# Supplementary material for: Data for iTRAQ-based quantification of the effect of HuganQingzhi on non-alcoholic fatty liver disease in rats
Source: Data Brief. 2017 Oct 16;15:612–4. doi: 10.1016/j.dib.2017.10.027 (PMC5655393; doi:10.1016/j.dib.2017.10.027)
Supplement: Supplementary file 2 — Supplementary material [file mmc2.xlsx]

## Sheet: Sheet1
Supplemental Table S1. Protein identification and quantification data.
Uniprot Accession	Protein description	Protein Unused	Protein mass	Total Peptide Matches	Unique Peptide Matches	Sequence Coverage(95%)	Unique Peptide Sequence	Average HFD: Con	p-value	Average HH: Con	p-value	Average HH: HFD	p-value
sp|P07756|CPSM_RAT	Carbamoyl-phosphate synthase [ammonia], mitochondrial OS=Rattus norvegicus GN=Cps1 PE=1 SV=1	502.63	164582	325	319	86.87	AERPDGLILGMGGQTALNCGVELFK;DGSIDLVINLPN;GNDVLVIE;FVHDNYVIR;KNIHPWVK;EPLFGISTGNIITGLAAGAK;PSLDYMVTK;PNIASVQTNEVGLK;EIGFSDKQISK;VLGTSVESIMATE;IEFEGQSVDFVDPNKQNLIAEVSTK;NGVKIMGTSPLQIDR;PQFVTEVIK;ILDIYHQEA;SVKAQTAHIVLEDGTK;SFPFVSKTLGVDFIDVATK;TAVDSGIALL;PTSMEYCIIEVNAR;RSIFSAVLDELK;AIYGVDTR;SAYALGGLGSGICPNKETLMDLGTKAFAMTNQILVER;GAEVHLVPWN;ILESDRK;PLQIDRAEDR;LIRDGSIDLVINLPNNNTK;NMSLDEIVK;SESVTEETLR;TGLG…	0.958087	2.22e-16	0.977358	7.96e-11	1.01242	1.22e-12
tr|G3V6P7|G3V6P7_RAT	Myosin, heavy polypeptide 9, non-muscle OS=Rattus norvegicus GN=LOC100911597 PE=4 SV=1	229.59	226416	122	103	56.07	EMEAELEDER;QACVLMIK;FLSNGHVTIPGQQDKDMFQETMEAMR;IAQLEEQLDNETKER;QIATLHAQVTDMKK;YKASIAALEAK;VVFQEFR;RGDMPFVVTR;ALELDSNLYR;TDLLLEPYNK;LKDVLLQVEDERR;VISGVLQLGNIVFKK;TDLLLEPYNKYR;IMGIPEDEQMGLLR;LQKDLEGLSQR;VEAQLQELQVK;EQEVSILK;NKHEAMITDLEER;TEMEDLMSSK;ELETQISELQEDLESER;LQQELDDLLVDLDHQR;NLPIYSEEIVDMYK;EQEVSILKK;HSQAVEELAEQLEQTKR;FSKVEDMAELTCLNEASVLHNLKER;ALEQQVEEMK;SIAMAAR;LKQMEDEKNSFREQLEEEEEAKR;IRELE…	2.96751	7.98e-12	2.04247	0.000442254	0.653273	3.15e-07
sp|P12785|FAS_RAT	Fatty acid synthase OS=Rattus norvegicus GN=Fasn PE=1 SV=3	189.15	272653	103	103	49.98	GTPLISPHIK;VLLSLENGVWAPNLHFHNPNPEIPALLDGR;LSPQDKPIFLPVEDTSFQWVDSLK;MTVPGLEDLPQHGLPR;WVSSPLK;DGGFLLMHTVLK;GNAGQSNYGFANSTMER;QSLQLPTR;DCMLGMEFSGR;QSPLLIGSTK;DIMLATGK;RQQEQLVPTLEK;SDEALKPLGVK;EAVLAAYWR;VGDPQELNGITR;VSVHIIEGDHR;VYQWEDPDSK;SFDDSGNGYCR;WLSTSIPEAQWQSSLAR;QQEQLVPTLEK;AKYHGNVILLR;GTPLISPH;DHKDNLEFFLTNLGK;VLVQVREEEPEAMLPGAQPTLISAISK;VLEALLPLK;LGMLSPDGTCR;VFTTVGSAEK;QFVDAEHSK;DLSFAAVSF;AVAH…	1.22542	0.0057497	0.480802	5.37e-14	0.389113	5.11e-15
tr|M0RBF1|M0RBF1_RAT	Complement C3 OS=Rattus norvegicus GN=C3 PE=4 SV=1	173.34	186326	91	90	57.13	IWDVVEKADIGCTPGSGK;AFYEHAPK;SSMILDICTR;VTIKPAPETAK;GVFVLNKK;LVAYYTLIGANGQR;GKGQGTLSVVTVYHAK;TVLTGATGHLNR;SSPTVFR;TNQGLQTDQREDPECAKPAAR;GQGTLSVVTVYHAK;ISHSEEDCLSFK;AAVFNHFISDGVK;GYTQQLAFK;ADIGCTPGSGK;ILLQGTPVAQMAEDAVDGER;SSVAVPYVIVPLK;VLIEDGSGEAVLSR;SDVDEDIIPEEDIISR;LEEPYLTK;VLIEDGSGEAVLSRK;LITQGESCLK;SPMYSIITPNVLR;GLEVSITAR;EALELIK;DFDSVPPVVR;KGYTQQLAFK;LLWESGSLLR;EYVLPSFEVLVEPTEK;SHFPESWLWTIEELK…	2.42791	5.17e-09	1.69867	0.00791455	0.677392	3.06e-05
tr|Q6S3A0|Q6S3A0_RAT	Plectin 6 OS=Rattus norvegicus PE=2 SV=1	169.18	533832	111	110	29.61	GFFDPNTHENLTYLQLLER;LLDPEDVDVPQPDEK;IVITVVEEHER;ALLEEIER;LTVEEAVR;QKVPAQQLQEAGILSMEELQR;VLADPSDDTKGFFDPNTHENLTYLQLLER;ARQEEVYSELQAR;LQEDKEQMAQQLVEETQGFQR;QQQQMEQEKQELVASMEEAR;AVTGYKDPYSGSTISLFQAMK;DDNSGQMLLPLSDAR;HYQQLLQSLEQGEQEESR;LLDAQLATGGIVDPR;GLVEDTLR;AVTGYKDPYSGK;CVEDPETGLR;GYFDEEMNR;LLEAQIATGGIIDPVHSHRVPVDVAYQR;TLQEEHVTVTQLREEAER;QTNLENLDQAFSVAER;SLSAIYLEK;LLEAQACTGGIIDPSTGERFPVTEAVNK;GYLN…	0.971986	0.00334729	1.03145	0.0222277	1.06198	0.00471132
sp|P02770|ALBU_RAT	Serum albumin OS=Rattus norvegicus GN=Alb PE=1 SV=2	152.74	68731	85	85	87.34	EFKAETFTFHSDICTLPDKEK;TPVSEK;PNAEFAEITK;NAEFAEITK;CCAEGDPPACYGTVLAEFQPLVEEPK;AADKDNCFATEGPNLVAR;LRDNYGELADCCAK;DNYGELADCCAK;CCSGSLVER;TVDETYVPK;AEFQPLVEEPK;GLVLIAFSQYLQK;ATEDQLK;LATDVTK;FPNAEFAEITK;TCVADENAENCDK;AWAVAR;INKECCHGDLLECADDRAELAK;FQENPTSFLGHYLHEVAR;KYEATLEK;RHPYFYAPELLYYAEKYNEVLTQCCTESDKAACLTPK;QVSTPTLVEAAR;LCVLHEKTPVSEK;RHPYFYAPELL;RPCFSALTVDETYVPKEFK;LCVLHEK;QEPERNECFLQHK;FYAPELLYYA…	1.13217	0.291584	1.26972	0.00268789	1.21246	0.00101534
tr|Q6IRK8|Q6IRK8_RAT	Spna2 protein OS=Rattus norvegicus GN=Sptan1 PE=2 SV=1	149.29	282383	86	85	44.13	RQDLEDSLQAQQYFADANEAESWMR;KVEDLFLTFAK;VLETAEDIQER;QQVAPMDDETGKELVLALYDYQEK;LDENSAFLQFNWK;LIQSHPESAEDLKEK;YEALKEPMVAR;DVTGAEALLER;SSEEIESAFR;IAALQAFADQLIAVDHYAK;QGFVPAAYVK;DLTGVQNLR;GNAMVEEGHFAAEDVK;SLQQLAEER;EKLDILDQERTDLEK;NTTGVTEEALKEFSMMFK;SQLLGSAHEVQR;GKDLIGVQNLLK;GLVSSDELAK;LAALADQWQFLVQK;SSLSSAQADFNQLAELDR;LKDLNSQADSLMTSSAFDTSQVK;LAQFVEHWK;HQAFEAELHANADR;DVDEIEAWISEK;LGESQTLQQFSR;EKEPIVGSTD…	1.26779	0.0122615	1.46953	0.000359275	1.18324	0.00279991
tr|F1M779|F1M779_RAT	Clathrin heavy chain OS=Rattus norvegicus GN=Cltc PE=3 SV=1	142.27	191562	78	78	50.45	EAIDSYIKADDPSSYMEVVQAANTSGNWEELVK;WLKEDKLECSEELGDLVK;EGQFKDIITK;IAAYLFK;AMLSANIR;ALEHFTDLYDIK;ESYVETELIFALAK;ESNCYDPER;LHIIEVGTPPTGNQPFPK;ENPYYDSR;NLQNLLILTAIKADR;LAELEEFINGPNNAHIQQVGDR;LLYNNVSNFGR;VVGAMQLYSVDR;AHTMTDDVTFWK;AVNYFSK;ANVPNKVIQCFAETGQVQK;EAIDSYIK;ISGETIFVTAPHEATAGIIGVNRK;ADDPSSYMEVVQAANTSGNWEELVK;TWKEVCFACVDGK;VGEQAQVVIIDMNDPSNPIR;SVDPTLALSVYLR;IHEGCEEPATHNALAK;TSIDAYDNFDNISLAQR;ALE…	1.49566	0.00184593	1.77226	0.00111021	1.2492	0.00419157
sp|P52873|PYC_RAT	Pyruvate carboxylase, mitochondrial OS=Rattus norvegicus GN=Pc PE=1 SV=2	141.36	129778	71	71	68.51	VIAHGKDHPTAATK;SVVEFLQGYIGIPHGGFPEPFR;VAKENGVDAVHPGYGFLSER;ADFAQACQDAGVR;PIVPVVPIGPPPAGFR;AYVEANQMLGDLIK;AEAEAQAEELSFPR;ADEAYLIGR;EMHFHPK;VFDYSEYWEGAR;TKYSLEYYMGLAEELVR;ACTELGIR;VVEIAPATHLD;VTTEDPAR;AGTHILCIK;ALAVSDLNR;SGNSDVYENEIPGGQYTNLHFQAH;LLHYLGHVMVNGPTTPIPVK;AYSEALAAFGNGALFVEK;KAYVEANQMLGDLIK;NHQGLLLMDTTFR;FIGPSPEVVR;GLYAAFDCTATMK;TVAVYSEQDTGQMHR;DTQAMKEMHFHPK;ALAEFR;HIEVQILGDQYGNILHLYER;VM…	0.63027	0.000315366	0.857909	0.0286891	1.40267	0.017639
sp|P28037|AL1L1_RAT	Cytosolic 10-formyltetrahydrofolate dehydrogenase OS=Rattus norvegicus GN=Aldh1l1 PE=1 SV=3	136.18	98875	68	61	76.5	ADPLGLEAEKDGVPVFK;EGATLVCGGNQVPRPGFFFQPTVFTDVEDHMYIAK;SCALSNVK;KEGHEVVGVFTIPDKDGK;QSGFGKDLGEAALNEYLR;GASAINWTLIHGDK;LFVEESIHNQFVQK;AVQMGMSSVFFNK;DLGEAALNEYLR;EESFGPIMIISR;IGNPLERDTNHGPQNHEAHLR;AVNKLTLQMPYQLFIGGEFVDAEGSK;FADGDVDAVLSR;LTFFNSTLNTSGLSTQGEALPIPGAHRPGVVTK;LQAGTVFINTYNKTDVAAPFGGFK;ILPNVPEVEDSTDFFK;ADPLGLEAEKDGVPVFKFPR;GMVQAVR;ENGLWGK;ADPLGLEAEK;IGFTGSTEVGKHIMK;ANATEFGLASGVFTR;CPQSEEGATY…	0.799035	3.26e-06	0.675522	6.63e-07	0.940305	0.00741486
tr|F1LW74|F1LW74_RAT	Protein Iqgap2 OS=Rattus norvegicus GN=Iqgap2 PE=4 SV=2	133.69	180651	72	67	46.41	IVGNLLYYR;NPNAVLTCVDDSLSQEYQK;LIIDVVR;IQSLLR;AWVNQLETQTGEASK;YDVKDGEAIDGR;LHDKGVLLGIDDLQTNQFK;ANQQLEKDLNLMDIK;HTDNTVQWLR;LGIAPQIQDLLGK;GVLLGIDDLQTNQFK;YNYYYNTDSK;AMEAIGLPK;KQSDDILTVLK;NKYQDILNEIAK;YQDILNEIAK;ENLWSASEDLLLR;ESWLTGEEIEDIVEK;KGGEIEILTNTDNQGIK;ALEEGKQSQAVIEDASLPLEQK;MVVLGYINEAIDEGNPLK;KKGGEIEILTNTDNQGIK;ALIINTNPVEVYK;VDFTEEEISNMRK;LSAEEMDER;YGSIVDDER;IFYPETTDVYDR;QLLAPVVK;NSCISEEERDAY…	1.13575	0.154899	1.12013	0.0681131	0.984192	0.436947
sp|P09811|PYGL_RAT	Glycogen phosphorylase, liver form OS=Rattus norvegicus GN=Pygl PE=1 SV=5	133.67	97484	66	57	57.76	DYYFALAHTVR;DIINMLFYHDRFK;IHSDIVK;TQQHYYDK;LKQEYFVVAATLQDVIR;DIINMLFYHDR;FSQFLEKEYK;VDDVAALDK;FKVFADYEAYVK;AWNTMVLR;TFAYTNHTVLPEALER;EYAKDIWNMEPSDLK;YEYGIFNQK;LVTSVAEVVNNDPMVGSK;IGEDYVKDLSQLTK;MSLIEEEGGK;LKVIFLENYR;VKINPSSMFDVHVK;QLLNCLHVITMYNR;MSLIEEEGGKR;WPVDLVEK;IFVDIEK;FSQFLEK;INPSSMFDVHVK;IREGWQVEEADDWLR;INPSSMFDVHVKR;VDDVAALDKK;LKQEYFVVAATLQDVIRR;GYEAKEYYEALPELK;HLQIIYEINQK;IGEDYVK;EGWQVEEA…	1.10534	0.00029731	1.53087	0.00237934	1.47315	0.00225493
tr|G3V852|G3V852_RAT	Protein Tln1 OS=Rattus norvegicus GN=Tln1 PE=4 SV=1	130.19	269675	71	65	41.2	TVTDMLMTICAR;AVASAAAALVLK;AGALQCSPSDVYTK;IGITNHDEYSLVR;VGAIPANALDDGQWSQGLISAAR;LASQAKPAAVAAENEEIGAHIK;SNTSPEELGPLANQLTSDYGR;QKLHTDDELNWLDHGR;DDILNGSHPVSFDK;LHTDDELNWLDHGR;AAAFEDQENETVVVK;ALGDLISATK;AIAVTVQEMVTK;LLGEIAQGNENYAGIAAR;AQEACGPLEMDSALSVVQNLEK;EGISQEALHTQMLTAVQEISHLIEPLASAAR;KSTVLQQQYNR;ERIPEALAGPPSDFGLFLSDDDPK;LAQAAQSSVATITR;ISIGNVVK;AGFLDLKDFLPK;QVAASTAQLLVACK;ILAQATSDLVNAIKADAEGESDLEN…	1.3469	0.00503153	1.10013	0.0112537	0.813113	0.00128354
sp|P14046|A1I3_RAT	Alpha-1-inhibitor 3 OS=Rattus norvegicus GN=A1i3 PE=1 SV=1	130.06	163775	74	18	49.15	LVDIKGDPIPNEQVLIK;GDPIPNEQVLIK;AVDQSVLLQKPEAELSPS;YNVPLEK;SSGSLLNNAMK;GMYESLPVVAVK;FSIDTNGISDYSLNIK;AVDQSVLLQKPEAELS;ALMAYAFALAGNQEK;ISLCHGNPTFSSETK;QQNSYGGFSSTQDTVVALDALSK;QSPGPCGSEVATVPETGRK;ETGLMAFTNLK;ALMAYAFALAGNQEKR;QSPGPCGSEVATVPETGR;IKLPTYCNTDYDMVPLAVPAVALDSSTDR;SPLPQEPPRKDPPPKDPVIETIR;KLFDELVVDKDLFHCVSFTIPR	5.77416	0.000104173	6.37504	0.00014578	1.18077	0.150988
sp|P63039|CH60_RAT	60 kDa heat shock protein, mitochondrial OS=Rattus norvegicus GN=Hspd1 PE=1 SV=1	129.22	60956	68	68	91.1	VTKDGVTVAK;VGEVIVTK;IQEITEQLDITTSEYEKEK;CEFQDAYVLLSEK;ISSVQSIVPALEIANAHR;RGVMLAVDAVIAELKK;GVMLAVDAVIAELK;KQSKPVTTPEEIAQVATISANGDKDIGNIISDAMK;AAVEEGIVLGGG;ALKIPAMTIAK;GQKCEFQDAYVLLSEK;TALLDAAGVASLLTTAEAVVTEIPKEEK;GIIDPTKVVR;IGIEIIKR;SIAKEGFEK;TLNDELEIIEGMKFDR;TNEEAGDGTTTATVLAR;AAVEEGIVLGGGCALLR;IGIEIIK;IPAMTIAK;TVIIEQSWGSPK;APGFGDNRK;CIPALDSLKPANEDQK;LVQDVANNTNEEAGDGTTTATVLAR;EFQDAYVLLSEK;VTDALNAT…	2.526	5.28e-05	3.23206	1.01e-10	1.38186	8.08e-07
sp|P04762|CATA_RAT	Catalase OS=Rattus norvegicus GN=Cat PE=1 SV=3	128.23	59758	73	73	84.06	LGPNYLQIPVNCPYR;FSTVAGESGSADTVRD;GPRGPLLVQDVVFTDEMAHFDRER;PFNPFDLTK;RLCENIANHLKDAQLFIQR;GPLLVQDVVFTDEMAHFDR;LCENIANHLKDAQLFIQR;DAQLFIQR;VFEHIGKR;NAIHTYVQAGSHIAAKG;QKPDVLTTGGGNPIGDKLNIMTAGPR;TDQGIKNLPVEEAGR;LVLNRNPANYFAEVEQMAFDPSNMPPGIEPSPDK;DAQLFIQRK;PSNMPPGIEPSPDK;NAIHTYVQAGSHIA;NAIHTYVQAGSHIAA;PIGDKLNIMTAGPR;AKVFEHIGK;DPASDQMK;DYPLIPVGK;FSTVAGESGSADTVRDPR;ADSRDPASDQMKQWK;FSTVAGESGSADTVR;GPLLVQD…	1.29784	0.00114847	2.12748	6.65e-08	2.11353	4.27e-07
tr|G3V6S0|G3V6S0_RAT	Protein Sptbn1 OS=Rattus norvegicus GN=Sptbn1 PE=4 SV=2	127.59	273490	71	65	37.21	LTTLELLEVR;EIHQFNRDVEDEILWVGER;EIGQSVDEVEK;LLDPEDISVDHPDEK;DVSSVELLMNNHQGIK;LVSQDNFGFDLPAVEAATK;DMGEMVTQGQTDAQYMFLR;QAEAFLNNQEYVLAHTEMPTTLEGAEAAIK;AFEDEMSGR;SALPAQSAATLPAR;TQTAIASEDMPNTLTEAEK;SQNIITDSSSLNAEAIR;DQNTVETLQR;EQWANLEQLSAIR;MHTTFEHDIQALGTQVR;QLMHSGHPSEK;IVSSNDVGHDEYSTQSLVKK;LVSDGNINSDR;EAICEVALDYK;LILEVHQFSR;MLTAQDMSYDEAR;ITDLYTDLRDGR;ALVADSHPESER;QIEAQEKPR;IDDIFER;LQALDTGWNELHK;KHEAIE…	1.19465	0.025344	1.09238	0.0602594	0.910424	0.078095
tr|D4A115|D4A115_RAT	Protein Col6a3 OS=Rattus norvegicus GN=Col6a3 PE=4 SV=2	124.81	240200	70	70	38.99	ALEFVAR;VAVIQFSEDTK;GSIMALVIGSR;QVYIGNALEYVLK;GSQGPPGPIGPPGLIGEQGIPGPR;QFGVAPLTVAR;VGLVQYNSDPTDEFFLR;DVVFLIDGSQNAGAEFQHIR;LVEYLDIGFDTTR;GVIPFIFQAK;ISCSSNQLPTVR;VPQIAFVITGGK;GDSVDQCALIQSIR;IGDLQSEIVGLLK;EVYSFASEPNDVFFK;NNLFTSSAGHR;EFRELPNIEER;SQNSVLEAIRR;VDTILNR;GLNLGLALDHALR;SADEVDDSAVELK;QTSDTVSGEKDVVFLIDGSEGVR;TDLQTITNDPR;GDRGPIGSIGPK;AKQTSDTVSGEKDVVFLIDGSEGVR;VALVQYSDR;SGDDVRGPSVVLK;DQNVFVSQK;…	3.23117	7.46e-10	3.22098	1.17e-09	0.976037	0.00535914
tr|Q7TMC7|Q7TMC7_RAT	Ab2-417 OS=Rattus norvegicus GN=Tf PE=2 SV=1	123.92	107412	63	6	49.44	GDAGSADVQDLEK;GNSLTLIDLPGHESLR;SAAPSTLDSSSTAPAQLGKK;AVVFVVDSATFQR;SAAPSTLDSSSTAPAQLGK;DTQTSITDSSAIYK	0.83303	0.10271	0.444811	0.00941746	0.530272	0.0271504
tr|D4A8D5|D4A8D5_RAT	Filamin, beta (Predicted) OS=Rattus norvegicus GN=Flnb PE=4 SV=1	119.21	275318	71	70	37.32	VNQPASFAIR;VTASGPGLSAYGVPASLPVEFAIDAR;AHGPGLEGGLVGKPAEFTIDTK;TYSVEYLPK;DAGEGLLAVQITDQEGKPQR;SSTETCYSAIPK;APSVATVGSICDLNLK;AFGPGIEGK;VVASGPGLEHGK;GLEELVK;ILAQDGEGQPIDIQMK;QQYNVTYVVK;YAPTEVGLHEMHIK;GEAGIPAEFSIWTR;YADEEIPR;EVGEHLVSIKK;VHAQGPGLK;NSVELLVEDRGNQVYR;AGLAPLEVR;ATVHDNKDGTYAVTYIPDKTGR;ESGLKVNQPASFAIR;SPFEVQVGPEAGMQK;TGEEVGFVVDAK;EAFTNKPNVFTVVTR;SPFTVGVAAPLDLSK;FADEHVPGSPFTVK;FIPHENGIHTIDVK;…	1.38489	0.000778648	1.34391	0.0019255	0.963718	0.122536
sp|P06761|GRP78_RAT	78 kDa glucose-regulated protein OS=Rattus norvegicus GN=Hspa5 PE=1 SV=1	118.97	72348	58	54	66.21	VLEDSDLKK;AKFEELNMDLFR;AVEEKIEWLESHQDADIEDFKAK;VYEGERPLTK;VTAEDKGTGNK;VTHAVVTVPAYFNDAQR;MVNDAEKFAEEDKK;NELESYAYSLK;QATKDAGTIAGLNVMR;FLPFKVVEK;ITITNDQNRLTPEEIER;NQLTSNPENTVFDAKR;AVEEKIEWLESHQDADIEDFK;NQLTSNPENTVFDAK;VYEGERPLTKDNHLLGTFDLTGIPPAPR;MKETAEAYLGKK;FAEEDKK;EFFNGKEPSR;LTPEEIER;SDIDEIVLVGGSTR;SQIFSTASDNQPTVTIK;IEWLESHQDADIEDFK;IEWLESHQDADIEDFKAK;KSDIDEIVLVGGSTR;ITITNDQNR;KSQIFSTASDNQPTVTIK;…	3.42273	2.04e-09	2.98948	2.11e-08	0.872067	0.053187
sp|P04785|PDIA1_RAT	Protein disulfide-isomerase OS=Rattus norvegicus GN=P4hb PE=1 SV=2	117.17	56952	60	59	86.05	QLAPIWDKLGETYKDHENIVIAK;LLDFIK;LEEEDNVLVLKK;YQLDKDGVVLFKK;YQLDKDGVVLFK;EYTAGREADDIVNWLK;HNQLPLVIEFTEQTAPK;FFKNGDTASPK;FFPASADR;NGDTASPKEYTAGR;LKAEGSEIR;FDEGRNNFEGEITK;DALEEEDNVLVLKK;IKPHLMSQELPEDWDK;KNVFVEFYAPWCGHCK;TVIDYNGER;ILEFFGLK;VLVGKNFEEVAFDEK;YKPESDELTAEK;VDATEESDLAQQYGVR;ILFIFIDSDHTDNQR;IFGGEIK;YKPESDELTAEKITQFCHHFLEGK;ILEFFGLKKEECPAVR;NVFVEFYAPWCGHCK;QFLLAAEAVDDIPFGITSNSDVFSK;ALAPEYAK;E…	8.46653	4.44e-16	8.29683	5.64e-14	0.955519	0.000173156
sp|P11884|ALDH2_RAT	Aldehyde dehydrogenase, mitochondrial OS=Rattus norvegicus GN=Aldh2 PE=1 SV=1	116.45	56489	60	56	70.91	YGLAAAVFTK;LLCGGGAAADR;EEIFGPVMQILK;KILGYIK;KTFPTVNPSTGEVICQVAEGNKEDVDK;VVGNPFDSRTEQGPQVDETQFK;VAFTGSTEVGHLIQVAAGSSNLK;FKTIEEVVGR;ATSAVPAPNQQPEVFCNQIFINNEWHDAVSK;TIEEVVGR;HEPVGVCGQIIPWNFPLLMQAWK;YYAGWADK;KTFPTVNPSTGEVICQVAEGNKEDVDKAVK;VAEQTPLTALYVAN;ELGEYGLQAY;TEQGPQVDETQFK;SAAATSAVPAPNQQPEVFCNQIFINNEWHDAVSKK;VVGNPFDSRTEQGPQVDETQFKK;VAFTGSTEVGHLIQVAAGSSNLKR;VAEQTPLTALYVANLIKEAGFPPGV;TFVQEDVYDEFVE…	2.7229	6.59e-05	2.55501	0.000857198	1.02863	0.0175504
sp|Q66HD0|ENPL_RAT	Endoplasmin OS=Rattus norvegicus GN=Hsp90b1 PE=1 SV=2	115.92	92772	59	55	59.83	EATEKEFEPLLNWMK;KGYEVIYLTEPVDEYCIQALPEFDGKR;IYFMAGSSR;GLFDEYGSK;SGTSEFLNK;EEASDYLELDTIK;EAESSPFVER;LGVIEDHSNR;TVWDWELMNDIKPIWQRPSKEVEEDEYK;TDDEVVQREEEAIQLDGLNASQIR;DISTNYYASQK;EVEEDEYK;AQAYQTGKDISTNYYASQKK;FAFQAEVNR;VKEDEDDKTVMDLAVVLFETATLR;KYSQFINFPIYVWSSK;LISLTDENALAGNEELTVK;DISTNYYASQKK;LIINSLYK;VFITDDFHDMMPK;NLLHVTDTGVGMTR;SGYLLPDTK;VIVTSK;GTTITLVLK;TFEINPR;YNDTFWKEFGTNIK;TVWDWELMNDIKPIWQRPSK…	2.6741	2.61e-06	2.42706	0.000493294	0.901085	0.153094
sp|Q10758|K2C8_RAT	Keratin, type II cytoskeletal 8 OS=Rattus norvegicus GN=Krt8 PE=1 SV=3	114.19	54020	56	48	69.77	AEAETMYQIK;DANAKLEDLK;QLEALGQEK;DANAKLEDLKNALQK;KDVDEAYMNKVELESR;AQYEEIANR;TEMENEFVLIK;GSLGGFGGAGVGGITAVTVNQSLLNPLKLEVDPNIQAVR;VELESR;SLDMDSIIAEVR;ATLEAAIADAEQRGELAVKDANAK;DVDEAYMNK;LEDLKNALQK;YEELQTLAGK;LQAEIDALK;SRAEAETMYQIKYEELQT;QLREYQELMNVK;QIHEEEIRELQSQISDTSVVLSMDNSR;ATLEAAIADAEQRGELAVKDANAKLEDLK;TEMENEFVLIKK;GSLGGFGGAGVGGITAVTVNQSLLNPLK;ATLEAAIADAEQR;SNMDNMFESYINNLR;ELQSQISDTSVVLSMDNSR;SRA…	1.90486	0.00546026	1.77971	0.0399385	0.947892	0.22463
sp|Q63041|A1M_RAT	Alpha-1-macroglobulin OS=Rattus norvegicus GN=A1m PE=1 SV=1	113.61	167127	61	58	46	LQDQSNIQR;HSQGNTWLTAFVLK;VEPGMAPVAK;VNTLPLNFDK;TSSMMMMGASEVAQEVEVR;VNTLPLNFDKAEHHR;KTVSWAVTPK;ASAFCLSGTTGLGLSSTISHK;AEQGAYLGPLPYK;DLSSSDLTTASK;VKGVVSFPIRVEPGMAPVAK;GEAFILK;ANTFYRPGLPFFGQVLLVDEK;SEVLESLNKDAVNEEESVHWQRPK;YNILPEAEGEAPFTLK;AEDITHNGIVYTPK;AISYLISGYQR;GVVSFPIR;DAVNEEESVHWQRPK;ESPVFVQTDKPIYKPGQTVK;ENGCFQQSGSLLNNAMK;KIEHSFEVK;RSEVLESLNKDAVNEEESVHWQRPK;IHFLLNEDALKDAK;AFAQAQSYIYIEK;DTVVKPV…	2.20801	5.37e-08	1.86295	1.68e-05	0.831239	0.0166896
tr|Q6IMZ3|Q6IMZ3_RAT	Annexin OS=Rattus norvegicus GN=Anxa6 PE=2 SV=1	112.6	75757	56	53	71.92	DLMADLK;EFIEKYDK;YELTGKFER;KTNYDIEHVIK;SELDMLDIREIFR;TIIDIITQR;FMTVLCTR;SELDMLDIR;AANDFNPDADAK;IAQGAMYR;DLESDIIGDTSGHFQK;QEICQSYK;SEISGDLAR;STPEYFAER;LILGLMMPPAHYDAK;TNEQIHQLVAAYKDAYER;NKPLFFADKLYK;DLIADLKYELTGKFER;TNEQIHQLVAAYK;EIKDAISGIGTDEK;WGTDEAQFIYILGNR;ALLALCGGED;TNYDIEHVIKK;DAFVAIVQSVK;SLEDALSSDTSGHFK;SLEDALSSDTSGHFKR;EMSGDVK;SEIDLLNIRR;LIVNLMRPLAYCDAK;NKPLFFADK;VFQEFIKK;GFGSDKESILELITSR;…	1.39533	0.00126463	1.64108	0.00243047	1.23795	0.0880453
sp|Q9QXQ0|ACTN4_RAT	Alpha-actinin-4 OS=Rattus norvegicus GN=Actn4 PE=1 SV=2	112.06	104916	55	36	65.86	LRKDDPVTNLNNAFEVAEK;VLAGDKNFITAEELR;RDHALLEEQSK;KDDPVTNLNNAFEVAEK;HRDYETATLSDIK;ISIEMNGTLEDQLSHLK;TIPWLEDRVPQK;QGDAEFNR;DYETATLSDIK;NVNVQNFHISWK;ICDQWDNLGSLTHSR;TIQEMQQK;KAGTQIENIDEDFRDGLK;MLDAEDIVNTARPDEK;QLETIDQLHLEYAK;ETTDTDTADQVIASFK;QLETIDQLHLEYAKR;QFASQANMVGPWIQTK;MVSDINNGWQHLEQAEK;VLAGDKNFITAEELRR;MAPYQGPDAAPGALDYK;HTNYTMEHLR;ACLISLGYDVENDRQGDAEFNR;SIVDYKPNLDLLEQQHQLIQEALIFDNK;HRPELIEYDKLR…	1.42383	0.160046	1.7156	0.00394748	1.29647	0.00768405
sp|Q66X93|SND1_RAT	Staphylococcal nuclease domain-containing protein 1 OS=Rattus norvegicus GN=Snd1 PE=2 SV=1	110.72	101953	57	57	60.62	ETCLITFLLAGIECPR;KVSVTVDYIRPASPATETVPAFSER;EYGMIYLGKDTNGENIAESLVAEGLASR;RETDGSETPEPFAAEAK;ANNPEQNRLSECEEQAK;GLATVIR;EGLVMVEVRK;KGMWSEGNGSHTIR;SEAVVEYVFSGSR;VWAHYEEQPVEEVMPVLEEKER;QFLPFLQR;YGDFRADDADEFGYSR;DYVPPTANLDQKDK;DTNGENIAESLVAEGLASR;GDVGLGLVK;MVLSGCAIIVR;LSECEEQAK;LRPLYDIPYMFEAR;SAYYKPLLSAEEAAK;AGRSEAVVEYVFSGSR;EVEVEVESMDK;RGEFCIAK;EVCFTIENK;HFVDSHHQKPVNAIIEHVR;EGLVMVEVR;NLSNIR;DYVPPTANLDQ…	1.54727	0.104815	1.64977	0.025605	1.07332	0.100961
sp|Q64428|ECHA_RAT	Trifunctional enzyme subunit alpha, mitochondrial OS=Rattus norvegicus GN=Hadha PE=1 SV=2	110.59	82666	56	56	64.61	VIGMHYFSPVDKMQLLEIITTDKTSK;GLYPAPLKIIDAVK;KMGLVDQLVDPLGPGIK;GFYIYQSGSK;DSIFSNLIGQLDYKGFEK;THINYGVKGDVAVIR;LPAKPEVSSDEDIQYR;KMGLVDQLVDPLGPGIKSPEER;MVGVPAAFDMMLTGR;TGLEQGNDAGYLAESEK;TGLEQGNDAGYLAESEKFGELALTK;DTTASAVAVGLK;VLKEVESVTPEHCIFASNTSALPINQIAAVSQRPEK;VIIVVK;NKNLNSEIDNILVNLRLPAKPEVSSDEDIQYR;MGLVDQLVDPLGPGIK;TVLGVPEVLLGILPGAGGTQR;ALMGLYNGQVLCK;ALMGLYNGQVLCKK;GILPGAGGTQR;DGPGFYTTR;KYESAYGTQFTPC…	1.63268	0.0321287	2.17899	4.18e-06	1.38447	0.000115302
tr|Q3KRF2|Q3KRF2_RAT	High density lipoprotein binding protein (Vigilin) OS=Rattus norvegicus GN=Hdlbp PE=2 SV=1	109.15	141698	58	58	47.16	ICLEIMQR;GNSLQEILER;TEIVFTGEKEQLAQAVAR;AFHPFIAGPYNR;INIPPPSVNR;IIFPAAEDKDQDLITIIGKEDAVR;ASVITQVFHVPLEERK;TGAHLELSLAK;IIFPAAEDKDQDLITIIGK;DMNQFGEGEQAK;ANSFTVSSVSAPSWLHR;IEGDPQGVQQAK;LQDLELK;AACLESAQEPAGAWSNK;LEHDVNIQFPDKDDGNQPQDQITITGYEK;RCDIIVISGR;HEVLLISAEQDKR;DAFPPLPEK;LVGEIMQETGTR;NGEKLQDLELK;DQGLSIMVSGK;KYKDMNQFGEGEQAK;LQTQASATVPIPK;VATLNSEEESDPPTYKDAFPPLPEK;IDLPAENSNSETIVITGK;SGLVPQQIK;VATLN…	1.13607	0.208243	1.02073	0.471141	0.898824	0.16915
sp|P10860|DHE3_RAT	Glutamate dehydrogenase 1, mitochondrial OS=Rattus norvegicus GN=Glud1 PE=1 SV=2	108.62	61417	58	57	74.73	DSNYHLLMSVQESLERK;MSVQESLER;DDGSWEVIEGYR;IIAEGANGPTTPEADK;AKIIAEGANGPTTPEADKIFLER;FTMELAKK;ISGASEKDIVHSGLAYTMER;SEAATDREDDPNFFK;GASIVEDKLVEDLKTR;NYTDNELEK;IIAEGANGPTTPEADKIFLER;TAMKYNLGLDLR;CAVVDVPFGGAK;CVGVGESDGSIWNPDGID;MVEGFFDR;EMSWIADTYASTIGHYDINAHACVTGKPISQGGIHGR;TAAYVNAIEK;MSILGMTPGLGDK;VPAPDMSTGER;IIKPCNHVLSLSFPIR;VFKVYNEAGVTFT;VYNEAGVTFT;GASIVEDKLVEDLKTRENEEQKR;YNLGLDLR;HGGTIPVVPTAEFQDR;R…	0.703319	9.81e-07	1.13032	0.00230782	1.85978	8.52e-05
sp|P07896|ECHP_RAT	Peroxisomal bifunctional enzyme OS=Rattus norvegicus GN=Ehhadh PE=1 SV=2	108.16	78659	53	53	67.45	GWYQYDKPLGR;LFMYLR;QYPGVLAPETCVR;LCNPPVNAVSPTVIR;YLSADEALR;VGISVVAVESDPK;VSDLAGLDVGWK;RIFNKPVPSLPNMDSVFAEAIAK;HPYEVGIKEEEK;RLVAQGSPPLKEWQSLAGPHGSKL;LVAQGSPPLKEWQSLAGPHGSKL;YQKPVLAAIQGVALGGGLELALGCHYR;VGISVVAVESDPKQLDAAKK;PVALDLITSGK;GIAISFAR;ALQYAFFAEK;SDPVEEAIK;IIDKPIEPR;GQGLTGPSLPPGTPVRK;GQGLTGPSLPPGTPVR;VVGVPVALDLITSGK;WSTPSGASWK;YSSPTTIATVMSLSKK;QNPDIPQLEPSDYLR;IITFTLEK;GTQLLPR;QLDAAK;QNPDIPQ…	1.84451	2.19e-08	4.17504	2.22e-16	2.33033	2.02e-14
tr|Q5RKL4|Q5RKL4_RAT	Dimethylglycine dehydrogenase OS=Rattus norvegicus GN=Dmgdh PE=2 SV=1	107.77	95979	58	5	70.83	MIGLDHPLIPVQHQYVITSTIPEVK;RTNWFEPVGSEYK;TNWFEPVGSEYK;LVCLTLATDNVDPEGNESVWYK;LNKPANFTGK	0.853734	0.323527	0.77527	0.20844	0.910355	0.42897
tr|D4AEH9|D4AEH9_RAT	Amylo-1, 6-glucosidase, 4-alpha-glucanotransferase (Glycogen debranching enzyme, glycogen storage disease type III) (Predicted), isoform CRA_a OS=Rattus norvegicus GN=Agl PE=4 SV=1	106.88	174334	54	54	41.84	IIWEDIFPR;NHLTQFSSHFK;SGDWMIDYVSGR;KDENSINGMPNMTVELR;SGSLAVDNSDPILK;LLGPLGMK;CLGPFDEWESR;NFAEPGSNVYLR;WIHEHPESAYNLVNSPHLKPAWVLDR;DGSAVEIVGLCK;HSPSIHQSVVAVSR;GVPALIENDHHMNCIR;SLDWENPTEREDDSDKYCK;ACFLMAHNGWVMGDDPLR;ELICWGDSVK;SGGGYIVVDPILR;NIFPYHEVR;EVPQMCIPGKIEEVVLEAR;NDLGHPFCENLR;KIIWEDIFPR;KYPLVTR;LGISSLIR;VHLQQSGSFQYYFLQGQEK;ALEIAEGK;MMGPETAAK;VGADNHVLPLDCVTLQTFLAK;CPCLPLLSPSLLDVPCR;ESGYNMIHFTP…	1.34216	0.00432828	1.49058	0.000688535	1.11305	0.0794518
sp|P15999|ATPA_RAT	ATP synthase subunit alpha, mitochondrial OS=Rattus norvegicus GN=Atp5a1 PE=1 SV=2	106.37	59754	57	57	66.55	TSIAIDTIINQKR;KLYCIYVAIGQK;EGDIVKR;ELIIGDR;GMSLNLEPDNVGVVVFGNDK;ITKFESAFLSHVVSQHQSLLGNIR;LELAQYR;NVQAEEMVEFSSGLK;VVDALGNAIDGKGPVGSK;QGQYSPMAIEEQVAVIYAGVR;EVAAFAQFGSDLDAATQQLLSR;RLTDADAMK;KTGTAEMSSILEER;EIVTNFLAGFEP;GMSLNLEPDNVGVVVFGNDKLIK;PGDVFYLHSR;ISEQSDAK;EAYPGDVFYLHSR;FNDGTDEKK;VLSIGDGIAR;TGAIVDVPVGDELL;GYLDKLEPSKITK;AQFGSDLDAATQQLLSR;AVDSLVPIGR;GYLDKLEPSK;LKEIVTNFLAGFEP;EAYPGDVFYLH;ILGADTSVD…	1.58697	0.070889	1.89825	0.000429463	1.31545	0.000551735
sp|P11598|PDIA3_RAT	Protein disulfide-isomerase A3 OS=Rattus norvegicus GN=Pdia3 PE=1 SV=2	105.31	56624	56	55	73.66	VDCTANTNTCNK;FIQESIFGLCPHMTEDNKDLIQGK;EATNPPIIQEEKPK;QAGPASVPLR;IVAYTEK;DLLTAYYDVDYEKNTK;KYEGGRELNDFISYLQR;QAGPASVPLRTEDEFKK;PETNEGPVK;LSKDPNIVIAK;VMMVAKTFLDAGHK;RLAPEYEAAATR;VMMVAK;GFPTIYFSPANK;KFISDKDASVVGFFR;FAHTNVESLVKEYDDNGEGITIFRPLHLANK;EYDDNGEGITIFRPLHLANK;DGEEAGAYDGPR;DLFSDGHSEFLK;LNFAVASR;GSNYWR;LKGIVPLAK;YLKSEPIPETNEGPVK;DPNIVIAK;ELNDFISYLQR;YGVSGYPTLK;SEPIPETNEGPVK;TADGIVSHLK;FLQEYFDGN…	3.94215	3.3e-07	4.1931	1.9e-11	1.07839	0.0987662
tr|G3V9U2|G3V9U2_RAT	3-ketoacyl-CoA thiolase, mitochondrial OS=Rattus norvegicus GN=Acaa2 PE=3 SV=2	105.23	41784	58	3	86.87	PQTTLEQLQK;QTMQVDEHARPQTTLEQLQK;GKQTMQVDEHARPQTTLEQLQK	1.79257	0.671842	1.44762	0.327234	0.7972	0.185991
tr|Q66HT1|Q66HT1_RAT	Fructose-bisphosphate aldolase OS=Rattus norvegicus GN=Aldob PE=2 SV=1	104.95	39525	59	58	84.89	ATQEAFMK;LDQGGAPLAGTNKETTIQGLDGLSER;AVANCQAAQGQYVHTGSSGAASTQSLFTASY;ETTIQGLDGLSER;EKGIVVGIK;FPALTSEQK;KATQEAFMKR;AHRFPALTSEQK;YASICQQNGLVPIVEPEVLPDGDHDLEHCQYVSEK;LDQGGAPLAGTN;TVPAAVPGICFLSGGMSEEDATLNLNAINR;KETTIQGLDGLSER;DGVDFGK;ATQEAFMKR;LDQGGAPLAGTNKETTIQGLD;TVPAAVPGICFL;GIVVGIKLDQGGAPLAGTNKETTIQGLDGLSER;IVANGKGILAADESVGTMGNR;LSFSYGR;ELSEIAQR;IVANGK;GRALQASALAAWGGK;AVANCQAAQGQYVHTGSSGAASTQSL;GI…	2.4085	3.37e-05	1.90893	0.000557669	0.773376	0.00220455
tr|Q68G44|Q68G44_RAT	3-hydroxy-3-methylglutaryl-Coenzyme A synthase 2 (Mitochondrial) OS=Rattus norvegicus GN=Hmgcs2 PE=2 SV=1	104.63	56886	58	56	72.64	TDTWPK;FNNVEAGK;LVLEQGLR;TKLPWDAVGR;QAGNNQPFTLDDVQYMIFHTPFCK;ASLDMFNKK;LMFNDFLSSSSDKQNNLYKGLEAFK;GLEAFKGLK;LVSSVSDLPKR;VNFSPPGDTSNLFPGTWYLER;EQFYHKVNFSPPGDTSNLFPGTWYLER;GLKLEETYTNKDVDK;LSIQCYLR;IGAFSYGSGLAASFFSFR;PTGGAGAVAMLIGPK;STIPPAPLAK;YTVGLGQTR;RRMSPEEFTEIMNQR;GLKLEETYTNKDVDKALLK;DVDKALLK;DASPGSPLEK;ALLKASLDMFNKK;KIQNQWK;CYAAYR;VNFSPPGDTSNLFPGTW;EVYFPAQYVDQTDLEK;FSPPGDTSNLFPGTWYLER;MSPEEFTEI…	1.20789	0.109057	2.17936	0.000280008	2.15328	6.68e-07
tr|F1M5X1|F1M5X1_RAT	Protein Rrbp1 OS=Rattus norvegicus GN=Rrbp1 PE=4 SV=2	104.3	156507	54	54	39.09	LTAEFEEAQSTACR;KPPVSVEPSLDIVSK;TLVSTVGSMVFSEGEAQR;EESEKQLHLAEAQTK;QLLLDSQSQLEEAKSEAQKQSNELALVR;SHVEDGDVAGSPAVPPAEQDPVK;SKCEELSDLHGQLK;TILAETEGMLKDLQK;LIEILSEK;LKELESQVSCLEK;QLLLDSQSQLEEAKSEAQK;DALNQATSQVESK;QSNELALVR;QLLLDSQSQLEEAK;NASMVQSQEAPK;QILQLQASHKESEEALQK;QKLTAEFEEAQSTACR;AAGPLESSGIEEVTQLKER;NASMVQSQEAPKQEAPAK;EAEETQNSLQAECDQYR;SHVEDGDVAGSPAVPPAEQDPVKLK;TGVIQDTWHK;LQQENSILR;TEGVSNQVK;KGEP…	1.27708	5.51e-05	0.683942	0.000175798	0.531262	1.64e-09
sp|P34058|HS90B_RAT	Heat shock protein HSP 90-beta OS=Rattus norvegicus GN=Hsp90ab1 PE=1 SV=4	103.32	83282	56	34	62.71	ELISNASDALDKIRYESLTDPSKLDSGK;TKPIWTRNPDDITQEEYGEFYK;HLEINPDHPIVETLR;YESLTDPSKLDSGKELK;ALLFIPR;AKFENLCK;HSQFIGYPITLYLEKER;RAPFDLFENKK;FYEAFSK;CLELFSELAEDKENYKK;SLTNDWEDHLAVK;RAPFDLFENK;EGLELPEDEEEKKKMEESK;KHLEINPDHPIVETLR;SIYYITGESKEQVANSAFVER;SLVSVTK;EQVANSAFVER;LMKEILDK;LVSSPCCIVTSTYGWTANMER;LGLGIDEDEVTAEEPSAAVPDEIPPLEGDEDASR;SIYYITGESK;TLTLVDTGIGMTK;IDIIPNPQER;HSQFIGYPITLYLEK;DNSTMGYMMAK;LVSSPC…	1.76877	2.65e-06	1.73446	4.02e-06	1.00835	0.0531095
tr|G3V7J0|G3V7J0_RAT	Aldehyde dehydrogenase family 6, subfamily A1, isoform CRA_b OS=Rattus norvegicus GN=Aldh6a1 PE=3 SV=1	102.52	57748	56	55	75.89	GATMLLAK;IVNDNPYGNGTAIFTTNGAIAR;GDTNFYGK;CMALSTAVLVGEAK;EEDATLSSPAVVMPTMGR;VNAGDQPGADLGPLITPQAK;NHGVVMPDANK;DMDLYSYR;VPQSTKAEMEAAVAACKR;QGIQFYTQLK;GLQVVEHACSVTSLMLGETMPSITK;YQQLIKENLKEIAR;ENTLNQLVGAAFGAAGQR;AFPAWADTSILSR;LLQDSGAPDGTLNIIHGQHEAVNFICDHPDIK;LFIDGKFVESK;VNAGDQPGADLGPL;TITSQWK;PELVER;TLADAEGDVFR;SSFRGDTNFYGK;KYAHMVDVGQVGVNVPIPVPLPMFSFTGSR;EGASILLDGRK;PGATMLLAK;AISFVGSNQAGEYIFER;KWLPELV…	1.22824	0.120541	1.41481	0.0190466	1.22255	0.0198339
sp|P46462|TERA_RAT	Transitional endoplasmic reticulum ATPase OS=Rattus norvegicus GN=Vcp PE=1 SV=3	101.39	89350	50	49	65.76	QAAPCVLFFDELDSIAK;KSPVAK;DVDLEFLAK;ETVVEVPQVTWEDIGGLEDVKR;LADDVDLEQVANETHGHVGADLAALCSEAALQAIR;EAVCIVLSDDTCSDEKIR;AIGVKPPR;KAFEEAEKNAPAIIFIDELDAIAPKR;KAFEEAEK;AVANETGAFFFLINGPEIMSK;LIVDEAINEDNSVVSLSQPK;LGDVISIQPCPDVK;LEILQIHTK;KYEMFAQTLQQSR;VINQILTEMDGMSTKK;GPELLTMWFGESEANVR;ESIESEIR;FDREVDIGIPDATGR;GFGSFR;NAPAIIFIDELDAIAPK;GDIFLVR;LAGESESNLR;EMVELPLRHPALFK;GGNIGDGGGAADRVINQILTEMDGMSTKK;EMVELPLR;E…	1.12039	0.331732	1.20483	0.049581	1.12285	0.056972
sp|P18163|ACSL1_RAT	Long-chain-fatty-acid--CoA ligase 1 OS=Rattus norvegicus GN=Acsl1 PE=1 SV=1	100.5	78180	51	47	63.52	GIQVSNDGPCLGSR;AKLLLEGVENK;NQPYEWISYK;RGFQGSFEELCR;SQIDELYSTIKI;GFQGSFEELCR;MEVHELFR;GEGEVCVK;LLLEGVENKLTPCLK;LLMDDLK;GANVFK;CGVEIIGLK;ALEDLGR;NNSLWDKLIFHK;ALKPPCDLSMQSVEVTGTTEGVRR;RSAVLEDDKLLLYYYDDVR;GIAVHPELFSIDNGLLTPTLK;LAQGEYIAPEKIENIYLR;QVAEMAECIGSALIQK;LLLYYYDDVR;IFGQANTSVKR;SQIDELYSTIK;TKPKPPEPEDLAIICFTSGTTGNPK;LLDFASK;PELIDIR;AILEDMVK;AELSVIFADKPEK;DINKAILEDMVK;LVDVEDMNYQAAK;WLLDFASK;LMIT…	0.48867	5.83e-07	1.30707	0.0341943	3.08519	1.95e-08
tr|G3V6S5|G3V6S5_RAT	C-1-tetrahydrofolate synthase, cytoplasmic OS=Rattus norvegicus GN=Mthfd1 PE=3 SV=1	98.77	100967	50	50	57.43	AYTEEDLDLVEK;GCLELIK;GCLELIKETGVQIAGR;TPVPSDIAISR;GVPTGFVLPIR;YSGLQPHVVVLVATVR;LSVEDKIR;DAIKPNLMQTLEGTPVFVHAGPFANIAHGNSSIIADR;LGIEKTDPAALTDDEINR;WTIQYNK;CTHWAEGGQGALALAQAVQR;EIGLLTEEVELYGETK;QGFGNLPICMAK;KITIGQAPTEK;LNLKTPVPSDIAISR;PAALTDDEINR;KGEPISCEDLGVSGALTVLMK;GVPTGFVLPIRDIR;IVGAPMHDLLLWNNATVTTCHSK;VVGDVAYDEAK;MHGGGPTVTAGLPLPK;IYGADDIELLPEAQNKAEIYTK;EHGAFDAVK;GDLKDCFIPCTPK;LIGNLAR;LDIDPETITW…	0.600915	1.69e-05	1.24754	0.00826396	2.10877	1.2e-06
tr|G3V6S2|G3V6S2_RAT	Aconitate hydratase OS=Rattus norvegicus GN=Aco1 PE=3 SV=1	97.31	98194	48	48	62.32	SWNALAAPSEK;GTFANIR;LGGNPEK;ERFEFLK;YQQAGLPLIVLAGK;SNLVGMGVIPLEYLPGETADSLGLTGR;SIVDAYVLLNLGDSVTTDHISPAGNIAR;YVIPGMFK;YLQAVGMFR;WGSQAFCNMR;NDIENILNWSIMQHK;SIEVPFKPAR;TVVPCCSGPK;VLLEAAVR;KAVEAGLNVKPYVK;QGFKGFQVAPDHHNDHK;NCDEFLVK;AVEAGLNVKPYVK;LYAWNPK;ANYLASPPLVIAYAIAGTVR;IETVNK;INPVCPADLVIDHSIQVDFNR;DIWPTRDEIQEVER;SPPFFESLTLDLQPPK;NQDLEFER;TSLSPGSGVVTYYLR;FFNLNKLEDSR;YTIHIPEDLKPR;YQQAGLPLIVLAGKEYGS…	1.38533	0.0160827	1.77933	0.000729594	1.35667	0.00518696
tr|G3V6T7|G3V6T7_RAT	Protein disulfide-isomerase A4 OS=Rattus norvegicus GN=Pdia4 PE=3 SV=1	96.74	72749	52	50	54.9	IDATSASMLASKFDVSGYPTIK;LVLMQPEK;DLEHLSK;GQAVDYDGSR;KGRPFDYNGPR;QLEPVYTSLGK;YKVEGFPTIYFAPSGDK;YGIVDYMVEQSGPPSKEILTLK;TATQFWR;LAPEYEK;IASTLKDNDPPIAVAK;TFDAIVMDPK;QVQEFLK;VDATEQTDLAK;MDATANDITNDR;SPPIPLAK;DLGLSESGEDVNAAILDESGKK;EVSQPDWTPPPEVTLTLTK;EFVMAFKK;DNDPPIAVAK;RSPPIPLAK;FDVSGYPTIK;GRPFDYNGPR;TQEEIVAK;TFDAIVMDPKK;KGQAVDYDGSR;QLEPVYTSLGKK;EILTLK;HALPLVGHR;LVLMQPEKFQSK;VREVSQPDWTPPPEVTLTLTK;FAME…	3.3439	2.47e-07	3.02281	1.77e-06	0.873283	0.190886
sp|P63259|ACTG_RAT	Actin, cytoplasmic 2 OS=Rattus norvegicus GN=Actg1 PE=1 SV=1	96.24	41793	54	1	81.87	EEEIAALVIDNGSGMCK	--	--	--	--	--	--
sp|P63018|HSP7C_RAT	Heat shock cognate 71 kDa protein OS=Rattus norvegicus GN=Hspa8 PE=1 SV=1	96.09	70872	52	44	73.37	ILDKCNEIISWLDK;TIEDGIFEVK;DNNLLGKFELTGIPPAPR;HWPFMVVNDAGRPK;VQVEYKGETK;TVTNAVVTVPAYFNDSQR;FDDAVVQSDMKHWPFMVVNDAGRPK;LLQDFFNGKELNK;RFDDAVVQSDMK;SINPDEAVAYGAAVQAAILSGDK;DAGTIAGLNVLR;MVNHFIAEFKR;IINEPTAAAIAYGLDKK;YKAEDEKQR;FDDAVVQSDMK;GTLDPVEK;SFYPEEVSSMVLTK;MVQEAEK;FEELNADLFRGTLDPVEK;NSLESYAFNMK;RFDDAVVQSDMKHWPFMVVNDAGRPK;GPAVGIDLGTTYSCVGVFQHGK;AMTKDNNLLGK;LYQSAGGMPGGMPGGFPGGGAPPSGGASSGPTIEEVD;MKEI…	3.22563	2.41e-06	3.82534	4.81e-07	1.27507	0.0746248
sp|P07687|HYEP_RAT	Epoxide hydrolase 1 OS=Rattus norvegicus GN=Ephx1 PE=1 SV=1	93.76	52582	49	49	77.58	ESGYLHIQATKPDTVGCALNDSPVGLAAYILEK;FLGYTEK;NEFDWRK;EDESIRPF;IIPLLTD;ENLGQGIMVHKHEGMK;SEYRELEDGGLERK;DIELLYPYK;VFVPTGFSAFPSELLHAPEK;TKIEGLDIHFIHVKPPQLPSGR;SHGLSDEHVFEVICPSIPGYGYSEASSK;KVETSDEEIKDLHQR;KVVSYWR;DIELLYPYKEK;GGHFAAFEEPK;LLAQDIRK;KQVEILNQYPHFK;SHGLSDEHVFEVICPSIPGYGYSEASSKK;GLHLNMAFISR;LLAQDIR;FSTWTK;IIPLLTDPK;KFVSLAELQ;VFVPTGF;VFVPTGFSAFPSE;EDESIRPFKVETSDEEIKDLHQR;GGHFAAFEE;FLGYTEKDIELLY…	1.21387	1.78e-15	1.05206	9.6e-07	0.857948	3.31e-14
sp|P09034|ASSY_RAT	Argininosuccinate synthase OS=Rattus norvegicus GN=Ass1 PE=2 SV=1	93.26	46497	54	54	71.6	MPEFYNR;PPGLYTK;LANIGQKEDFEEAR;GVPVKVTNVKDGTTHSTSLDLFMYLNEVAGK;YVSHGATGKGNDQVR;GQVYILGR;GIYETPAGTILYHAHLDIEAFTMDREVR;SPWSMDENLMHISYEAGILENPKNQAPPGLYTK;VQVSVFK;APNTPDVLEIEFKK;TQDPAKAPNTPDVLEIEFK;PAVQSSALYEDR;SLAPQIK;VFIEDVSK;FELTCYSLAPQIK;EQGYDVIAY;EDFEEAR;NQAPPGLYTK;PAKAPNTPDVLEIEFKK;FAELVYTGF;QGLGLK;TPDVLEIEFK;EQGYDVIAYLANIGQK;HGVGRIDIVENR;FAELVYTGFWHSPECEFVR;GIYETPAGTILYHAHLDIEAFTMDREVRK;YVSHGA…	0.39099	3.21e-09	0.665946	7.45e-06	1.73445	1.38e-06
tr|Q6TXE9|Q6TXE9_RAT	LRRGT00050 OS=Rattus norvegicus GN=Eprs PE=2 SV=1	92.86	166783	48	48	39.17	VDLRDNYSPGWK;SHMVVSDTLEDFQK;EKNHIADFAPEVAWVTR;SVVNMEWDKIWAFNK;EVIPVNILDAQEEMKEVAR;ERPAAAVSAPCAAAEDAAILYSR;VSESVVFTDTNSILR;GSQFGQSCCLR;GFFICDQPYEPVSPYSCK;TGQEYRPGNPPTAAVQTVSTK;TTARDQDVEPGAPSMGAK;WEFKHPQPFLR;EVIPVNILDAQEEMK;AIQGATSHHLGQNFSK;SPSNTGEYTSLYNK;LGVENCYFPIFVSQGALEK;AALLNQHYQVNFK;FAGGDYTTTLEAFISASGR;DQVDSAVQELLQLK;LNQWCNVVR;FYTLFGR;SLCIPFNPLCELQPGAMCVCGK;GDVSISVEEGKENLLR;SLTGIEYKPVSATGAEDK…	1.3208	0.0253218	1.38349	0.0814162	1.07864	0.0362138
tr|G3V888|G3V888_RAT	ATP citrate lyase, isoform CRA_a OS=Rattus norvegicus GN=Acly PE=4 SV=1	92.45	120783	46	46	48.5	EAYPEEAYIADLDAK;VDATADYICK;LIMGIGHR;MIVVLGEIGGTEEYKICR;AISEQTGK;AKPAMPQDSVPSPR;TTDGVYEGVAIGGDRYPGSTFMDHVLR;HPWDDISYVLPEHMSM;WGDIEFPPPFGR;GGPNYQEGLR;DGVYILDLAAK;QHFPATPLLDYALEVEK;GVTIIGPATVGGIKPGCFK;VQILKDFVK;LGLVGVNLSLDGVK;LLVGVDEKLNAEDIKR;IGNTGGMLDNILASK;SMGFIGHYLDQKR;EAGVFVPR;EGDYVLFHHEGGVDVGDVDTK;SAYDSTMETMNYAQIR;TILSLMTR;EILIPVFK;FGGALDAAAK;GAIVPAQEVPPPTVPMDYSWAR;AIRDYQGPLKEHEVTIFVR;LTLLNPK;E…	0.690608	7.58e-06	0.453635	9.43e-11	0.657344	8.89e-05
tr|M0R9X8|M0R9X8_RAT	Cytoplasmic dynein 1 heavy chain 1 OS=Rattus norvegicus GN=Dync1h1 PE=4 SV=1	92.13	532113	64	63	16.99	NVHLAPGWLMQLEK;DLFQVAFNR;FGNPLLVQDVESYDPVLNPVLNR;TMTLFSALR;ADLAAVEAK;YATLATVSR;HVPVVYVDYPGPASLTQIYGTFNR;VDNEFDQR;NYMSNPSYNYEIVNR;SPLVMDVLNIQGVQR;SRQELEQHSVDTASTSDAVTFITYVQSLKR;SFEWLSQMR;SIPLDEGEDEAQRR;TTDLLTDWEK;NANEMFR;DLPPVSGSIIWAK;NLESALR;SIPLDEGEDEAQR;LVQTPLTDR;IFTIESAR;QTDVLQQLSIQMANAK;FNYGFEYLGVQDK;AATSPALFNR;SACDTVDTWLDDTAK;IMFEVQDLK;KYEFGESDLR;AKEALELTDTGLLSGSEER;ASVVTLPVYLNFTR;GVWSELSK;L…	1.28024	0.0290158	1.18719	0.238312	0.915892	0.109078
sp|P97852|DHB4_RAT	Peroxisomal multifunctional enzyme type 2 OS=Rattus norvegicus GN=Hsd17b4 PE=1 SV=3	92.1	79429	46	46	60.14	ICDFSNASKPK;TLGAIVR;VVLVTGAGGGLGR;VLHGEQYLELYKPLPR;WTIDLKNGSGEVYQGPAK;SGELKCEAVIADILDK;WTIDLK;NQPMTPEAVRDNWVK;IHFQTK;LQMILKDYAKL;KVNAVFEWHITK;IDSEGISQNHT;SIQESTGGIIEVLHKIDSEGISQNHT;ELICYNQFSVFVVGSGGFGGKR;NGSGEVYQGPAK;LQMILK;VNAVFEWHITK;DTTSLNQAALYR;IIMTASASGIYGNFGQANYSAAK;AVANYDSVEAGEK;NQPMTPEAVR;ISDEDWDIIQR;TALDTFGR;GSFQVTR;FAKPVYPGQTLQTEMWK;LGLLGLANTLVIEGR;GALVVVNDLGGDFK;GSSAADKVVEEIR;GNIMLSQK;…	3.51204	9.94e-10	4.35766	6.56e-13	1.27266	0.00150063
sp|P05197|EF2_RAT	Elongation factor 2 OS=Rattus norvegicus GN=Eef2 PE=1 SV=4	90.97	95285	50	48	55.83	IKPVLMMNK;TFCQLILDPIFK;GVQYLNEIKDSVVAGFQWATK;YLAEKYEWDVAEAR;VFDAIMNFR;CELLYEGPPDDEAAMGIK;DSVVAGFQWATK;FAAKGEGQLGAAER;AGIIASAR;EARKIWCFGPDGTGPNILTDITK;VNFTVDQIR;YFDPANGK;PFDNSSRPSQVVAETR;SDPVVSYR;AYLPVNESFGFTADLR;YEWDVAEAR;QFAEMYVAK;VAVEAKNPADLPK;IMGPNYTPGKKEDLYLKPIQR;SNTGGQAFPQCVFDHWQILPGDPFDNSSRPSQVVAETR;ETVSEESNVLCLSK;YVEPIEDVPCGNIVGLVGVDQFLVK;YFDPANGKFSK;VAVEAK;GLKEGIPALDNFLDKL;STLTDSLVCK;GHVF…	2.2383	0.0026359	1.59417	0.148111	0.701939	0.0127566
sp|Q5BJY9|K1C18_RAT	Keratin, type I cytoskeletal 18 OS=Rattus norvegicus GN=Krt18 PE=1 SV=3	89.88	47762	46	42	84.87	LLEDGDDFSLNDALDSSNSMQTVQR;SAEIRDAETTLLELR;SVWGGSVGSAGLAGMGGVQTEKETMQDLNDRLASYLDKVK;QSVESDIHGLR;VKYETELAMR;VRPASSAASVYAGAGGSGSR;DAETTLLELRR;TIEDLRAQIFANSVDNAR;SAEIRDAETTLLELRR;QSVESDIHGLRK;AQYEQLAQK;KVVDDTNITR;YRVQMEQLNGVLLHLESELAQTR;SVWGGSVGSAGLAGMGGVQTEKETMQDLNDR;QTQEYEALLNIK;STTFSTNYR;LQLETEIEALKEELLFMKK;ETMQDLNDR;NQNINLENNLGEVEAR;TLQTLEIDLDSMKNQNINLENNLGEVEAR;IMADIR;NHEEEVQGLEAQIASSGLTVEVDAPK;…	2.2388	0.0119202	2.68275	0.000577216	1.21355	0.109489
sp|P02454|CO1A1_RAT	Collagen alpha-1(I) chain OS=Rattus norvegicus GN=Col1a1 PE=1 SV=5	89.66	137955	58	58	60.29	GEPGPPGPAGAAGPAGNPGADGQPGAK;GVPGPPGAVGPAGK;DGEAGAQGAPGPAGPAGER;EGSPGAEGSPGRDGAPGAKGDR;GFPGLPGPSGEPGKQGPSGASGER;GEPGPSGLPGPPGER;GANGAPGIAGAPGFPGAR;GAPGDRGEPGPPGPAGFAGPPGADGQPGAK;GDTGAPGAPGSQGAPGLQGMPGER;GFSGLQGPPGSPGSPGEQGPSGASGPAGPR;GPPGPMGPPGLAGPPGESGR;GFPGADGVAGPKGPAGER;GPAGPQGPRGDKGETGEQGDR;GAAGLPGPKGDRGDAGPK;SAGVSVPGPMGPSGPR;GSEGPQGVRGEPGPPGPAGAAGPAGNPGADGQPGAK;GPPGSAGSPGKDGLNGLPGPIGPPGPR;GFP…	0.938766	0.107206	0.319148	0.0285455	0.349499	0.0165192
sp|P18418|CALR_RAT	Calreticulin OS=Rattus norvegicus GN=Calr PE=1 SV=1	88.16	47996	44	43	65.63	GKNVLINK;DMHGDSEYNIMFGPDICGPGTK;EQFLDGDAWTNR;FEPFSNKGQTLVVQFTVKHEQNIDCGGGYVK;GQTLVVQFTVK;GQTLVVQFTVKHEQNIDCGGGYVK;FYALSAR;PDAAKPEDWDER;FYGDQEKDK;SDFGKFVLSSGK;AVLGLDLWQVK;FYGDQEKDKGLQTSQDAR;FVLSSGKFYGDQEKDKGLQTSQDAR;FEPFSNKGQTLVVQFTVK;LFPGGLDQKDMHGDSEYNIMFGPDICGPGTK;DPAIYFK;LFPGGLDQK;KPEDWDEEMDGEWEPPVIQNPEYKGEWKPR;KIKDPDAAKPEDWDER;FVLSSGK;PGGLDQK;TLIVRPDNTYEVK;IKDPDAAKPEDWDER;FEPFSNK;DPDAAKPEDWDER…	4.58174	5.78e-09	4.2504	8.94e-07	0.892507	0.0148277
tr|Q5BJZ3|Q5BJZ3_RAT	Nicotinamide nucleotide transhydrogenase OS=Rattus norvegicus GN=Nnt PE=2 SV=1	87.88	113871	44	44	42.08	EVLASDLVVK;SAPLLLPGR;DGNVIFPAPTPK;KAPVLFSK;EMIESMKEGSVVVDLAAEAGGNFETTKPGELYVHK;EVDILISTALIPGKK;FGIHPVAGR;KTTVLAMDQVPR;EANSIVITPGYGLCAAK;AISPDKDNFHFEVKDDFDFGTMSHVIR;QGFNVVVESGAGEASKFPDDLYR;SLGVGYAAVDNPIFYKPNTAMLLGDAK;VALSPAGVQALVK;AVVLAANHFGR;QLTVGVPK;ILIVGGGVAGLASAGAAK;APVLFSK;FFTGQITAAGK;GTVVMKDGNVIFPAPTPK;TVAELEAEKAGTVSMYTK;EVDILISTALIPGK;QLTVGVPKEIFQNEKR;APMVNPTLGAHEADFLKPSGTLISFIYPAQNPDLLNK;E…	1.19123	0.0433201	0.747954	4.01e-05	0.620595	3.54e-05
tr|D3ZTP0|D3ZTP0_RAT	Protein Aldh1l2 OS=Rattus norvegicus GN=Aldh1l2 PE=3 SV=2	87.76	102978	51	45	55.81	IGDPLDR;MGMGAVFFNKGENCIAAGR;AGFSVFWADDGLDTGPILLQR;DLGEEALNEYLK;LALIGQSLFGQEVYSHLLK;ANNTEYGLASGVFTR;AMVEAVQLIADGKAPR;QVQRPGFFMEPTVFTGVEDHMYLAK;TKTVTLEY;LRGEDQEAELVVDYVSK;WADDGLDTGPILLQR;ILSNVPVIEDSTDFFK;NGLVLFGNDGK;TPQPEEGATYEGIQKK;SPLIIFSDCELDK;TPQPEEGATYEGIQK;MGMGAVFFNK;LLQYCETGVKEGATLVYGGR;AMVEAVQLIADGK;FAELTVK;EVNEMTVK;QSGFGKDLGEEALNEYLK;NLQFEDGK;QRSCDVKPNDTVDSLYNR;AMYVSDRLEAGTVFINTYNK;LGFTGST…	0.701802	9.51e-06	0.998673	0.0829766	1.5447	0.000656381
tr|F1LRY5|F1LRY5_RAT	RCG45398 OS=Rattus norvegicus GN=Sardh PE=3 SV=2	87.55	101415	45	45	61.15	NYSVVFPHDEPLAGR;SPFDPDNKR;LKTSVPFLGR;PSGGPVSLDFVK;STVCGPESFTPDHKPLMGEAPELR;ADFGFTVNK;RDPLHEELLGQGCVFQER;MAGVKVPLVAMHHAYVVTER;DPSGGPVSLDFVKNGDYALER;MGVTYAAQVHLK;RADFGFTVNK;AYGIESHVLSPAETKDLYPLMNVDDLYGTLYVPR;TIAYGYIRDPSGGPVSLDFVK;DMYSYDIR;LQGDALSVGGYEANPIFWDEVSDK;SDDSPLEAGLAFTCK;AVMAAGAK;NGDYALER;CQLMDCSEDLGMLSIQGPASR;TSVPFLGR;QVVSHDLEEETGLHTGWIQNGGLFIASNQQR;GAQVIENCAVTGIR;DLYPLMNVDDLYGTLYVPR;VPLVA…	1.05172	0.0897921	1.09594	0.0439201	1.07892	0.188189
sp|O09171|BHMT1_RAT	Betaine--homocysteine S-methyltransferase 1 OS=Rattus norvegicus GN=Bhmt PE=1 SV=1	86.99	44977	47	38	80.59	AGSNVMQTFTFY;AGSNVMQTF;AGAAIVGVNCHFDPSTSLQTIK;IFHQQLEVFMKK;EATTEQQLR;GAAELMQQK;LNAGEVVIGDGGFVFALEK;AGPWTPEAAVEHPEAVR;SETEVKK;AGSNVMQTFTFYASEDK;TFYASEDKLENR;AGAAIVGVN;YASEDKLENR;GYVKAGPWTPEAAVEHPEAVR;PEAAVEHPEAVR;IASGRPYNPSMSKPDAWGVTK;HGSWGSGLDMHTKPWIR;AGSNVMQTFTFYASEDKLENRGNYVAEK;LNAGEVVIGDGGFVFALEKR;KEYWQNLR;EYWQNLR;AGSNVMQTFTFYASEDKLENR;QGFIDLPEFPFGLEPR;GAAELMQQKEATTEQQLR;KIFHQQLEVFMKK;KIFHQQLE…	0.416142	2.12e-07	0.228189	1.2e-12	0.552002	2.94e-05
sp|P17764|THIL_RAT	Acetyl-CoA acetyltransferase, mitochondrial OS=Rattus norvegicus GN=Acat1 PE=1 SV=1	86.13	44696	43	43	83.25	SKEAWDAGKFANEITPITISVK;QATLGAGLPIATPCTTVNKVCASGMK;GATPYGGVKLEDLIVK;FANEITPITISVK;TVFQKENGTVTAANASTLNDGAAAVVLMTAEAAQR;AGIPKEEVK;TPIGSFLGSLASQPATK;IAAFADAAVDPIDFPLAPAYAVPK;QGEFGLASICNGGGGASAVLIEKL;LEDLIVKDGLTDVYNK;EEVKEVYMGNVIQGGEGQAPTR;EEQDKYAIGSYTR;AGIPKEEVKEVYMGNVIQGGEGQAPTR;LSISREEQDKYAIGSYTR;DGLTDVYNK;LEDLIVK;PQKVNVHGGAVSLGHPIGMSGAR;IVVHLAHALK;ASTLNDGAAAVVLMTAEAAQR;ASKPTLNDVVIVSATR;VCASGMK;YAI…	1.3296	0.110406	1.88297	0.000571654	1.47828	0.000282645
tr|Q5M9H2|Q5M9H2_RAT	Acyl-Coenzyme A dehydrogenase, very long chain OS=Rattus norvegicus GN=Acadvl PE=2 SV=1	85.55	70822	43	43	73.59	ENMASLQSNPQQQELFR;GQLTTDQVFPYPSVLNEEQTQFLK;VTDECIQIMGGMGFMKEPGVER;LFVALQGCMDK;MLCDSWCIEAATR;GILLYGTK;IRENMASLQSNPQQQELFR;ELTGLGNALK;GKELTGLGNALK;ASNTSEVYFDGVKVPAENVLGEVGDGFK;IHNFGVIQEK;ITAFVVER;IFGSEAAWK;SSAVPSPCGK;VPAENVLGEVGDGFK;SFAVGMFK;VAVNILNNGR;TPIKDAATGAVK;TGIGSGLSLSGIVHPELSR;FGMAATLAGTMK;EKITAFVVER;IWISNGGLADIFTVFAK;SLSEGYPTAQHEK;ASNTSEVYFDGVK;IFEGTNDILR;YYTLNGSK;KGIVNEQFLLQR;SGELAVQALEQF…	1.45773	0.000343344	1.94834	6.51e-07	1.37844	8.77e-05
sp|Q9Z0U5|AOXA_RAT	Aldehyde oxidase 1 OS=Rattus norvegicus GN=Aox1 PE=1 SV=1	84.94	146923	44	1	39.46	VVENNVDPEMMLLPYLR	0.819494	0.558086	0.680546	0.37249	0.828759	0.4563
sp|P00507|AATM_RAT	Aspartate aminotransferase, mitochondrial OS=Rattus norvegicus GN=Got2 PE=1 SV=2	84.86	47315	42	41	82.33	HFIEQGINVCLCQSYAK;DAGMQLQGYR;TQLVSNLKK;MNLGVGAYRDDNGKPYVLPSVR;VGASFLQR;TCGFDFSGALEDISK;ISVAGVTSGNVGYLAH;TQLVSNLK;DVFLPKPSWGNHTPIFR;EGSSHNWQHITDQIGMFCFTGLKPEQVER;ISVAGVTSGNVGYLAHAIHQVTK;PSWGNHTPIFR;EYLPIGGLADFCK;NLDKEYLPIGGLADFCK;VGAFTVVCKDAEEAK;VGAFTVVCKDAEEAKR;IPEQSVLLLHACAHNPTGVDPRPEQWK;EFSVYMTK;KAEAQIAGK;DDNGKPYVLPSVR;VGAFTVVCKDAEEAKRVESQLK;ASAELALGENSEVLK;ASAELALGEN;SSWWTHVEMGPPDPILGVTEAFKR;D…	2.61052	6.27e-05	2.63721	5.42e-05	1.06051	0.0487421
tr|R9PXU6|R9PXU6_RAT	Vinculin OS=Rattus norvegicus GN=Vcl PE=1 SV=1	84.8	116575	44	44	49.53	ILLVAK;TNLLQVCER;VAMANIQPQMLVAGATSIAR;VMLVNSMNTVK;SFLDSGYR;LVQAAQMLQSDPYSVPARDYLIDGSR;NQWIDNVEK;GWLRDPNASPGDAGEQAIR;MLGQMTDQVADLR;MSAEINEIIR;MALLMAEMSR;AGEVINQPMMMAAR;LVQAAQMLQSDPYSVPAR;LANVMMGPYRQDLLAK;AIPDLTAPVAAVQAAVSNLVR;NPGNQAAYEHFETMK;WIDNPTVDDR;LLAVAATAPPDAPNREEVFDER;TDAGFTLR;AQQVSQGLDVLTAK;VGKETVQTTEDQILKR;TNISDEESEQATEMLVHNAQNLMQSVK;SLLDASEEAIKK;TQMQEAMTQEVSDVFSDTTTPIK;VLQLTSWDEDAWASK;MT…	1.44538	0.00698611	1.42413	0.0166115	0.978071	0.286462
tr|G3V6D3|G3V6D3_RAT	ATP synthase subunit beta OS=Rattus norvegicus GN=Atp5b PE=3 SV=1	84.69	56345	48	48	78.83	GGKIGLFGGAGVGK;IPSAVGYQPTLATDMGTMQER;PPILNALEVQGRESRLVLEVAQHLGESTVR;GSITSVQAIYVPADDLTDPAPATTFAHLDATTVLSR;ILQDYK;KGSITSVQAIYVPADDLTDPAPATTFAHLDATTVLSR;IMNVIGEPIDER;VLDSGAPIKIPVGPETLGR;ALEVQGRESRLVLEVAQHLGESTVR;GFQQILAGDYDHLPEQAFYMVGPIEEAVAK;SLQDIIAILGMDELSEEDKLTVSR;PAPATTFAHLDATTVLSR;SAVGYQPTLATDMGTMQER;VLIMELINNVAK;VALVYGQMNEPPGAR;TIAMDGTEGLVR;IGLFGGAGVGK;IMNVIGEPIDERGPIKTK;IMNVIGEPID;VLDSGAPIK;I…	2.17247	0.000566679	2.66448	5.7e-05	1.35999	0.00620846
tr|B1WBN9|B1WBN9_RAT	Pyruvate kinase OS=Rattus norvegicus GN=Pklr PE=2 SV=1	84.6	58794	45	41	77.72	AGMNIAR;VQFGIESGKLR;GVFPLLYR;AETSDVANAVLDGADCIM;LNFSHGSHEYHAESIANIR;STSIIATIGPASR;TVWVDYHNITR;EPPEAIWADDVDR;KASDVLAVR;KGVNLPNTEVDLPGLSEQDLLDLR;ADTFLEHLCLLDIDSQPVAAR;EATESFATSPLSYRPVAIALDTKGPEIR;FGVQHNVDIIFASFVR;EAEAAVYHR;ASDVLAVR;CCAAAIIVLTK;IGPEGLVTEVEHGGILGSRK;GSQVLVTVD;GSFPVEAVMMQHAIAR;IGPEGLVTEVEHGGILGSR;VQFGIESGK;MEGPAGYLR;DALGPEGQNIK;AAVIAVTR;KFDEILEVSDGIMVAR;GVFPLLYREPPEAIWADDVDR;TGVLQGGPE…	1.16084	0.108561	0.582186	0.00852896	0.499548	0.000137538
tr|D4A1W8|D4A1W8_RAT	Microsomal triglyceride transfer protein OS=Rattus norvegicus GN=Mttp PE=4 SV=1	84.56	99188	43	43	47.43	GCPSLAEHWQSIR;HLEPENLSNAEAVQSFLAFIQHLR;ALDTCKIER;YDASFITDEVKK;AIPIVGQVLQSVCK;LTYSTEVFLDGGKGK;SPHAASTYSLDILYSGSGILR;SGFTTANQVLGVTSK;VTYQAQQDK;EDTTMYLLALK;QVAGVIK;LTYSTEVFLDGGK;LQDSVGYR;NNPSYMDVK;SGSSSAYTGYVER;SNLNIFQYIGK;ATSVTTYKIEDSFVTAVVAEETR;AFALNFLQTVAGK;IEDSFVTAVVAEETR;MLSASGDPVSVVK;TTAAAVILK;DNLEALR;FLYACGFASHPDEELLQ;YDASFITDEVK;QFETKYER;REEILQILK;GKVKEFYSYENEPVGIENLKR;GLILLIDHSQDIQLQSGLK;EF…	1.61026	0.0698652	2.1987	3.07e-05	1.40803	0.000625232
tr|A1A5L2|A1A5L2_RAT	Pgm1 protein (Fragment) OS=Rattus norvegicus GN=Pgm1 PE=2 SV=1	83.77	63350	42	42	63.12	SGEHDFGAAFDGDGDR;QSVEDILKDHWQK;KQSVEDILKDHWQK;TIEEYAICPDLK;IALYETPTGW;LSLCGEESFGTGSDHIR;INQDPQVMLAPLISIALK;LSLCGEESFGTGSDHIREK;AIGGIILTASHNPGGPNGDFGIK;LIFADGSR;SMPTSGALDR;QFSANDK;NMILGK;FFGNLMDASK;IDAMHGVVGPYVK;LYIDSYEK;IAAANGIGR;IALYETPTGWK;SGEHDFGAAFDGDGDRNMILGK;VDLSVLGK;NIFDFNALK;LVIGQNGILSTPAVSCIIR;NFFTRYDYEEVEAEGANK;YDYEEVEAEGANK;FNISNGGPAPEAITDKIFQISK;DLEALMLDR;LSGTGSAGATIR;TQAYPDQKPGTSGLR;…	1.71937	0.000184211	1.28603	0.134912	0.740843	0.00638384
sp|P11915|NLTP_RAT	Non-specific lipid-transfer protein OS=Rattus norvegicus GN=Scp2 PE=1 SV=3	83.1	58814	43	3	59.41	VFVVGVGMTK;RVFVVGVGMTK;PSVALNSPR	1.728	0.405535	1.96474	0.323423	1.12785	0.482996
sp|P31210|AK1D1_RAT	3-oxo-5-beta-steroid 4-dehydrogenase OS=Rattus norvegicus GN=Akr1d1 PE=1 SV=1	83.01	37378	43	41	75.77	NPLWVNVSSPPLLK;HIDGAYVYR;IKENFQIFDFSLTK;TQAQIVLR;EEIFYCGK;EEMKDIEALNK;QLEVILNKPGLK;RQLEVILNKPGLK;SNLCATWEALEACKDAGLVK;VKREEIFYCGK;NEHEVGEAIR;YKPVTNQVECHPYFTQTK;IKENFQIFDFSLTKEEMKDIEALNK;LWSTDHD;HIDGAYVYRNEHEVGEAIREK;PEMVRPALER;DIEALNKNVR;SNLCATWEALEACK;EEMKDIEALNKNVR;MNLSTANHHIPLNDGNSIPIIGLGTYSD;FVEMLMWSDHPEYPFHDEY;IKENFQIFDFSLTKEEMKDIEALNKNVR;HIDGAYVYRNEHEVGEAIR;NPLWVNVSSPPLLKDELLTSLGK;GLVVIPK;S…	0.756863	5.44e-05	1.96621	2.28e-05	2.85427	3.21e-07
tr|G3V928|G3V928_RAT	Protein Lrp1 OS=Rattus norvegicus GN=Lrp1 PE=4 SV=1	82.76	504892	56	52	14.87	SGQQACEGVGSFLLYSVHEGIR;GDYSVLVPGLR;TPNGLAIDHR;GPEDEIGDPLA;SGFSLGSDGK;ILWIDAR;YVVISQGLDKPR;GPEDEIGDPL;IFFSDIHFGNIQQINDDGSGR;TTIVENVGSVEGLAYHR;GQMIYWTDVTTQGSMIR;ELLGRGPEDEIGDPLA;DGIHNVEGVAVDWMGDNLYWTDDGPKK;EYAGYLLYSER;IDLETGENR;SERPPIFEIR;GVAGAQPTVTLLR;GVLFQPCER;TVLWPNGLSLDIPAGR;FLLYAR;ATALAIMGDK;SLDPFKPFIIFSNR;QGLNNAVALDFDYR;YDGSGHMEVLR;VDKGGALHIYHQR;TLLFSGQK;AALSGANVLTLIEK;TNTQPFDLQVYHPSR;LDGLCIP…	0.982705	0.167841	1.03698	0.220868	1.05941	0.253928
sp|Q5SGE0|LPPRC_RAT	Leucine-rich PPR motif-containing protein, mitochondrial OS=Rattus norvegicus GN=Lrpprc PE=1 SV=1	81.67	156655	45	45	34.7	LIEKGETDLIQK;MVFINNIALAQMK;KVIEEQMEPALEK;AALDLEQVPSELAVTR;AVMEALRDEGFPIR;KIIETPGIR;MQEENLIPR;VALETLK;GSLILGFR;SGSQFDWALMR;TRDLPITEAVFSALVTGHAR;CIANNQVETLEK;AGDMESAENILTVMK;TKNVQGIIDILK;IIETPGIR;NVQGIIDILK;DETSSSFGSFFLR;SMNIDLWSK;SGSPGSNQALLLLR;ALYEHLTAK;HDNAEDALNLKQEFDRLDPSAVLDTAK;LVELTEK;LIAAYCSVGDIEGASK;FSPTDFLAK;LQQLGTVYDVSHYNALLK;IIDILK;TLLELIPELR;GLDAIELSR;DLPITEAVFSALVTGHAR;DVGEPVPFTEPPESFG…	1.06886	0.150572	1.63016	3.46e-05	1.51855	0.000486046
tr|Q4V8I9|Q4V8I9_RAT	Protein Ugp2 OS=Rattus norvegicus GN=Ugp2 PE=2 SV=1	81.46	57024	41	41	68.7	IDIPPGAVLENK;IFNTNNLWISLAAVK;AMSQDGASQFQEVILQELELSVK;GPSVDWGK;EFPTVPLVK;TYNTDVPLVLMNSFNTDEDTKK;LNGGLGTSMGCKGPK;LVEIAQVPK;TTSDLLLVMSNLYSLNAGSLTMSEKR;SLIGVRNENTFLDLTVQQIEHLNK;VKIYTFNQSR;GLPDNISSVLNK;DLDGFR;NENTFLDLTVQQIEHLNK;TTSDLLLVMSNLYSLNAGSLTMSEK;GTVIIIANHGDRIDIPPGAVLENK;DLDGFRK;LQEQNAIDMEIIVNPK;IQRPPEDSIQPYEK;CEFVMEVTNK;REFPTVPLVK;LGSSFTK;TLDGGLNVIQLETAVGAAIK;GTVIIIANHGDR;LNGGLGTSMGCK;TYNTDVPL…	0.736247	0.000282579	1.04191	0.0967791	1.49984	0.000906975
sp|P07824|ARGI1_RAT	Arginase-1 OS=Rattus norvegicus GN=Arg1 PE=1 SV=2	81.38	34974	39	39	95.05	LKETEYNVRDHGDLAFVDVPNDSPFQIVK;ANEQLAAVVAETQK;DVDPGEHYIIK;TGLLSGLDIMEVNPTLGK;LKETEYNVRDHGDLAFVDVPNDSPFQIVKNPR;GGVEKGPAALR;DIVYIGLRDVD;PVFTPATGTPVVGGLSYR;GLDIMEVNPTLGKTPEEVTR;VMEETFSYLLGRK;TVNTAVALTLSCFGTK;PKPIEIIGAPFSK;RPIHLSFDVDGLDPVFTPATGTPVVGGLSYR;ETEYNVRDHGDLAFVDVPNDSPFQIVK;DHGDLAFVDVPNDSPFQIVKNPR;TVNTAVALTLSCFGTKR;VMEETFSYLLGR;ETEYNVR;SVGKANEQLAAVVAETQK;YFSMTEVDKLGIGK;YFSMTEVDK;PIEIIGAPFSK;KR…	0.631763	1.07e-05	0.937025	0.0152868	1.65461	5.37e-05
tr|C0JPT7|C0JPT7_RAT	Filamin alpha OS=Rattus norvegicus GN=Flna PE=2 SV=1	81.28	280497	45	44	24.29	DVDIIDHHDNTYTVK;VQVQDNEGHSVETTVK;GTVEPQLEAR;FNEEHIPDSPFVVPVASPSGDAR;DKGEYTLVVK;VHGPGIQSGTTNKPNKFTVETR;EGSYSISVLYGEEEVPR;VTYTPMAPGSYLISIK;EAPQDFHPDR;GLVEPVDVVDNADGTQTVNYVPSR;GAGTGGLGLAVEGPSEAK;LSPFMADIR;YGGDEIPFSPYR;HTAMVSWGGVSIPNSPFR;LYSVSYLLK;AGVAPLQVK;SPFEVYVDKSQGDASK;TFSVWYVPEVTGTHK;VTVLFAGQHIAK;LQVEPAVDTSGVQCYGPGIEGQGVFR;AYGPGIEPTGNMVK;SPYTVTVGQACNPTACR;SGQSAAGASPAGGIDTR;IANLQTDLSDGLR;VATVPQH…	1.60216	0.000932152	1.2475	0.0838265	0.769324	0.00732998
tr|F1LNW3|F1LNW3_RAT	Acyl-coenzyme A oxidase OS=Rattus norvegicus GN=Acox2 PE=1 SV=1	80.91	76748	40	4	57.86	VSLGDTWSWQVHPDIDSER;SPANTQENPAYK;SPANTQENPAYKK;QEFVIHSPTMTSTK	0.960156	0.296396	1.4379	0.2092	1.52025	0.100383
tr|G3V8L3|G3V8L3_RAT	Lamin A, isoform CRA_b OS=Rattus norvegicus GN=Lmna PE=3 SV=1	80.81	74313	41	40	55.64	EAALSTALSEK;VAVEEVDEEGK;QLQDEMLR;IRIDSLSAQLSQLQK;SLETENAGLR;LLEGEEERLR;EAALSTALSEKR;TLEGELHDLR;TALINATGEEVAMR;GSHCSSSGDPAEYNLR;SVGGSGGGSFGDNLVTR;NSNLVGAAHEELQQSR;VAVEEVDEEGKFVR;AAYEAELGDAR;LAVYIDR;LRDLEDSLAR;NIYSEELRETK;EDLQELNDR;AQNTWGCGSSLR;ITESEEVVSR;LKDLEALLNSK;NTKKEGDLLAAQAR;TLEGELHDLRGQVAK;LQEKEDLQELNDR;NIYSEELR;EMAEMR;SGAQASSTPLSPTR;LQTLKEELDFQK;SNEDQSMGNWQIR;AAYEAELGDARK;KQLQDEMLR;LALDMEI…	1.29102	0.021977	1.58021	0.00260103	1.23003	0.0507925
sp|Q9JLJ3|AL9A1_RAT	4-trimethylaminobutyraldehyde dehydrogenase OS=Rattus norvegicus GN=Aldh9a1 PE=1 SV=1	80.2	53653	44	43	73.08	RDEIAIMETINNGK;VEPVDASGTEK;VAAELQAGTCYINNYNVSPVELPFGGYKK;SPLIIFSDCNMKNAVK;EVNLAVENAK;ENGRVTIEYYSQLK;IGDPLLEDTR;IMEMAAK;HGYYMTPC;CSGEKEVNLAVENAK;SAKEQGATVLCGGEPYAPEDPK;SAKEQGATVLCGGEPYAPEDPKLK;VEPVDASGTEKAFEPATGR;GPLINAPHLER;GIKPITLELGGK;MSTGTFVVSQPLNYR;VTIEYYSQLK;SAPALACGNAMIFKPSPFTPVSALLLAEIYTK;SPLIIFSDCNMK;CQVLLEAAR;ANDTTFGLAAGVFTR;SIFEAR;MGPLINAPHLER;TFETEAEVLER;DEIAIMETINNGK;VFVQKEIADAFTK;VSF…	1.12161	0.0817673	1.54955	0.00132195	1.55971	0.00243499
tr|F1M953|F1M953_RAT	Stress-70 protein, mitochondrial OS=Rattus norvegicus GN=Hspa9 PE=3 SV=1	79.27	73745	40	39	54.93	EQQIVIQSSGGLSK;GVFEVK;QAVTNPNNTFYATKR;VINEPTAAALAYGLDKSEDK;TTPSVVAFTPDGER;LFEMAYK;EMAGDNKLLGQFTLIGIPPAPR;MEEFKDQLPADECNK;VQQTVQDLFGRAPSK;VLENAEGAR;AQFEGIVTDLIKR;VINEPTAAALAYGLDK;AMQDAEVSK;ETGVDLTKDNMALQR;ERVEAVNMAEGIIHDTETK;EQQIVIQSSGGLSKDDIENMVK;ETGVDLTK;SQVFSTAADGQTQVEIK;KSQVFSTAADGQTQVEIK;VQQTVQDLFGR;AQFEGIVTDLIK;LVGMPAKR;MKETAENYLGHTAK;EMAGDNK;QAVTNPNNTFYATK;STNGDTFLGGEDFDQALLR;LLGQFTLIGIPPAP…	0.998358	0.00834116	1.8478	0.00247079	2.26002	0.000116916
sp|P62630|EF1A1_RAT	Elongation factor 1-alpha 1 OS=Rattus norvegicus GN=Eef1a1 PE=1 SV=1	79.04	50114	44	44	77.06	GNVAGDSKNDPPMEAAGFTAQVIILNHPGQISAGYAPVLDCHTAHIACK;IGYNPDTVAFVPI;YEEIVK;MDSTEPPYSQKR;KDGSASGTTLLEALDCILPPTRPTDKPLRLPLQDVYK;STTTGHLIYK;QLIVGVNK;GSFKYAWVLDK;NMITGTSQADCAVLIVAAGVGEFEAGISK;EHALLAYTLGVK;RYEEIVK;SGDAAIVDMVPGKPMCVESFSDYPPLGR;QLIVGVNKMDSTEPPYSQK;GNVAGDSKND;RYEEIVKEVSTYIK;IGYNPDTVAFVPISGWNGDNMLEPSANMPWFK;EHALLAY;YYVTIIDAPGHR;EVSTYIK;TIEKFEKEAAEMGK;GSFKYAWVLDKLK;KDGSASGTTLLEALDCILPPTRPTDKPL…	2.88024	1.74e-05	2.61525	0.00399468	0.900048	0.029845
sp|Q6UPE0|CHDH_RAT	Choline dehydrogenase, mitochondrial OS=Rattus norvegicus GN=Chdh PE=1 SV=1	79	66389	39	39	73.12	VLLLEAGPK;VIDASIMPSVVSGNLNAPTIMIAEK;GKTNHPLHQAFLQAAR;DLLMGSKR;AKADSAYHPSCTCK;VASAASGGKDEYTFIVVGAGSAGCVLANR;QAGYPFTEDMNGFQQEGFGWMDMTIHQGKR;KAQKHELGANMYR;GKELQPGSHVQSDKEIDAFVR;EVILSGGAINSPQLLMLSGVGNADDLKK;QGAEGWDYAHCLPYFRK;AQKHELGANMYR;KPTQQEAYQVHVGTMR;VLLLEAGPKDLLMGSKR;VLFEGTR;ATSVGWLK;TNHPLHQAFLQAAR;AVGVEYIKDGQSHK;ELQPGSHVQSDKEIDAFVR;QGAEGWDYAHCLPYFR;EVILSGGAINSPQLLMLSGVGNADDLK;MGQPSDPTAVVDQQTR;S…	0.636594	0.000930573	0.692782	0.000363931	1.08849	0.157865
sp|Q9ER34|ACON_RAT	Aconitate hydratase, mitochondrial OS=Rattus norvegicus GN=Aco2 PE=1 SV=2	78.94	85434	41	41	53.33	LTGTLSGWTSPK;QGLLPLTFADPSDYNK;WVVIGDENYGEGSSR;HPNGTQETILLNHTFNETQIEWFR;FKLEAPDADELPR;QALAHGLK;VGLIGSCTNSSYEDMGR;IVYGHLDDPANQEIER;CTTDHISAAGPWLK;LTGTLSGWTSPKDVILK;GHLDNISNNLLIGAINIENGK;FNPETDFLTGKDGK;DVGGIVLANACGPCIGQWDRK;NAVTQEFGPVPDTAR;SQFTITPGSEQIR;LNRPLTLSEK;VAMSHFEPSEYIR;SDFDPGQDTYQHPPK;AKDINQEVYNFLATAGAK;DSSGQRVDVSPTSQR;VAGILTVK;DVGGIVLANACGPCIGQWDR;KFKLEAPDADELPR;IGSCTNSSYEDMGR;SDFDPGQDTYQH…	0.730751	0.00135252	1.16408	0.0856911	1.68942	0.00124766
sp|P08683|CP2CB_RAT	Cytochrome P450 2C11 OS=Rattus norvegicus GN=Cyp2c11 PE=1 SV=1	78.56	57182	41	30	61.4	GKLPPGPTPLPIIGNTLQIYMK;ICAGEALAR;SLVDVKDIDTTPAISGFGHLPPFYEACFIPVQR;GSFPVSER;GLGVIFSNGMQWK;FDYKDPTFLNLMHR;DPTFLNLMHR;LPPGPTPLPIIGNTLQIYMK;DIDTTPAISGFGHLPPFYEACFIPVQR;FDPGHFLDER;YIDLVPTNLPHLVTR;NYVLEK;TIEDRIQEEAQCLVEELRK;DRSQMPYTDAVVHEIQR;FSIMTLR;HVDVTAK;SLVDVK;NFFYIK;GTNVIVSLSSILHDDKEFPNPEK;ADSLSSHL;DFIDCFLNK;GTNVIVSLSSILHDDKEFPNPEKFDPGHFLDER;EALVDLGEEFSGR;VKEHQESLDKDNPR;DIGQSIKK;SQMPYTDAVVHEIQR;P…	0.550474	1.26e-06	0.22458	3.97e-11	0.402136	7.2e-05
tr|G3V983|G3V983_RAT	Glutathione S-transferase Mu 1 OS=Rattus norvegicus GN=Gstm1 PE=3 SV=1	77.93	25895	43	31	92.66	LGLDFPNLPYLIDGSR;RYAMGDAPDYDRSQWLNEK;IRADIVEN;QKPEFLK;SSHYLSTPIFSK;CLDAFPNLKDFLAR;IVENQVMDNR;RYAMGDAPDYDR;IRADIVENQVMDNR;KITQSNAIMR;FKLGLDFPNLPYLIDGSRK;FKLGLDFPNLPYLIDGSR;HHLCGETEEERIR;YAMGDAPDYDRS;KHHLCGETEEER;VTYVDFLAYDILDQYHIFEPK;YAMGDAPDYDRSQWLNEK;ITQSNAIMR;MQLIMLCYNPDFEK;ISAYMK;LGLDFPNLPYLIDGSRK;KHHLCGETEEERIR;PMILGYWNVR;MILGYWNVR;ADIVENQVMDNR;YAMGDAPDYDR;YLSTPIFSK;LPYLIDGSR;LSTPIFSK;IRADIVE…	3.9951	1.55e-05	5.09309	4.43e-08	1.24777	0.0121537
tr|F1LZW6|F1LZW6_RAT	Protein Slc25a13 (Fragment) OS=Rattus norvegicus GN=Slc25a13 PE=3 SV=1	77.77	74384	39	35	68.44	DLGFFGIYK;IAPLEEGMLPFNLAEAQR;IYSTLAGSR;ITLPAPNPDHVGGYK;FGLYLPL;DVEVTKEEFALAAQK;YLNIFGESQPNPK;DIMVTIRPHVLTPFVEECLVAAAGGTR;NGEFFMSPHDFVTR;MTLADIER;DIPFSAIYFPCYAHVK;WFYVDFGGVKPVGSELVPK;VLTPFVEECLVAAAGGTR;STGSFVGELMYK;VSALSVVR;PFLLQLAESAYR;SSPQFGVTLLTYELLQR;QKASGDAARPFLLQLAESAYR;HLTYAEFTQFLLEIQLEHAK;VTAIDFR;AGKGEVTFEDVR;YASIEKNGEFFMSPHDFVTR;GEVTFEDVR;TGKVTAIDFR;FGLYLPLFKPSASTSK;AGQTTYSGVTDCFRK;ASFANE…	0.784113	5.6e-07	0.875532	0.000281781	1.36945	0.0120849
sp|P41562|IDHC_RAT	Isocitrate dehydrogenase [NADP] cytoplasmic OS=Rattus norvegicus GN=Idh1 PE=1 SV=1	77.49	46735	38	33	62.08	CATITPDEK;LGENLK;FKDIFQEIYDK;GWPLYLSTK;SIEDFAHSSFQMALSK;DLAACIK;IHGGSVVEMQGDEMTR;SEGGFIWACK;ATDFVVPGPGKVEITYTPK;VTYLVHDFEEGGGVAMGMYNQDK;KIHGGSVVEMQGDEMTR;TVEAEAAHGTVTR;SDYLNTFEFMDK;DAAEAIKK;ATDFVVPGPGK;DATNDQVTKDAAEAIKK;IIWELIKEK;GLPNVQR;FKDIFQEIYDKQYK;CATITPDEKR;DATNDQVTK;DIFQEIYDK;LIDDMVAQAMK;VEITYTPK;DIFQEIYDKQYK;GQETSTNPIASIFAWSR;SDYLNTFEFMDKLGENLK;CATITPDEKRVEEFK;LVTGWVKPIIIGR;DATNDQVTKDAAEA…	1.21968	0.127528	2.00328	0.000865961	1.8792	0.000255151
tr|G3V826|G3V826_RAT	Transketolase OS=Rattus norvegicus GN=Tkt PE=3 SV=1	76.67	71159	41	1	66.11	ILTVEDHYYEGGIGEAVSAAVVGEPGVTVTR	0.965349	0.452668	0.830825	0.39585	0.868722	0.479921
sp|P04797|G3P_RAT	Glyceraldehyde-3-phosphate dehydrogenase OS=Rattus norvegicus GN=Gapdh PE=1 SV=3	76.34	35828	42	37	81.98	VSVVDLTCR;VPTPNVSVVDLTCR;QAAEGPLK;VIHDNFGIVEGLMTTVHAITATQKTVDGPSGK;AENGKLVINGKPITIFQERDPANIK;LVINGKPITIFQER;RVIISAPSADAPMFVMGVNHEKYDNSLK;VIPELNGKLTGMAFR;LVINGKPITIFQERD;VIHDNFGIVEGLMTTVH;VIPELNGK;GILGYTEDQVVSCDFNSNSHSSTFDAGAGIALNDNFVK;LEKPAK;VIPELNGKLTGMAFRVPTPNVSVVDLTCR;LEKPAKYDDIK;VGVNGFGR;RVIISAPSADAPMFVMGVNHEK;LISWYDNEYGYSNR;WGDAGAEYVVESTGVFTTMEK;LVINGKPITIFQERDPANIK;VIISAPSADAPMFVMGVNHEKYDNS…	2.04132	0.00319477	1.93527	0.00227336	0.923585	0.442378
tr|B5DFA3|B5DFA3_RAT	Bucs1 protein OS=Rattus norvegicus GN=Acsm1 PE=2 SV=1	75.86	65358	41	39	71.23	RGPGPALWWVNDQGDEIKWSFR;RGPGPALWWVNDQGDEIK;GNILPPNTEGYIGIR;IGPTEVENALVEHPAVSESAVVSSPDKDR;AFIVLNPEFLSHDQEQLIKELQEHVK;LALILPR;YPITQCLAAPAVYR;TGVIFIPGTAQMK;GPGPALWWVNDQGDEIKWSFR;IVVSDHNHEGWLNFR;AILPFDIQIIDEK;VIVETLFK;AANVFEQTCGLQHGDRL;NKEFGQI;IGPTEVENALVEHPAVSESAVVSSPDKDRGEVVK;AFIVLNPEFLSHDQEQLIK;FPTLEHCATGGESLLPEEYEQWKQR;TGLSIHEVYGQSETGITCAIFR;TSEVECGDFYNSGDR;SASPDHTCVK;GPGPALWWVNDQGDEIK;AKDILYR;VPE…	1.00383	0.335406	0.805859	0.067584	0.840991	0.0679902
sp|P11497|ACACA_RAT	Acetyl-CoA carboxylase 1 OS=Rattus norvegicus GN=Acaca PE=1 SV=1	75.81	265197	42	35	23.97	LGGIPVGVVAVETR;GVINDILDWK;AYVWDNNKDLVEWLEK;QVQAEVPGSPIFVMR;KVNNADDFPNLFR;VSALNSVHCEHVEDEGESR;IGSFGPQEDLLFLR;VQAERPDTMLGVVCGALHVADVNLR;DVIVIGNDITYR;ILSTMDSPST;AYIAYELNSVQHR;QLTEEDGVR;SVIEENIK;YKITDIIGKEEGLGAENLR;GSVLEPEGTVEIK;TIQVENSHLILTGAGALNK;MDEPSPLAK;TDGDIEDDRLAAMFR;LLETESFQLNR;QGPLHGMLINTPYVTK;TVELSVPADPANLDSEAK;RVDPVYIR;VEVGTEVTDYR;FGAYIVDGLR;LLLEDLVK;LPELLLK;SLVQANPEVAMDSIVHMTQHISPTQR;ECSQ…	0.832981	0.0374917	0.684293	0.000402333	0.824245	0.0302678
sp|O88618|FTCD_RAT	Formimidoyltransferase-cyclodeaminase OS=Rattus norvegicus GN=Ftcd PE=1 SV=4	75.43	58914	38	38	63.22	KVQGIGWYLEEK;ALLDAAAFYCDKEK;ALLDAAAFYCDK;QTLPAIR;IALNLR;QAVAVPLK;DMTDDVFK;FGQRLAEELNVPVYLYGEAAQMPSR;GVSMDECVLCAK;MGALDVCPFIPVR;ISSLLQEAK;TVYTFVGQPECVVEGALSAAR;DMTDDVFKEK;QFDHLDSTMRR;LGLDSLAPFD;LKQAEWVPDFGPSSFVPSWGATVTGAR;TCALQEGLR;QAEWVPDFGPSSFVPSWGATVTGAR;LAEELNVPVYLYGEAAQMPSR;AFAACLGAIK;AGEYEALPEK;AFAACLGAIKLPK;RQFDHLDSTMR;VQGIGWYLEEK;REAQELNLPVVGSQLVGLVPLK;EAQELNLPVVGSQLVGLVPLK;AGEYEALPEKLK;TA…	1.06598	0.0833397	1.34354	0.199805	1.28595	0.00748257
tr|G3V6T1|G3V6T1_RAT	Coatomer subunit alpha OS=Rattus norvegicus GN=Copa PE=4 SV=1	75.32	138361	38	38	41.26	LLELGPKPEVAQQTR;ASNLENSTYDLYTIPK;YVIWSADMSHVALLAK;SGSKFPVFNMSYNPAENAVLLCTR;MHSLLIK;VKGNNVYCLDR;DMSGHYQNALYLGDVSER;GTSPTQIWCNNSQLPVDHILAGSFETAMR;DAGLKNGVPAVGLK;LLQPPAPIMPLDTNWPLLTVSK;GVNWAAFHPTMPLIVSGADDR;DADSQNPDAPEGKR;LVGQSIIAYLQK;NLSPGAVESDVR;FAVLDR;VLTIDPTEFK;VTTVTEIGKDVIGLR;IQVPNCDEIFYAGTGNLLLR;MCTLIDKFDEHDGPVR;KLDALCNIHENIR;KYDEVLHMVR;ISPLQFR;GITGVDLFGTTDAVVK;DADSITLFDVQQKR;GHYNNVSCAVFHPR;GF…	1.27101	0.100589	1.34	0.112519	1.06269	0.253777
tr|Q6P7A7|Q6P7A7_RAT	Dolichyl-diphosphooligosaccharide--protein glycosyltransferase subunit 1 OS=Rattus norvegicus GN=Rpn1 PE=2 SV=1	74.73	68402	37	37	64.69	NLVEQHIQDIVVHYTFNK;VACITEQVLTLVNKR;VIEVSHWGNIAVEENVDLK;HTGAVLK;YDYQRQPDSGISSIR;ASSFVLALEPELESR;NIQVDSPYDISRAPDELHYTYLDTFGRPVIVAYKK;VHYENNSPFLTITSMTR;SLETEHKAVTSEIAVLQSR;IDHILDAL;QPDSGISSIR;SEDILDYGPFK;VTAEVVLAHPGGGSTAR;LAHLGVQVK;IILPEGAK;LPVALDPGSK;APDELHYTYLDTFGRPVIVAYKK;DTYIENEK;SLETEHK;SSEAPPLVNEDVKR;DIPAYSQDTFK;TVDLSSHLAK;HTGAVLKGPFSR;FVDHVFDEQVIDSLTVK;LKTEGSDLCDR;SEDILDYGPFKDIPAYSQDTFK;APDEL…	0.964976	0.167267	0.827364	0.0254083	0.869355	0.0560204
sp|Q63150|DPYS_RAT	Dihydropyrimidinase OS=Rattus norvegicus GN=Dpys PE=1 SV=2	74.53	56816	37	36	77.07	VVNDDFSQVADVL;VVYGEPIAAGLGTDGTQYWNKEWR;GRVVYEAGVFDVTAGHGK;MLALGITGPEGHELCRPEAVEAEATLR;MDENRFVAVTSTNAAK;ALGKDDFTKIPNGVNGVEDR;KMLALGITGPEGHELCRPEAVEAEATLR;GVNSFK;MFMAYK;IFNLYPK;QPFAEFIYKR;TLAQDKGVNSFK;EGKVVYGEPIAAGLGTDGTQYWNK;QRDQTCTPIPVKR;VVYEAGVFDVTAGHGK;APYKGEVITLKPR;DLYMVQDQQMYAAFSQCK;GEVITLKPR;IAVGSDADIVIWDPEATR;THHQAVNFNIFEGMVCHGVPLVTISR;QPFAEFIYK;AITIASAVNCPLYIVHVMSK;VVNDDFSQVADVLVEDGVVR;EIG…	0.793282	0.0354943	0.922838	0.0917518	1.29448	0.135268
tr|F1M8L5|F1M8L5_RAT	Propionyl-CoA carboxylase alpha chain, mitochondrial OS=Rattus norvegicus GN=Pcca PE=4 SV=2	73.1	69178	37	3	51.92	IAWDDEETRDGFR;AMGEQAVALAK;IAWDDEETR	0.641388	0.19375	0.911868	0.489842	1.41582	0.175273
sp|P32755|HPPD_RAT	4-hydroxyphenylpyruvate dioxygenase OS=Rattus norvegicus GN=Hpd PE=1 SV=3	72.71	45113	39	39	81.17	IQVKENMDVLEELK;FWSVDDTQVHTEYSSLR;IVFVLCSALNPWNK;QAASFYCNK;DIAFEVEDCEHIVQK;SIVVANYEESIK;SQIQEYVDYNGGAGVQHIALRTEDIITTIR;FLPGFEAPTYK;GNLTDLETNGVR;MPINEPAPGR;SQIQEYVDYNGGAGVQHIALR;IVREPWVEEDKFGK;AFEEEQALRGNLTDLETNGVR;EMGDHLVK;ERGMEFLAVPSSYYR;LPSCNLEIIDHIVGNQPDQEMESASEWYLK;INYTGR;FAVLQTYGDTTHTLVEK;ILVDYDEK;HNHQGFGAGNFNSLFK;AFEEEQALRGNLTDLETNGVRS;MGFEPLAYK;GMEFLAVPSSYYR;HGDGVKDIAFEVEDCEHIVQK;MPINEPAPGR…	1.38831	0.00247278	2.14496	0.0230282	1.63576	0.000619576
sp|A2VCW9|AASS_RAT	Alpha-aminoadipic semialdehyde synthase, mitochondrial OS=Rattus norvegicus GN=Aass PE=2 SV=1	72.65	102909	38	37	45.9	VYGTVLSR;SIGPLTFVFTGTGNVSK;DSFGIR;EIYGPILER;DAVITSNGLLTDKYK;VLVLGSGYVSGPVLEYLSR;IQFLSMSTK;DSFGIRHPSGHLENK;VNMVTASYITPAMK;QLLCDLVGISR;LSYGPEEKDMIVMR;GLMGPFSK;DAGYEISLGLMPK;MLLDGEIETK;EDVNAWER;REDVNAWER;AQEANMSLLDEVLK;TYAFFSHTIK;DLGATIESYVSYCGGLPAPEHSDNPLR;GAQEVFNELPCEYVEPHELK;KTYAFFSHTIK;QEDKLQSLVESQDLVISLLPYVLHPVVAK;ETYPALRPEANPLTWK;DSTKYAEIYGISSAHTLLR;DMIVMR;KTDGVYDPVEYEKYPER;YAEIYGISSAHTLLR;LGL…	0.393288	2.97e-11	0.275405	1.53e-13	0.694214	0.00552112
sp|Q6UPE1|ETFD_RAT	Electron transfer flavoprotein-ubiquinone oxidoreductase, mitochondrial OS=Rattus norvegicus GN=Etfdh PE=1 SV=1	72.09	68199	36	36	55.36	SSTSAVPQITTHYTIHPR;ASCDAQTYGIGLK;VTIFAEGCHGHLAK;EQRFCPAGVYEFVPLEQGDGFR;GMEPWTLK;GAPLNTPVTEDRFAILTEK;TAGLHVTEYEDNLKQSWVWK;QLAAEQEKDIR;FCPAGVYEFVPLEQGDGFR;GIATNDVGIQK;EKGAPLNTPVTEDR;NLSIYDGPEQR;GSDSEQLKPAK;ELWVIDEKK;LKQLAAEQEKDIR;QLTSENLQSK;WEGVNMER;SGSLAAEAIFK;LKQLAAEQEK;DDSIPVNR;ALNEGGLQSIPK;TCDIKDPSQNINWVVPEGGGGPAYNGM;GAPLNTPVTEDR;LTFPGGLLIGCSPGFMNVPK;FAILTEK;QLAAEQEK;VDHTVGWPLDR;IPVPILPGLPMNNHG…	0.836937	0.00136616	1.06435	0.0664812	1.33225	0.0060063
tr|Q5WQV5|Q5WQV5_RAT	Radixin OS=Rattus norvegicus GN=Rdx PE=1 SV=1	71.98	68573	34	23	47.86	QLQALSSELAQARDETK;EVWFFGLQYVDSK;QIEEQTMK;AFAAQEDLEKTKEELK;GMLREDSMMEYLK;EDSMMEYLK;QAADQMKNQEQLAAELAEFTAK;IALLEEAK;KTQNDVLHAENVK;AFAAQEDLEK;FFPEDVSEELIQEITQR;NQEQLAAELAEFTAK;EIHKPGYLANDR;TQNDVLHAENVK;IEREKEELMER;GYSTWLK;QAADQMK;IQNWHEEHR;QLQALSSELAQAR;AKFFPEDVSEELIQEITQR;KENPLQFK;YGDYNKEIHKPGYLANDR;ENPLQFK	0.970032	0.292982	1.47589	0.022842	1.52403	0.00513234
tr|B5DEF6|B5DEF6_RAT	RGD1310159 protein OS=Rattus norvegicus GN=Acad10 PE=2 SV=1	71.93	119271	36	36	39.66	MVAPSMAYR;KKPPGTLLPSAHAIER;TAFGKPLVEHGTILADIAR;KLYDQLLQFMEQK;WSPSPLIEDLKEK;WLAPLLEGR;AQAEGLWNLFLPLETDPER;LQEPAAPRV;VYPVETELQR;HQQQSMLLVPMDTPGIK;ELGIPTVEEYFR;VPKENILLGPGR;VIRPLSVFGLEDPPGGHGEVQFK;EAIYTAMNQVLCR;QFPVMTQAVSQIR;IHSVDLQATGLDGFGK;AAALEIAMIK;GFEIAQGR;TSVPVSSFFSLLTSEHVAK;LQEPAAPR;SFLPLDR;ENILLGPGR;TMEIPQDALETYLK;LNLQPSQAIFLDDLGPNVK;AEGLQTAVLTNNFLLSNGK;VIRPLSVFGLEDPPGGHGEVQFKDVR;TTVVHGDFR;G…	1.50563	0.00313847	1.57497	0.00517606	1.05314	0.243476
sp|P02091|HBB1_RAT	Hemoglobin subunit beta-1 OS=Rattus norvegicus GN=Hbb PE=1 SV=3	71.65	15980	46	16	95.24	AAVNGLWGK;VNPDDVGGE;GDLSSASAIMGNPK;PDDVGGEALGR;YFDSFGDLSSA;VNPDDVGGEALGR;YFDSFGDLSSASAIMGNPK;VHLTDAEKAAVNGLWGKVNPDDVGGEALGR;VHLTDAEKAAVNGLWGK;RYFDSFGDLSSASAIMGNPK;AAVNGLWGKVNPDDVGGEALGR;YFDSFGDLSSASAIMGN;VNPDDVGGEAL;YFDSFGDLSSAS;GGEALGRLLVVYPWTQR;SAIMGNPK	2.74408	0.0645162	3.34068	0.103282	1.39484	0.626765
sp|P00388|NCPR_RAT	NADPH--cytochrome P450 reductase OS=Rattus norvegicus GN=Por PE=1 SV=3	71.51	76964	36	36	54.72	FAVFGLGNK;SDEDYLYREELAR;TALTYYLDITNPPR;TYEHFNAMGK;DVQNTFYDIVAEFGPMEHTQAVDYVKK;FHKDGALTQLNVAFSR;NIIVFYGSQTGTAEEFANR;GMSADPEEYDLADLSSLPEIDK;VYVQHLLK;STTPVIMVGPGTGIAPFMGFIQER;EVGETLLYYGCR;LIHEGGAHIYVCGDAR;ALVPMFVR;GVATSWLR;VYTGEMGR;VNKGVATSWLR;YYSIASSSK;ESSFVEK;QYELVVHEDMDVAK;HPFPCPTTYR;IQTTAPPVK;LKSYENQKPPFDAKNPFLAAVTANR;EQGKEVGETLLYYGCR;IQTTAPPVKESSFVEK;MASSSGEGKELYLSWVVEAR;LKSYENQKPPFDAK;VYVQHLLK…	1.83585	0.00307167	2.33971	1.51e-05	1.29849	0.0136706
sp|Q64057|AL7A1_RAT	Alpha-aminoadipic semialdehyde dehydrogenase OS=Rattus norvegicus GN=Aldh7a1 PE=1 SV=2	70.96	58749	38	38	63.08	NAYSQIR;QGLSSSIFTK;VNLLSFTGSTQVGK;VLEDNLLPGAICSLTCGGADMGTAMAR;EKIQLLGR;RLFLHESIHDEVVDRLK;QAVSMFVQAVEEAKKEGGTVVYGGK;VMDHPGNYVEPTIVTGLVHDAPIVHKETFAPILYVFK;STCTINYSTALPLAQGIK;ETFAPILYVFK;ESGSDAWK;LVSLEMGK;LFLHESIHDEVVDR;QAVSMFVQAVEEAKK;GAPTTSLVSIAVTK;IQLLGR;KEGGTVVYGGK;QASMKDYEETIGK;VGNPWDPNILYGPLHTK;FKNEEEVFEWNNEVK;QVALMVQER;LFLHESIHDEVVDRLK;STLLIHHPQYAWLQDLGLR;RLFLHESIHDEVVDR;ESGSDAWKQYMR;KAWNIWAD…	1.34153	0.0296879	1.61182	0.230117	1.32826	0.0292854
sp|P19112|F16P1_RAT	Fructose-1,6-bisphosphatase 1 OS=Rattus norvegicus GN=Fbp1 PE=1 SV=2	70.95	39610	37	37	75.76	KKGNIYSINEGYAKDFDPAINEYIQR;APVIMGSTEDVQEFLEIYNKDK;KFPPDNSAPYGAR;TSANEPSEK;GNIYSINEGYAKDFDPAINEYIQR;KKGNIYSINEGYAK;FVLEEGRK;SRPSLPLPQSR;ESPVHSICDELF;AGGLATTGNEDILDIVPTEIHQK;KTSANEPSEK;AISSAVR;KKFPPDNSAPYGAR;LLYECNPIAYVMEK;ESPVHSICDEL;KGNIYSINEGYAKDFDPAINEYIQR;KTSANEPSEKDALQPGR;FPPDNSAPYGAR;PAINEYIQR;APVIMGSTEDVQEFLEIYNK;KGNIYSINEGYAK;ESPVHSICD;TSANEPSEKDALQPGR;GNIYSINEGYAK;KAGGTGEMTQLLNSLCTAIK;TLV…	1.58354	0.0865516	1.43081	0.00405052	0.898468	0.0313766
tr|B5DEN4|B5DEN4_RAT	L-lactate dehydrogenase OS=Rattus norvegicus GN=Ldha PE=2 SV=1	70.79	36451	36	33	82.53	QVVDSAYEVIK;AALKDQLIVNLLKEEQVPQNK;VTLTPDEEAR;LVIITAGAR;FIIPNVVKY;KSADTLWGIQK;SADTLWGIQK;EDVFLSVPCILGQNGISDVVK;SLNPQLGTDADKEQWKDVHKQVVDSAYEVIK;GLYGIK;FIIPNVVK;IVSSKDYSVTANSK;LLIVSNPVDILTYVAWK;DVHKQVVDSAYEVIK;DLADELALVDVIEDK;LLIVSNPVDIL;SLNPQLGTDADKEQWKDVHK;NVNIFK;VHPISTMIK;GEMMDLQHGSLFLK;LKGEMMDLQHGSLFLK;DQLIVNLLKEEQVPQNK;AIGLSVADLAESIMK;SLNPQLGTDADKEQWK;YLMGER;DQLIVNLLK;LGVHPLSCHGWVLGEHGDSSVPVWSG…	1.4047	0.00375964	0.844914	0.000249864	0.585889	0.00488752
sp|Q63610|TPM3_RAT	Tropomyosin alpha-3 chain OS=Rattus norvegicus GN=Tpm3 PE=1 SV=2	69.99	29007	37	24	75.4	CLSAAEEK;ALKDEEK;MLDQTLLDLNEM;AGSTTIEAVKR;EMDEQIR;KLVIIEGDLERTEER;IQVLQQQADDAEERAER;EQAEAEVASLNRR;LVIIEGDLERTEER;AELAESR;KIQVLQQQADDAEERAER;AREQAEAEVASLNR;EQAEAEVASLNR;KLVIIEGDLERTEERAELAESR;LVIIEGDLER;TIDDLEDKLK;IQVLQQQADDAEER;KLVIIEGDLER;AGSTTIEAVK;ALKDEEKMELQEIQLK;TEERAELAESR;KIQVLQQQADDAEER;AREQAEAEVASLNRR;MELQEIQLK	1.42422	0.005552	1.44575	0.0106338	1.05054	0.086391
sp|Q60587|ECHB_RAT	Trifunctional enzyme subunit beta, mitochondrial OS=Rattus norvegicus GN=Hadhb PE=1 SV=1	69.82	51415	36	35	70.11	LKPAFIKPYGTVTAANSSFLTDGASAMLIMSEDR;AYLRDFIYVSQDPK;MMLDLNK;AMDSDWFAQNYMGRK;IPFLLSGTSYKDLMPHDLAR;LVMAAANR;SSQVQSAPAVQTK;AMDSDWFAQNYMGR;VGAPPLEK;TKVGAPPLEK;MEQDKYALR;EAALGAGFSDK;TNIPKDVVDYIIFGTVIQEVK;FNIWGGSLSLGHPFGATGCR;DFIYVSQDPK;NIVVVEGVR;DLMPHDLAR;LNFLSPELPAVAEFSTNETMGHSADR;DTVSKDNGIRPSSLEQMAK;KDGGQYALVAACAAGGQGHAMIVEAYPK;AALSGLLYR;DQLLLGPTYATPK;ALAMGYKPK;FRLNFLSPELPAVAEFSTNETMGHSADR;AYLRDFIYVSQ…	1.35689	0.0415136	1.96194	0.000310271	1.49681	0.00137815
sp|P06685|AT1A1_RAT	Sodium/potassium-transporting ATPase subunit alpha-1 OS=Rattus norvegicus GN=Atp1a1 PE=1 SV=1	69.46	113056	35	35	38.22	VIMVTGDHPITAK;MSINAEDVVVGDLVEVK;QGAIVAVTGDGVNDSPALK;NSVFQQGMK;QGAIVAVTGDGVNDSPALKK;NLEAVETLGSTSTICSDK;LSLDELHRK;NLEAVETLGSTSTICSDKTGTLTQNR;SPDFTNENPLETR;NMVPQQALVIR;YQLSIHKNPNASEPK;ACVVHGSDLKDMTSEELDDILR;HLLVMK;IISANGCK;LNIPVNQVNPR;AVAGDASESALLK;TSATWFALSR;LSLDELHR;DMTSEELDDILR;GIVVYTGDR;LIFDNLKK;KADIGVAMGIVGSDVSK;MTVAHMWFDNQIHEADTTENQSGVSFDK;YHTEIVFAR;LIIVEGCQR;IVEIPFNSTNK;ADIGVAMGIVGSDVSK;AVFQA…	0.934096	0.105505	0.5864	4.64e-05	0.62918	0.00132468
tr|D3ZIC2|D3ZIC2_RAT	Protein Uroc1 OS=Rattus norvegicus GN=Uroc1 PE=3 SV=2	69.44	74693	33	33	56.8	QGWLMEVTDSLDHCIAR;EVLSLGYHGNVVDLWER;VFVTSGLGGMSGAQAK;HQLVVGSQAR;FCPSIEMR;WVCTSGNPQDLTVTDHLATSVLEK;LQYMDNIR;NLVQESLRR;AAVIVGCIGVIAEVDKAALVK;YLGIEDLAGK;KKEVLSLGYHGNVVDLWER;YFPPDVQK;ETSNIYDGSAFCADMA;EAAKHQLVVGSQAR;MMLSWDVSNGVAR;QFGHIYMYR;ETSNIYDGSAFCADMAVQNFVGDACR;WAGVPHAPVR;VAIAVAINQAIASGK;LLALEFAQELR;MTEEQTLVMYSGHPLGLFPSSSHAPR;HQQGWLMEVTDSLDHCIAR;SSLQELCSGLPLRPLPENR;IKAPVVLSR;RYLGIEDLAGK;LVITNGMVI…	1.55012	0.104969	1.27751	0.662841	0.821836	0.163681
sp|P10760|SAHH_RAT	Adenosylhomocysteinase OS=Rattus norvegicus GN=Ahcy PE=1 SV=3	69.08	47539	35	35	62.27	GETDEEYLWCIEQTLHFK;KLDEAVAEAHLGKLNVK;ESLIDGIKR;SKFDNLYGCR;FDNLYGCR;KLDEAVAEAHLGK;MMANGILK;KALDIAENEMPGLMR;ATDVMIAGK;MREMYSASKPLK;DGPLNMILDDGGDLTNLIHTK;WLNENAVEKVNIKPQVDR;VAVVAGYGDVGKGCAQALR;QAQYLGMPINGPFKPDHYRY;RATDVMIAGK;VADIGLAAWGR;WSSCNIFSTQDHAAAAIAK;WLNENAVEK;EMYSASKPLK;VPAINVNDSVTK;VAVVAGYGDVGK;ADKLPYKVADIGLAAWGR;AGIPVFAWK;HPQLLSGIR;ALDIAENEMPGLMR;ESLIDGIK;LDEAVAEAHLGK;GISEETTTGVHNLYK;MMANGI…	1.01324	0.180749	1.33569	0.0509621	1.3344	0.111008
sp|Q03336|RGN_RAT	Regucalcin OS=Rattus norvegicus GN=Rgn PE=1 SV=3	68.97	33390	37	37	86.62	LWVACYNGGR;DGMSAEGLLR;LPVDKTTSCCFGGK;FNDGKVDPAGR;SSIKIECVLR;MAEETAPAVLER;LQTVKLPVDKTTSCCFGGKDYSEMYVTCAR;TTSCCFGGKDYSEMYVTCAR;YFAGTMAEETAPAVLER;HQGSLYSLFPDHSVKK;PDAGNIFK;QPDAGNIFK;WDSISNR;TVYKMEKDEQIPDGMCIDVEGK;ITGLGVK;FCALNWEDQSVFILAMVDEDKKNNR;VIRLDPETGKR;VGVDAPVSSVALR;NNRFNDGKVDPAGR;YFDQVDISNGLDWSLDHK;SAEGLLRQPDAGNIFK;LPVDKTTSCCFGGKDYSEMYVTCAR;ESPVWEEASK;DGMSAEGLLRQPDAGNIFK;DEQIPDGMCIDVEGK;DYSEM…	1.51409	0.00650601	1.02043	0.00124022	0.670885	0.000311
sp|P16617|PGK1_RAT	Phosphoglycerate kinase 1 OS=Rattus norvegicus GN=Pgk1 PE=1 SV=2	68.93	44539	36	36	87.77	ALESPERPFLAILGGAK;TGQATVASGIPAGWMGLDCGTESSKK;AHSSMVGVNLPQK;VDFNVPMKNNQITNNQR;LTLDKLDVK;ASLSKLGDVYVNDAFGTAHR;YAEAVAR;SLMDEVVK;SVVLMSHLGRPDGVPMPDKYSLEPVAAELK;CVGSEVENACANPAAGTVILLENLR;SLSNKLTLDKLDVK;ITLPVDFVTADKFDENAK;IKAAVPSIK;GCITIIGGGDTATCCAK;ELNYFAK;WNTEDKVSHVSTGGGASLELLEGK;VDFNVPMK;LGDVYVNDAFGTAHR;QIVWNGPVGVFEWEAFAR;CITIIGGGDTATCCAK;TGQATVASGIPAGWMGLDCGTESSK;KELNYFAK;DCVGSEVENACANPAAGTVILLENLR…	1.71632	0.00355877	1.63728	0.000539932	0.98468	0.104336
sp|P00481|OTC_RAT	Ornithine carbamoyltransferase, mitochondrial OS=Rattus norvegicus GN=Otc PE=1 SV=1	68.92	39887	39	39	75.14	VAASDWTFLHCLPR;GRDLLTLK;LQAFQGYQVTMK;FGMHLQAAT;GGNVLITDTWISMGQEDEK;SLVFPEAENR;GGNVLITDTWISMGQEDEKKK;LSMTND;SLGMIFEKR;EEVDDEVFYSPR;KPEEVDDEVFYSPR;PRKPEEVDDEVFYSPR;GYEPDPNIVK;DLLTLK;YGKPVQSQVQLK;GGNVLITDTWISMGQEDEKK;LSTETGFALLGGHPSFLTTQDIHLGVNESLTDTAR;GEYLPLLQGK;TAKVAASDWTFLHCLPR;VAASDWTFLH;SLVFPEAENRK;VYKQSDLDILAK;LAEQYAKENGTR;RLQAFQGYQVTMK;SLGMIFEK;NFTGEEIQYML;NFTGEEIQYM;VLSSMTDAVLAR;FGMHLQAATPK;…	1.64438	0.0126745	1.41928	0.0177273	0.943133	0.0289823
sp|P08503|ACADM_RAT	Medium-chain specific acyl-CoA dehydrogenase, mitochondrial OS=Rattus norvegicus GN=Acadm PE=1 SV=1	68.28	46556	36	36	56.77	GITFEDVRVPK;EEIIPVAPDYDK;MTEQPMMCAY;MWITNGGK;AAWEVDSGR;ANWYFVLTR;QHTKPSLK;EEIIPVAPDYDKSGEYPFPLIKR;ALDEATKYALDRK;FAREEIIPVAPDYDK;KGDEYVINGQK;QHTKPSLKQEPGLGFSFELTEQQKEFQTIAR;ALDEATKYALDR;ENVLIGEGAGFK;EFQTIAR;SGEYPFPLIKR;AFTGFIVEADTPGIHIGK;AFTGFIVEADTPGIHIGKK;IAMGAFDR;ALDEATK;VPKENVLIGEGAGFK;SGEYPFPLIK;LLVEHQGVSFLLAEMAMK;AAWEVDSGRR;GITFEDVR;IYQIYEGTAQIQR;KFAREEIIPVAPDYDKSGEYPFPLIK;QEPGLGFSFELTEQQKEF…	0.75161	0.00128679	1.02138	0.245107	1.46984	0.00346608
tr|M0R5J4|M0R5J4_RAT	Uncharacterized protein OS=Rattus norvegicus PE=3 SV=1	68.06	47075	35	35	82.26	AGKYDLDFK;VNQIGSVTESLQACK;IDQLMIEMDGTENK;YGKDATNVGDEGGFAPNILENKEALELLK;IGAEVYHNLK;GVPLYR;LAMQEFMILPVGASSFR;LNVVEQEKIDQLMIEMDGTENK;AGKYDLDFKSPDDASR;SGETEDTFIADLVVGLCTGQIK;EIFDSR;DATNVGDEGGFAPNILENK;GNPTVEVDLYTAK;YGKDATNVGDEGGFAPNILENK;HIADLAGNPEVILPVPAFNVINGGSHAGNK;AGYTDQVVIGMDVAASEFYR;AAVPSGASTGIYEALELRDNDKTR;FGANAILGVSLAVCK;TIAPALVSK;FTATAGIQVVGDDLTVTNPKR;DATNVGDEGGFAPN;AAVPSGASTGIYEALELR;SFRNPL…	1.70769	0.000275442	1.35593	0.00737923	0.788776	0.172923
tr|F1LRJ9|F1LRJ9_RAT	Uncharacterized protein (Fragment) OS=Rattus norvegicus GN=Selenbp1 PE=4 SV=1	68	52401	34	34	71.97	LNPNFLVDFGKEPLGPALAHELR;YPGGDCSSDIWI;NTGIEAPDYLATVDVD;HEIIQTLQMK;VIEPNEIHAK;QFYPNLIR;DGFNPAHVEAGLYGSHIHVWDWQR;GGSVQVLEDQELTCQPEPLVVK;QYDISNPK;VPGGPQMIQLSLDGK;LHKVIEPNEIHAK;GGFVLLDGETFEVK;GPREEIVYLPCIYR;QYDISNPKKPR;NTGIEAPDYLATVDVDPK;SPHYSQVIHR;VPGGPQMIQLSLDGKR;EEIVYLPCIYR;EPLGPALAHELR;DKLILPSIISSR;CGPGYATPLEAMK;LILPSIISSR;HNIMVSTEWAAPNVFK;LYVTTSLYSAWDKQFYPNLIR;LTGQIFLGGSIVK;NEGGTWSVEK;FLHDPDATQGF…	1.20371	0.216709	1.53381	0.084931	1.46893	0.055249
tr|B4F768|B4F768_RAT	Aldh4a1 protein (Fragment) OS=Rattus norvegicus GN=Aldh4a1 PE=2 SV=1	67.76	62952	37	36	55.07	YRETLQLVDSTTSYGLTGAVFAQDK;AQIFLK;ETLQLVDSTTSYGLTGAVFAQDK;RAEILAK;PGGPHYILR;ALNDLKDQTEAIPCVVGDEEVWTSDVR;VGNPAEDFGTF;NAAGNFYINDKSTGSVVGQQPFGGAR;VANEPILAFTQ;VANEPILAFTQGSPERDALQK;LYVPQSLWPQIK;WTSPQVIKETHKPLGDWR;FAVELEGEQPISVPPSTNHVVYR;NAAGNFYINDK;VANEPILAF;ALLNKAIEAAVLAR;AIEAAVLAR;LAGECGGK;VGNPAEDFGTFFSAVIDAK;STGSVVGQQPFGGAR;TIVQEATR;IKVGNPAEDFGTFFSAVIDAK;VANEPILAFTQGSPER;ASGTNDKPGGPHYILR;AADMLSGPR;…	0.529	0.000267525	0.807897	0.0550876	1.58404	0.0012374
tr|B1H216|B1H216_RAT	Hemoglobin alpha, adult chain 2 OS=Rattus norvegicus GN=Hba1 PE=2 SV=1	67.64	15329	46	41	95.77	KVADALAK;GGHGGEYGEEALQR;IGGHGGEYGEE;NCWGKIGGHGGEYGEEALQR;MFAAFPTTK;VADALAK;VLSADDKTNIK;IDVSPGSAQVK;HGGEYGEEALQR;IGGHGGEYGEEA;AADHVEDLPGALSTLSDLHAH;AADHVEDLPGALSTL;KIGGHGGEYGEEALQR;GGEYGEEALQR;FSHIDVSPGSAQVK;TYFSHIDVSPG;GHGGEYGEEALQR;KAADHVEDLPGALSTLSDLHAHK;ADHVEDLPGALSTLSDLHAHK;AADHVEDLPGALSTLSDLHAHKLRVDPVNFK;DHVEDLPGALSTLSDLHAHK;FLASVSTVLTSK;IGGHGGEYGEEALQR;AADHVEDLPGAL;TYFSHIDVSPGSAQVK;YFSHIDVS…	5.02424	3.86e-05	4.86681	0.000133154	1.01546	0.0555908
sp|Q66HF1|NDUS1_RAT	NADH-ubiquinone oxidoreductase 75 kDa subunit, mitochondrial OS=Rattus norvegicus GN=Ndufs1 PE=1 SV=1	67.61	79413	35	35	56.67	AVEDKNIGPLVK;VASGAAAEWK;DFYMTDSISR;LVDQEFLADPLVPPQLTIK;VAGMLQSFEGK;KTESIDVMDAVGSNIVVSTR;GNDMQVGTYIEK;YDDVEEANYFQQASELAK;VVAACAMPVMK;IASQVAALDLGYKPGVEAIR;LGEVSPNLVR;MHEDINEEWISDKTR;VALIGSPVDLTYR;GLLTYTSWEDALSR;MCLVEIEK;ILQDIASGNHEFSK;LLFLLGADGGCITR;VGMQIPR;VAVTPPGLAR;FEAPLFNAR;DCFIVYQGHHGDVGAPIADVILPGAAYTEK;GWNILTNSEK;YDHLGDSPK;LTEPMVR;FASEIAGVDDLGTTGR;ALSEIAGITLPYDTLDQVR;VALIGSPVDLTYRYDHLGDSPK;LG…	1.01048	0.00489898	1.52773	0.366152	1.61646	0.000729666
sp|Q924S5|LONM_RAT	Lon protease homolog, mitochondrial OS=Rattus norvegicus GN=Lonp1 PE=2 SV=1	67.19	105794	35	34	41.58	ALTAEIVK;TKTENPLVLIDEVDK;AGVTCIILPAENRK;TIRDIIALNPLYR;IVSGEAQTVHVTPENLQDFVGKPVFTVER;VLFICTANVTDTIPEPLRDR;TLCGLDESK;RDDNNESDVVESLDEIYHTGTFAQIHEMQDLGDKLR;QSDENLDLAR;HVMDVVDEELSK;ESVLQMMQAGQR;YLLQEQLK;YLVPQAR;QLEVEPEGLEPEAENK;AGVTCIILPAENR;IAYTFAR;DIIALNPLYR;IAFPLR;AQLSATVLTLLIK;ILCFHGPPGVGK;FSVGGMTDVAEIK;LKELVVPK;MEMINVSGYVAQEK;LAQPYVGVFLK;EVGDELGAKPQLEMVTEATSDTSK;VLEFIAVSQLR;TYVGAMPGK;LALLDNHSSEFN…	1.20841	0.000402264	1.56967	9.85e-06	1.3605	0.00124049
sp|P16303|CES1D_RAT	Carboxylesterase 1D OS=Rattus norvegicus GN=Ces1d PE=1 SV=2	67.13	62148	37	33	60.88	QEFGWIIPTLMGYPLSEGKLDQK;AISESGVVLTSALITTDSKPIANLIATLSGCK;NGNPNGGGLPHWPEYDQK;MIPVVAEK;YPSSPPVVNTVK;LNLFKLDLLGNPK;EVAFWSELR;QEFGWIIPTLMGYPLSEGK;TVIGDHGDELFSVF;FAPPQPAEPWNFVK;EAAEEPSHWK;TTTSAVMVHCLR;SSPPVVNTVK;QKTEDELLETSLK;SYPTLK;SFNTVPYIVGINK;TEDELLETSLK;AKEAAEEPSHWK;DKEVAFWSELR;LGIWGFFSTGDEHSQ;NGNPNGGGLPHWPEYDQKEGYLK;DGASEEETNLSK;TPEEILAEK;LKDKEVAFWSELR;GYPSSPPVVNTVK;YFGGTDDPAKR;ESYPFLPTVIDGVVLPK…	2.30307	0.000179153	2.61257	0.000377626	1.15296	0.389482
sp|Q4KLZ6|DHAK_RAT	Bifunctional ATP-dependent dihydroxyacetone kinase/FAD-AMP lyase (cyclizing) OS=Rattus norvegicus GN=Dak PE=1 SV=1	66.74	59445	33	33	64.88	GASLLPVLTK;LIDAETNAK;QMTLVLDR;VALLSGGGSGHEPAHAGFIGK;NYTGDRLNFGLAMEQAK;IKLVPVDQIVTLMLDHMTDTSNISHVPVK;AWPHMSK;TMLDSLWAAAQELQAWK;AEGISVEMVVIEDDSAFTVLKK;VAGALAEEGMGLEEITKK;SDLDSLKGR;ASYISSAQLDQPDPGAVAAAAIFR;VAGALAEEGMGLEEITK;AAPTEPAEAPEATAAGGVASK;VALRSDLDSLK;LSVLLLEK;MGGSSGALYGLFLTAAAQPLK;ISTTLIGLEEHLNALDR;AILEVLQTK;LVPVDQIVTLMLDHMTDTSNISHVPVK;SAEAAAEATK;PGAVAAAAIFR;ANTDLPAWSAAMDAGLK;GLCGTILIHK;AIQGW…	1.27611	0.130563	0.73631	0.0648281	0.569619	0.00867312
tr|Q9EQS4|Q9EQS4_RAT	Cystathionase (Cystathionine gamma-lyase) OS=Rattus norvegicus GN=Cth PE=2 SV=2	65.89	43581	33	33	79.4	AIHVGQEPEQWSSR;VIYPGLPSHPQHELAK;ISFVDCSK;RQCTGCPGMVSFYIK;ACAQIVHK;GTLQHAQVFLK;QCTGCPGMVSFYIK;SPGQSSGFVYSR;QDSPGQSSGFVYSR;LVWIETPTNPTLK;YMNGHSDVVMGLVSVNSDDLNER;AGDEVICMDEVYGGTNR;LSVGLEDEKDLLEDLGQALKAAHP;TKLLEAAITPQTK;LSVGLEDEK;LSVGLEDEKDLLEDLGQALK;DASSSGFLPSFQHFATQ;RVASEFGLK;DASSSGFLPSFQHFATQAIHVGQEPEQWSSR;AVVLPISLATTFKQDSPGQSSGFVYSR;FLESNPR;VIYPGLPSHPQHELAKR;AVAALDGAK;VASEFGLK;AVVLPISLATTFK;ATLGI…	0.423355	2.73e-05	0.701267	0.00300589	2.07062	0.00858036
sp|P18886|CPT2_RAT	Carnitine O-palmitoyltransferase 2, mitochondrial OS=Rattus norvegicus GN=Cpt2 PE=1 SV=1	65.36	74111	33	33	53.04	LIFDGNEETLK;HLLVLR;QYGQTVATYESCSTAAFK;TLQAGLLEPEVFHLNPSK;VSGPDDYLQHSIVPTMHYQDSLPR;DVWAELR;ELHAHLLAQDKQNK;TETIRPASIFTK;EFLHCVQK;YLNAQKPLLDDSQFR;YLNAQKPLLDDSQFRR;SDTDAFKR;YILSDSSPVPEFPVAYLTSENR;FFNEVFR;ATNLTVSAVR;QKLIFDGNEETLK;LIFDGNEETLKK;ELHAHLLAQDK;QLSPDAVAQLAFQMAFLR;HTSYISGPWFDMYLTAR;DSIVLNFNPFMAFNPDPK;AVSGPDDYLQHSIVPTMHYQDSLPR;CLEDIFDALEGK;TLQAGLLEPEVFHLNPSKSDTDAFKR;SAVSGPDDYLQHSIVPTMHYQDSLPR;…	0.82904	0.0373083	2.62906	3.57e-06	3.14356	1.22e-08
tr|B6DYQ2|B6DYQ2_RAT	Glutathione S-transferase mu 2 OS=Rattus norvegicus GN=Gstm2 PE=2 SV=1	65.06	25703	38	20	90.83	VDVLENQAMDTR;ITYVDFLVYDVLDQHR;FLSKPIFAK;YSMGDAPDYDRSQWLSEK;IRVDVLENQAMDTR;KHNLCGETEEERIRVDVLENQAMDTR;KYSMGDAPDYDR;LVYDVLDQHR;KKPEYLEGLPEKMK;MAFWNPK;KYSMGDAPDYDRSQWLSEK;KKPEYLEGLPEK;LFLEYTDTSYEDKKYSMGDAPDYDR;QPWFAGNK;LFLEYTDTSYEDKKYSMGDAPDYDRSQWLSEK;LYSEFLGKQPWFAGNK;LFLEYTDTSYEDKK;YSMGDAPDYDR;LQLAMVCYSPDFER;LFLEYTDTSYEDK	2.70043	0.00221978	3.4444	0.000195529	1.54743	0.004673
sp|Q9JLA3|UGGG1_RAT	UDP-glucose:glycoprotein glucosyltransferase 1 OS=Rattus norvegicus GN=Uggt1 PE=1 SV=2	64.9	176432	35	35	29.79	ILAAPVELALVVMK;ANPGAWILR;GQYQGLSQDPNSLSNLDQDLPNNMIHQVPIK;TAAIANSMNYLTK;DISQNFPTK;VEEDVASDLVMK;QLLYDAIK;LGIEGLSLHNILK;VDALLSAQPK;SYYDAILEAAFR;KYPYVEVNSILGIDSAYDQNRK;AYNYVGQEVDGYHAFQTLTQIYNK;AIWAALQTQTSNSAK;SPAISWVNNLEVDSR;ILETTTFFQR;IMMLSVLK;DFNLDGAPYGYTPFCDSR;INIFSVASGHLYER;YVLEPEISFTADNSFAK;MDFILSHALYCR;TAVSAQLR;IVPEWQDYDQEIK;INYVFR;ELYPSLEGQLK;VKVEHVVSVLEK;IYSHDGTDSPPDANDVVVILNNFK;GKTAAIANSMNYL…	1.58669	0.0460943	1.46593	0.0647345	0.950988	0.0231428
sp|Q63276|BAAT_RAT	Bile acid-CoA:amino acid N-acyltransferase OS=Rattus norvegicus GN=Baat PE=1 SV=2	64.86	46465	33	33	69.52	LCHPYFPVEGK;QHLNPGFNSQL;MPFVIPSINWGGEVIPHAAAQEHSWK;VTGLTPFQVVCLQ;KNWTLLSYPGAGHLIEPPYSPLCSASR;VISSSLDSLILER;QHLNPGFNS;QITATVLINGPNFVSSNPHVYR;QHLNPGFNSQ;TFEETADKDSK;ASEVGEVDLERDSSLGGDYMGVHPMGLFWSMKPEK;GNLFNSQAFYR;ALGLVEFYR;VTGLTPFQVVCLQASLK;VFQPTPCSEEFVTTNALGLVEFYR;DDKGNLFNSQAFYR;DVMNRPHKVHIK;VTGLTPFQVVCLQASLKDDKGNLFNSQAFYR;YCFPIEK;NWTLLSYPGAGHLIEPPYSPLCSASR;QAIAQLMK;PLSALVDEPVHIR;WYVAPGVTR;VIPSINW…	3.00316	6.06e-05	3.59971	3.03e-06	1.29448	0.00318707
sp|Q9WVK7|HCDH_RAT	Hydroxyacyl-coenzyme A dehydrogenase, mitochondrial OS=Rattus norvegicus GN=Hadh PE=2 SV=1	64.78	34448	33	33	90.76	FAGLHFFNPVPMMK;TGEGFYK;GIEESLKR;LLVPYLIE;LDKFAAEHTIFASNTSSLQITNIANATTRQDR;KTGEGFYK;HVTVIGGGLMGAGIAQVAAATGHTVVLVDQTEDILAK;HPVSCKDTPGFIVNR;FILDGWHEMDPENPLFQPSPSMNNLVAQKK;AADEFVEK;FAGLHFFNPVPM;LLVPYLIEAIR;QDRFAGLHFFNPVPMMK;LGAGYPMGPFELL;FAAEHTIFASNTSSLQITNIANATTR;FILDGWHEMDPENPLFQPSPSMNNLVAQK;TLGKHPVSCK;EDIDTAMK;LKNELFQR;DYVGLDTTK;FTENPK;FTENPKAADEFVEK;LHERGDASKEDIDTAMK;LDKFAAEHTIFASNTSSLQITNIANATTR…	1.21908	0.061921	1.83945	0.00171234	1.61717	0.000273767
tr|F1M609|F1M609_RAT	Acyl-coenzyme A oxidase OS=Rattus norvegicus GN=Acox1 PE=3 SV=2	64.56	74593	31	30	62.12	LTYGTMVFVR;ASEAHCHYVVVK;ASATFNPELITHILDGSPENTR;GLETTATYDPK;ASATFNPELITHILDGSPENTRR;DMTLGSVLGR;SKEVAWNLTSVDLVR;ACTIAIR;EVAWNLTSVDLVR;YAQVKPDGTYVKPLSNK;FGYEEMDNGYLK;IQDKAVQAVLR;QSEIKQSEPEPQILDFQTQQYK;WWPGGLGK;TQEFILNSPTVTSIK;NLCLLYSLYGISQK;EIGTHKPLPGITVGDIGPK;MREYGISDPEEIMWFK;SFLVGNAAQSLSK;LVGGMVSYLNDLPSQR;AVWPTMVDINSLEGLTEAYK;QSEPEPQILDFQTQQYK;INESIGQGDLSELPELHALTAGLK;EIENLILNDPDFQHEDYNFLTR;KSPLNK…	1.04487	0.0257211	2.33988	3.07e-07	2.4485	5.13e-09
sp|P97608|OPLA_RAT	5-oxoprolinase OS=Rattus norvegicus GN=Oplah PE=1 SV=2	64.35	137722	32	32	33.23	SQISTESFLHLR;MGTTVATNALLER;TGDLLEIQQPVDLEALR;ITDPEILESRYPVILR;AFQPYGLHGGEPGAR;LVQGGVFQEEAVTEALRAPGK;SDGGLAPMDAFSGSR;ISVGAEGPSMADTR;GSVFEYR;NLHDNLSDLR;DIPLNQGCLAPVR;LLSEDPANYADAPTEGIRR;GLPLEVSAEDHMDDGSPICLR;LLPASFPCIFGPGEDQPLSPEASR;LLSEDPANYADAPTEGIR;ISVGAEGPSMADTRLDPIQLSIFSHR;ITDPEILESR;GHDPSAHVLACFGGAGGQHACAIAR;LDPIQLSIFSHR;GSILDPSPEAAVVGGNVLTSQR;AGDFGAAFVER;FMSIAEQMGR;ILEQEEGVLLPR;VALLVTR;GLNLL…	0.63631	0.000326645	0.934829	0.101839	1.4753	0.00351275
sp|Q6P502|TCPG_RAT	T-complex protein 1 subunit gamma OS=Rattus norvegicus GN=Cct3 PE=1 SV=1	64.24	60648	32	32	57.61	MLLDPMGGIVMTNDGNAILR;AMTGVEQWPYR;ISTPVDVNNR;IVLLDSSLEYK;EEDFTR;ISTPVDVNNRDMMLNIINSSITTK;KGESQTDIEITR;GISDLAQHYLMR;IVSRPEELREDDVGTGAGLLEIK;SMIEISR;ACTILLR;WSSLACNIALDAVK;TIADIIR;MALDDMVSTLK;VEKIPGGIIEDSCVLR;TVQFEENGRK;KGESQTDIEITREEDFTR;IGDEYFTFITDCKDPK;GVMINKDVTHPR;KISTPVDVNNRDMMLNIINSSITTK;ELGIWEPLAVK;MALDDMVSTLKK;NVLLDPQLVPGGGASEMAVAHALTEK;TLIQNCGASTIR;AVAQALEVIPR;EILSEVER;GASKEILSEVER;IVSRPEEL…	1.33733	0.00735614	1.19904	0.0198284	0.886771	0.160951
sp|P07379|PCKGC_RAT	Phosphoenolpyruvate carboxykinase, cytosolic [GTP] OS=Rattus norvegicus GN=Pck1 PE=1 SV=1	64.17	69416	32	32	52.89	GLGDVNVEELFGISK;VLEWMFGR;VLEWMFGRIEGEDSAK;EIISFGSGYGGNSLLGK;WMSEEDFEK;KFVEGNAQLCQPEYIHICDGSEEEYGR;YLAAAFPSACGK;LTPIGYVPK;TNLAMMNPTLPGWK;LAKEEGWLAEHMLILGITNPEGK;FLWPGFGENSR;IEGEDSAK;VIQGSLDSLPQEVR;TMYVIPFSMGPLGSPLAK;YDNCWLALTDPR;LTPIGYVPKEDALNLK;PPQLHNGLDFSAK;MGTSVLEALGDGEFIK;TVIITQEQR;NKEWRPQDEEPCAHPNSR;LLAHMQEEGVIRK;SMGPLGSPLAK;IGIELTDSPYVVASMR;AINPENGFFGVAPGTSVK;EEGWLAEHMLILGITNPEGK;KYDNCWLALTD…	0.343913	1.5e-07	0.56983	6.89e-06	1.75391	0.0143851
tr|D3ZXY4|D3ZXY4_RAT	Protein Aldh8a1 OS=Rattus norvegicus GN=Aldh8a1 PE=3 SV=2	64.05	53499	37	37	69.82	SIYNEFLKR;LQSGLVWTNCWLIR;TLTLAR;AGVPPGVINVVFGTGPR;TITIKY;PSANMGALISK;SLILNR;ITQLSAPHCK;VPNSGKEEIEVAVQAAR;ELLMLENFIGGK;NPAIIFEDANLEECIPATVR;TMDIPR;FLPCNSYIDSYDPSTGEVYCKVPNSGKEEIEVAVQAAR;WKVGIPSDPSANMGALISK;ELNLPFGGMK;IAPAIAAGNTVIAKPSELTSVTAWMFCK;YGLGATVWSK;FLPCNSYIDSYDPSTGEVYCK;VADVLEQSLEELAQAESKDQGK;LSLELGGK;VADVLEQSLEELAQA;KLSLELGGK;IAPAIAAGNTVIAK;VADVLEQSLEELAQAESK;ILCGEGVDQLSLPLR;VGIPSDPSANMGA…	1.70167	0.00276073	1.84197	0.00291349	1.15439	0.116364
sp|P04937|FINC_RAT	Fibronectin OS=Rattus norvegicus GN=Fn1 PE=1 SV=2	64.02	272513	37	8	21.36	YSFCTDHAVLVQTR;TYLGNALVCTCYGGSR;QHDLGHMMR;VGDTYERPK;HYQINQQWER;TFYSCTTEGR;HVLQSASAGSGSFTDVR;WCGTTQNYDADQK	1.52702	0.0113907	1.39317	0.0480279	0.961698	0.0343345
sp|Q5U300|UBA1_RAT	Ubiquitin-like modifier-activating enzyme 1 OS=Rattus norvegicus GN=Uba1 PE=1 SV=1	63.95	117789	34	33	40.08	NGSEADIDESLYSR;AENYDISPADR;QNRYDGQVAVFGSDLQEK;QMNPYIQVTSHQNR;AAVASLLQSVQVPEFTPK;QPAENVNQYLTDSK;YDGQVAVFGSDLQEK;SLPASLAEPDFVMTDFAK;GNVQVVIPFLTESYSSSQDPPEK;DNPGVVTCLDEAR;NFPNAIEHTLQWAR;NIILGGV;QFLFRPWDVTK;KPLLESGTLGTK;GGIVSQVKVPK;ATLPSPDKLPGFK;SIPICTLK;IYDDDFFQNLDGVANALDNVDAR;IHVSDQELQSANASVDDSRLEELK;MLQTSSVLVSGLR;SPPAVQQDNVDEDLIR;SPPAVQQDNVDEDLIRK;LAGTQPLEVLEAVQR;NEEDATELVTLAQAVNAR;AENYDISPADRHK;Q…	1.56791	0.108983	1.50634	0.0987207	0.982242	0.392791
sp|P11711|CP2A1_RAT	Cytochrome P450 2A1 OS=Rattus norvegicus GN=Cyp2a1 PE=1 SV=2	63.9	55996	31	19	61.99	GTDVFPILGSLMTDPK;RVVVLYGYDAVK;GEQATYNTLFK;TVSNVISSIVFGER;EALVDQAEEFSGRGEQATYNTLFK;VVVLYGYDAVK;VHEEIEQVIGR;FKFPMKLEDINESPKPLGFTR;LEDINESPKPLGFTR;GYGVAFSSGER;NAAFLPFSTGK;YGFLLLMK;FAASPTGQLYDMFHSVMK;FCLGDGLAK;GTDVFPILGSLMTD;MLQGTCGAPIDPTIYLSK;LSIATLR;DFDPQNFLDDKGQLKK;DFDPQNFLDDKGQLK	0.983585	0.0406937	0.602348	0.000130239	0.611828	0.000473405
tr|G3V7C6|G3V7C6_RAT	RCG45400 OS=Rattus norvegicus GN=Tubb4b PE=3 SV=1	63.43	49832	32	9	75.06	ALTVPELTQQMFDAK;MREIVHLQAGQCGNQIGAK;PELTQQMFDAK;PTGTYHGDSDLQLER;AVLVDLEPGTMDSVR;EIVHLQAGQCGNQIGAK;INVYYNEATGGK;FWEVISDEHGIDPTGTYHGDSDLQLER;INVYYNEATGGKYVPR	1.55421	0.115793	1.60044	0.0840778	1.03699	0.384631
tr|F1LV13|F1LV13_RAT	Heterogeneous nuclear ribonucleoprotein M OS=Rattus norvegicus GN=Hnrnpm PE=4 SV=1	63.16	73724	32	32	54.93	WQSLKDLVK;VGSEIER;MGLAMGGAGGASFDR;LKEVFSMAGVVVR;GIGMGNLGPAGMGMEGIGFGINK;GEERPTQNEK;MGAGMGFGLER;MGANSLER;MVPTGMGAGLER;DKFNECGHVLYADIK;NLPFDFTWK;GNFGGSFAGSFGGAGGHAPGVAR;MGPLGLDHMASSIER;GCGVVKFESPEVAER;EVFSMAGVVVR;MGPAMGPALGAGIER;QGGGGAGGSVPGIER;FESPEVAER;AAGVEAAAEVAATEPK;ACQIFVR;INEILSNALK;MGAGLGHGMDR;GCAVVEFK;VGEVTYVELLMDAEGK;LGSTVFVANLDYK;AFITNIPFDVK;GDFFPPERPQQLPHGLGGIGMGLGPGGQPIDANHLNK;FNECGHVL…	1.38049	0.0707342	1.4172	0.00645312	1.02751	0.226752
tr|Q6AYW2|Q6AYW2_RAT	Phenylalanine hydroxylase OS=Rattus norvegicus GN=Pah PE=2 SV=1	63.03	51820	33	3	71.96	IACQEYSVTEFQPLYYVAESFSDAK;SKPVLGSIIK;IACQEYSVTEFQPLYYVAESFSDAKEK	5.87464	0.118547	8.69296	0.0684749	1.60326	0.0915268
sp|P14141|CAH3_RAT	Carbonic anhydrase 3 OS=Rattus norvegicus GN=Ca3 PE=1 SV=3	62.41	29432	37	35	89.23	YNTFGEALKQPDGIAVVGIFLK;AAELHLVHWNPK;HDPSLQPWSVS;DYWTYHGSFTTPPCEECIVWLLLKEPMTVSSDQMAK;HDPSLQPWSVSYD;SLFASAENEPPVPLVGNWRPPQPIKGR;DIRHDPSLQPWSVSYDPGSAK;EKGEFQILLDALDKIK;QPDGIAVVGIFLK;RVVFDDTFDR;AKEWGYASHNGPEHWHELYPIAK;PSLQPWSVSYDPGSAK;SPIELHTK;LLLKEPMTVSSDQMAK;YNTFGEALK;HDPSLQPWSVSYDPGSAK;QFHLHWGSSDDHGSEHTVDGVK;EWGYASHNGPEHWHELYPIAK;SVSYDPGSAK;GDNQSPIELHTK;GGPLSGPYR;GEFQILLDALDK;GEFQILLDALDKIK;YAAEL…	0.761981	0.000593886	0.516025	0.000142247	0.782049	0.00746615
sp|P09118|URIC_RAT	Uricase OS=Rattus norvegicus GN=Uox PE=1 SV=3	62.3	34934	31	31	71.62	AHVYVEEVPWKR;AHVYVEEVPWK;FAGPYDR;AHYHDDYGKNDEVEFVR;TTQSGFEGFIKDQFTTLPEVK;KFAGPYDR;HVHAFIHTPTGTHFCDVEQVR;YQNRDVDFEATWGAVR;NTVHVLAK;KDYLHGDNSDIIPTDTIK;GEYSPSVQK;YHSIKEVATSVQLTLR;NDEVEFVR;TTQSGFEGFIKDQFTTLPEVKDR;DRCFATQVYCK;DVDFEATWGAVR;DQFTTLPEVKDR;FAGPYDRGEYSPSVQK;NGPPIIHSGIK;DQFTTLPEVK;NGPPIIHSGIKDLK;CFATQVYCK;TTQSGFEGFIK;KFAGPYDRGEYSPSVQK;SKKDYLHGDNSDIIPTDTIK;DYLHGDNSDIIPTDTIKNTVHVLAK;DGKYHSIKEV…	1.66393	0.00301622	1.77576	0.0136639	1.15429	0.12464
sp|P12938|CP2D3_RAT	Cytochrome P450 2D3 OS=Rattus norvegicus GN=Cyp2d3 PE=2 SV=2	62.11	56643	32	18	56.2	AKGNPESSFNDANLR;ILKESMGEQTGLFPEVLNMFPVLLR;TWDPDQPPR;RFDYGDPDFIK;AVQELLVTCGEDTADRPEMPIFQHIGYGHK;AKGVVLAPYGPEWR;TFLTMVDNLVTEHKK;TFLTMVDNLVTEHK;ESMGEQTGLFPEVLNMFPVLLR;DLTDAFLAEIEK;GNPESSFNDANLR;TWDPDQPPRDLTDAFLAEIEK;FADIVPMNLPHK;AVCNVIASLIYAR;KTWDPDQPPRDLTDAFLAEIEK;IPGLADKVFPGQK;FDYGDPDFIK;HPEMADQAHMPFTNAVIHEVQR	0.667771	0.00016857	0.42217	6.42e-05	0.68938	0.0304554
sp|P23457|DIDH_RAT	3-alpha-hydroxysteroid dehydrogenase OS=Rattus norvegicus GN=Akr1c9 PE=1 SV=1	62.03	37028	33	28	70.81	SKIEDGTVKR;STQLDYVDLY;IEDGTVK;IAIDNGFR;YKQTPALVALR;ELTQVFEFQLASEDMK;GVVPLIR;SKIEDGTVK;SPVLLDDPVLCAIAK;LWSTFHRPELVR;DIILVSYCTLGSSR;VALNDGNFIPVLGFGTTVPEKVAKDEVIK;SPVLLDDPVLCAIAKK;SIGVSNFNCR;VALNDGNFIPVLGFGTTVPEK;QTPALVALR;YFDDHPNHPFTDE;VALNDGNFIPVLGFGTTVPEKVAK;ALDGLNR;SKIEDGTVKREDIFYTSK;VALNDGNFIPVLG;IEDGTVKREDIFYTSK;IKELTQVFEFQLASEDMK;SKDIILVSYCTLGSSR;DKTWVDQK;DKTWVDQKSPVLLDDPVLCAIAK;HFDSAYLYEVEEE…	0.525979	0.000797576	1.20793	0.0214209	2.73327	1.77e-06
tr|G3V8C3|G3V8C3_RAT	Vimentin OS=Rattus norvegicus GN=Vim PE=3 SV=1	61.86	53701	34	28	61.37	QVQSLTCEVDALKGTNESLER;LQEEMLQREEAESTLQSFR;EMEENFALEAANYQDTIGR;DGQVINETSQHHDDLE;LAELEQLK;LQEEMLQREEAESTLQSFRQDVDNASLAR;EEAESTLQSFR;ISLPLPNFSSLNLR;QDVDNASLAR;NLQEAEEWYK;KVESLQEEIAFLK;ILLAELEQLK;FADLSEAANRNNDALR;LGDLYEEEMRELR;SLYSSSPGGAYVTR;QVDQLTNDK;DNLAEDIMR;LQDEIQNMKEEMAR;EKLQEEMLQREEAESTLQSFRQDVDNASLAR;ETNLESLPLVDTHSK;LGDLYEEEMR;VEVERDNLAEDIMR;ETNLESLPLVDTHSKR;ILLAELEQLKGQGK;QQYESVAAK;FANYIDKVR;…	2.35556	1.16e-06	1.55521	0.0016135	0.649182	0.00154589
tr|Q9WVJ6|Q9WVJ6_RAT	Protein Tgm2 OS=Rattus norvegicus GN=Tgm2 PE=2 SV=1	61.59	76935	31	31	46.36	YPEGSPEER;GYEASVDRLTFGAVTGPDPSEEAGTK;YSGCLTESNLIK;SEGTYCCGPVSVR;DLYLENPEIK;LTFGAVTGPD;GLLVEPAANSYLLAER;SVGRDDREDITYTYKYPEGSPEEREVFTR;LTLYFEGR;SINNSLVVGQK;NPLSDSLYDCVFTVEGAGLTK;GLLVEPAANSYLLAERDLYLENPEIK;YPEGSPEEREVFTR;SVEVSDPVPAGDAVK;LLLCAR;LAEKEETGVAMR;VDLFPTDIGLHK;VVSGMVNCNDDQGVLLGR;LVVNFQCDKLK;SVGRDDREDITYTYKYPEGSPEER;AEELNLER;VVTNYNSAHDQNSNLLIEYFR;LTFGAVTGPDPSEEAGTK;GYEASVDR;VGDGMSLGNDFDVFAHI…	1.43045	0.0208668	1.41642	0.0241856	0.985644	0.552837
sp|P21213|HUTH_RAT	Histidine ammonia-lyase OS=Rattus norvegicus GN=Hal PE=1 SV=1	61.46	72285	32	32	55.1	MEHIPESRPLSPTAFSLESLRK;VWEVAAPYIEK;VYDLVR;DRFMAPDIEAAHR;YREPEKYIALDGDSLSTEDLVNLGK;FMAPDIEAAHR;MEHIPESRPLSPTAFSLESLR;TVIPANKLQELQVNLVR;AFDTDIHAVRPHR;MLLALR;EVIDSIIK;NKPDNGGFTSVDEVR;TVVYGITTGFGK;YIALDGDSLSTEDLVNLGK;LLLDQKVWEVAAPYIEK;GYSGISLETLK;VQDAYTLR;ALDYLAIGVHELAAISER;LQELQVNLVR;GETISGGNFHGEYPAK;SVVRPWIK;DIITTELNSATDNPMVFASR;GQIEVAFR;QADIVAALTLEVLK;QVIEVFNASCLSYVPEK;YVLEAHGLKPIVLKPK;EGLALINGTQM…	0.522794	1.44e-06	0.653306	2.62e-05	1.2565	0.164426
tr|F1LS40|F1LS40_RAT	Collagen alpha-2(I) chain OS=Rattus norvegicus GN=Col1a2 PE=4 SV=2	61.27	129839	36	36	43.88	GLPGEFGLPGPAGPRGER;GHNGLDGLKGQPGAQGVKGEPGAPGENGTPGQAGAR;GLPGSPGNVGPAGK;GPNGDAGRPGEPGLMGPR;GSPGEPGSAGPAGPPGLR;GEPGPAGSVGPVGAVGPR;GYPGNIGPTGAAGAPGPHGSVGPAGK;GSTGPAGVRGPNGDAGRPGEPGLMGPR;GAAGIPGGKGEKGETGLRGEIGNPGR;GLPGIAGALGEPGPLGIAGPPGAR;GPPGAVGAPGPQGFQGPAGEPGEPGQTGPAGSR;EGPVGLPGIDGR;GPSGAPGPDGNKGEAGAVGAPGSAGASGPGGLPGER;GEAGNIGFPGPK;GIPGPVGAAGATGPR;GPPGAVGSPGVNGAPGEAGR;GPPGESGAAGPSGPIGSR;GEAGAAGPSGP…	0.661616	0.0762554	0.353584	0.0166274	0.605537	0.0185769
sp|Q68FS4|AMPL_RAT	Cytosol aminopeptidase OS=Rattus norvegicus GN=Lap3 PE=1 SV=1	60.6	56151	31	31	65.32	MPLFEHYTR;DKDDDVPQFTSAGENFNK;LNLPINIIGLAPLCENMPSGK;LILADALCYAHTFNPK;EMLNISGPPLK;TFYGLHQDFPSVVVVGLGK;ADMGGAATICSAIVSAAK;WAHLDIAGVMTNKDEIPYLRK;SAGVDDQENWHEGKENIR;LFEASVETGDR;TIQVDNTDAEGR;TFYGLHQDFPSVVVVGLGKR;LHGSGDLEAWEK;SWIEEQEMGSFLSVAK;LREMLNISGPPLK;QLMESPANEMTPTR;QVIDCQLADVNNLGK;TFYGLHQDFPSVVVV;LFEASVETGDRVWR;GVLFASGQNLAR;ASANMDLMR;SAGVDDQENWHEGK;GSEEPPVFLEIHYTGSPNATEAPLVFVGK;TKSWIEEQEMGSFLSVAK;…	1.26877	0.00601671	1.23805	0.0222659	1.04305	0.129977
tr|G3V7K3|G3V7K3_RAT	Ceruloplasmin OS=Rattus norvegicus GN=Cp PE=4 SV=1	60.58	120667	30	30	33.99	SSTVAPTLPGEVR;GQFEDVTLYQGER;AGLQAFFQVR;GPDEEHLGILGPVIWAEVGDIIR;ETFTYEWTVPK;MFTTAPENVDKEDEDFQESNK;ADDKLFPGQQYLYVLR;DTANLFPHK;RAEEEHLGILGPLIHADVGDKVK;DIFTGLIGPMK;EYTDDSFTNR;IYHSHVDAPK;EFTDSTFR;MYYSGVDLTK;ALYSEYTDGTFTK;VNKDNEEFIESNK;TYIWQIPER;ENEGTYYGPDGR;DIASGLIGPLILCK;EYTDDSFTNRK;TIDKPAWLGLLGPVIK;QRGPDEEHLGILGPVIWAEVGDIIR;VFFEQGATR;VKDLYSGLIGPLIVCR;ANEPSPGEGDSNCVTR;GQFPLSIQPMGVR;FTKENEGTYYGPDGR;SG…	1.97753	0.000144887	1.468	0.0184968	0.739967	0.00863301
tr|Q4QQW7|Q4QQW7_RAT	Cytochrome P450, family 2, subfamily c, polypeptide 7 OS=Rattus norvegicus GN=Cyp2c7 PE=2 SV=1	60.53	56174	32	25	45.71	KSDYFLPFSAGKR;FINFVPTNLPHAVTCDIK;VQEEIDRVIGR;FTIMTFR;NIEDRVQEEAQCLVEELRK;EALIDNGEK;KIEEHQESLDVTNPR;IEEHQESLDVTNPR;VQEEAQCLVEELRK;KSDYFLPFSAGK;NINYMK;KHMPYTDAMIHEVQR;DFVDYYLIK;SDYFLPFSAGK;SDYFLPFSAGKR;NISQSLTK;VQEEAQCLVEELR;MPYTDAMIHEVQR;KLPPGPTPLPIIGNFLQIDVK;GFGIVFSNGNR;GSYPMIENVTK;DKEMLTFMEK;EMLTFMEK;HMPYTDAMIHEVQR;YALLLLMK	2.49768	1.56e-06	1.1113	0.108509	0.428222	1.62e-06
sp|P50475|SYAC_RAT	Alanine--tRNA ligase, cytoplasmic OS=Rattus norvegicus GN=Aars PE=1 SV=3	60.36	106792	31	30	38.84	QIWQNLGLDEAK;GLVVDMDGFEEER;DMSAQATGK;SVLGDADQK;QLIDSNPNQPLVILEMESGASAK;VGAEDTDGIDMAYR;GLEATDDSPK;ASEWVQQVSGLMDGK;GGYVLHIGTIYGNLR;GAMSTEQIK;MALELLTQEFGIPVER;MSNYDTDLFVPYFEAIQK;NVGCLQEALQLATSFAQLR;AQSAPNKDVQK;DIINEEEVQFLK;TITVALADGGRPDNTGR;NSSHAGAFVIVTEEAIAK;KSIDTGMGLER;ITCLCQVPQNAANR;GSLVAPDRLR;ESDGVLKPLPK;VDDSSEDKTEFTVK;LFIDEPR;SVLGDADQKGSLVAPDR;VMDDLDR;THSPQTSAMLFTVDNEAGK;SIDTGMGLER;AVFDETYPDPVR…	0.984888	0.395722	0.98793	0.287942	0.992963	0.576518
sp|P49889|ST1E3_RAT	Estrogen sulfotransferase, isoform 3 OS=Rattus norvegicus GN=Ste PE=1 SV=1	59.85	35416	31	14	72.2	GIVGDWKNHFPEALRER;KGIVGDWKNHFPEALR;CKEDALFNR;FEEHYQQQMKDCPVK;LIEFLERDPSAELVDR;CKEDALFNRIPDLECRNEDLINGIK;SGSTWISEIVDMIYK;CKEDALFNRIPDLECR;METSMPEYYDVFGDFHGFLMDKR;DPSAELVDR;SGSTWISEIVDMIYKEGDVEK;ERFEEHYQQQMK;GIVGDWKNHFPEALR;FEEHYQQQMK	0.228125	2.47e-05	1.28113	0.0601307	5.51684	2.09e-06
tr|Q6MG79|Q6MG79_RAT	Complement component 4, gene 1 OS=Rattus norvegicus GN=C4a PE=4 SV=1	59.77	192193	32	32	24.93	SLEIPGSSDPNVIPDGDFSSFVR;LSSGNDFVLLR;QHLVPGAPFLLQALVR;GPGFLSIEPLDLR;DGSFGAWLHR;VTASEPLETLGSEGALSPGGVASLLR;ITQVLHFTK;SCGLFGLR;EMSGSEASDVPVKVSATLLSGSDSK;YVLPNFEVK;AQDMLQEEDLIDEDDILVR;LTVQAPPSRGPGFLSIEPLDLR;EGAIHREEIVYNLDPLNNLGR;STQDTVVTLDALSAYWIASHTTEEK;AACGQLNDFLQEYSSQGCQV;VEYGFQVK;DQFQAALGK;VSATLLSGSDSK;DSSTWLTAFVLK;VQYTVCIWR;LLVSAGSLYPAVAK;MRPSTDTLTVTVENSHGLR;LTVQAPPSR;VGDTFVLSLR;GQIMAMSR;LVEGQTH…	1.56106	0.00105944	1.30269	0.0154188	0.831351	0.030177
sp|P15650|ACADL_RAT	Long-chain specific acyl-CoA dehydrogenase, mitochondrial OS=Rattus norvegicus GN=Acadl PE=1 SV=1	59.56	47873	32	32	52.56	KFFQEEVIPYHEEWEK;IFSSEHDIFRESVR;LPASALLGEENKGFYYLMQELPQER;FFQEEVIPYHEEWEK;TNICVTR;AFVDSCLQLHETK;KLTDIGIR;SGSDWILNGSK;QGLLGINIAEK;AGKQGLLGINIAEK;SPAHGISLFLVENGMK;LETPSAK;RIFSSEHDIFR;FFQEEVIPYHEEWEKAGEVSR;LTDIGIRR;TVAHIQTVQHK;LPASALLGEENK;VQPIYGGTNEIMKELIAR;AQDTAELFFEDVRLPASALLGEENK;VQPIYGGTNEIMK;FSSEHDIFR;AQDTAELFFEDVR;AHGISLFLVENGMK;KFFQEEVIPYHEEWEKAGEVSR;RLDSASASMAK;EQIEQFIPQMTAGK;CIGAIAMTEPGAGS…	1.12955	0.0726206	1.42191	0.133152	1.94287	0.00425137
tr|F1M6Z1|F1M6Z1_RAT	Apolipoprotein B-100 OS=Rattus norvegicus GN=Apob PE=4 SV=1	59.44	509700	45	45	12.05	SVSIPLFDPVSAK;SGVQMNTNFFHESGLEAR;SLQNDAEHAIR;LSVDQFVR;NVFNFK;IGIELSGR;LQDLQVLGK;FSTPEFTLLNTFR;STFTLSCDGSLHHK;LAFPEGK;SFPVGNTVFDLNK;DLKVPESVR;QGFFPDSVNK;NFVASHIANILNSEELYVQDLK;SVGFHLPSQEVQIPTFTIPK;GLPYPQSLQDHLNGLSELNLPK;FVLAPFTLGVDTHTSGDGK;VALYPDLGEPNYILNIK;LTSFMENYR;LQEIFNTAK;ELGFVR;ADTVATVQGVEFSHR;IAQDGVSTSATTNLK;TKNSEEFASAMSR;TILFDTFVNDVAPVEKR;RLAAYLLLMR;ISGLSLDFFSK;STSPPKQADAVLK;VELEVPQVCTLIMR…	0.989882	0.120642	1.13003	0.0126824	1.20548	0.0115657
tr|G3V9Z3|G3V9Z3_RAT	Amine oxidase [flavin-containing] A OS=Rattus norvegicus GN=Maoa PE=4 SV=1	59.43	59522	30	29	51.52	EVLNALGK;TMDEMGKEIPVDAPWQAR;LSKELGIETYK;INVLVLEAR;DIWVEEPESK;FVGGSGQVSEQIMGLLGDKVK;KDIWVEEPESKDVPAIEITHTFLER;NLPSVPGLLK;DIWVEEPESKDVPAIEITHTFLER;FVGGSGQVSEQIMGLLGDK;KICELYAK;LPMGAVIK;KFVGGSGQVSEQIMGLLGDKVK;TDLEKPNLAGHMFDVVVIGGGISGLAAAK;WVDVGGAYVGPTQNR;IFSVTNGGQER;DLIDKICWTK;EIPVDAPWQAR;DVPAIEITHTFLER;KFVGGSGQVSEQIMGLLGDK;LSSPVTYIDQTDDNIIVETLNHEHYECK;ELGIETYKVNVNER;KDIWVEEPESK;YVISAIPPILTAK;ICELYA…	0.956759	0.0232217	0.90029	0.0209168	0.927449	0.514238
sp|P50399|GDIB_RAT	Rab GDP dissociation inhibitor beta OS=Rattus norvegicus GN=Gdi2 PE=1 SV=2	59.19	50538	29	23	77.08	SDIYVCMISFAHNVAAQGK;QLICDPSYVKDRVEK;TFEGVDPK;SEGEIAR;AYDATTHFETTCDDIKDIYKR;FVSISDLFVPK;DLGTDSQIFISR;VIEGSFVYKGGK;LSAIYGGTYMLNKPIEEIIVQNGK;KFDLGQDVIDFTGHSLALYR;MLLFTEVTR;VICILSHPIKNTNDANSCQIIIPQNQVNR;YIAIVSTTVETKEPEKEIRPALELLEPIEQK;KSDIYVCMISFAHNVAAQGK;FLVYVANFDEKDPR;EIRPALELLEPIEQK;VLHMDQNPYYGGESASITPLEDLYKR;VIEGSFVYK;KVLHMDQNPYYGGESASITPLEDLYKR;TDDYLDQPCCETINR;VLHMDQNPYYGGESASITPLEDLYK;FKLPGQPPA…	1.92379	0.000191364	1.48223	0.00657273	0.780631	0.00591538
tr|Q6P136|Q6P136_RAT	Hyou1 protein OS=Rattus norvegicus GN=Hyou1 PE=2 SV=1	59.15	111221	30	29	32.06	TLGGLEMELR;MMALDREVQYLLNK;TKEAGTQPQLQIR;SLAEDFAEQPIKDAVITVPAFFNQAER;LAVMSVDLGSESMK;QADNPHVALYR;EVEEEPGLR;VLQLINDNTATALSYGVFR;AVGKEELGK;DAVIYPILVEFTR;YFQHLLGK;SRFPEHELNVDPQR;LYQPEYQEVSTEEQREEISGK;TVLSANADHMAQIEGLMDDVDFKAK;KTPVTVTLKENER;LEDLTLR;EAGTQPQLQIR;FLGDSAAGMAIK;VAIVKPGVPMEIVLNK;FLGDSAAGMAIKNPK;NINADEAAAMGAVYQAAALSK;VKPFVVR;AANSLEAFIFETQDK;EVQYLLNK;TVLSANADHMAQIEGLMDDVDFK;LPATEKPVLLSK;VQEVLL…	1.43165	0.0103054	1.23906	0.0276213	0.858743	0.0679261
sp|P13803|ETFA_RAT	Electron transfer flavoprotein subunit alpha, mitochondrial OS=Rattus norvegicus GN=Etfa PE=1 SV=4	59.04	34952	29	28	86.79	LGGEVSCLVAGTKCDK;LNVAPVSDIIEIKSPDTFVR;APSSSSAGISEWLDQK;AAVDAGFVPNDMQVGQTGK;IVAPELYIAVGISGAIQHLAGMKDSK;PVSDIIEIK;TIYAGNALCTVK;CDKVVQDLCK;VVPEMTEILK;SGENFKLLYDLADQLHAAVGASR;SDRPELTGAK;VKVFSVR;GTSFEAAAASGGSASSEK;LLYDLADQLHAAVGASR;LGGEVSCLVAGTK;VVQDLCK;SSSSAGISEWLDQK;VLVAQHDAYK;LNVAPVSDIIEIK;GTSFEAAAASGGSASSEKAPSSSSAGISEWLDQKLTK;SPDTFVR;APSSSSAGISEWLDQKLTK;GTSFEAAAASGGSASSEKAPSSSSAGISEWLDQK;GLLPEELTP…	1.14363	0.555841	1.65022	0.00151771	1.48534	0.00253919
sp|P28492|GLSL_RAT	Glutaminase liver isoform, mitochondrial OS=Rattus norvegicus GN=Gls2 PE=2 SV=3	58.96	66249	30	30	56.15	ETGDRNYAIGYYLK;LGDLLFYTIAEGQER;VAAYIPHLAK;NYAIGYYLK;FDFVLQYLNK;FALSAVDMEQK;MVQESSSGGLLDRELFQK;GISFCQK;FALSAVDMEQKDYDSR;TALHVAAAEGHIDVVK;MVQESSSGGLLDR;CVSSNIVLLTQAFR;WGNIPLDDAVQFNHLEVVK;LLQDYHDSYMLSETQAEVAAETLSK;AEKFDFVLQYLNK;DRWGNIPLDDAVQFNHLEVVK;KFVIPDFEEFTGHVDR;MAGNEFMGFSNATFQSEKETGDR;VNPFVK;LVSLFNFHNYDNLR;ATGLQTSDPR;LSLNEEGIPHNPMVNAGAIVVSSLIK;SNPDLWGVSLCTVDGQR;FVGKEPSGLR;FVIPDFEEFTGHVDR;IFEDAK…	0.366946	1.53e-08	0.743576	0.000290692	2.42182	1.63e-05
sp|P06757|ADH1_RAT	Alcohol dehydrogenase 1 OS=Rattus norvegicus GN=Adh1 PE=1 SV=3	58.86	39646	41	39	71.28	GALLDGTSR;VTPGSTCAVFGLGGVGLSVVIGCK;SLSVNPMSLLLGR;AAVLWEPHKPFTIEDIEVAPPKAHEVR;HPESNLCCQTK;VIPLFSPQ;KFPLEPLITH;IEVAPPKAHEVR;SVNPMSLLLGR;FPLEPLITHVLPFEK;IDAAAPLDK;AAVLWEPHKPFTIEDIEVAPPK;SKDAVPKLVADFMAK;SDDHAVSGSLFTPLPAVLGHEGAGIVESIGEGVTCVKPGDKVIPLFSPQCGK;STGYGSAVQVAK;TIEDIEVAPPK;KGAIFGGFK;INEAFDLLR;MVATGVCR;VCLIGCGFSTGYGSAVQVAK;SDDHAVSGSLFTPLPAVLGHEGAGIVESIGEGVTCVKPGDK;EAFDLLR;TVVDDIAVAK;IKMVATGVCR;…	1.03338	0.000567188	1.06552	1.05e-06	1.02234	0.000390067
sp|Q09073|ADT2_RAT	ADP/ATP translocase 2 OS=Rattus norvegicus GN=Slc25a5 PE=1 SV=3	58.37	32902	29	29	61.07	GMGGAFVLVLYDEIKK;GLGDCLVK;QIFLGGVDKR;YFPTQALNFAFKDK;EQGVLSFWR;MMMQSGR;YFPTQALNF;YFPTQALNFAFKDKYK;GTDIMYTGTLDCWR;QITADK;KGTDIMYTGTLDCWR;EFKGLGDCLVK;AAYFGIYDTAK;TAVAPIER;LLLQVQHASK;GAWSNVLR;TDAAVSFAKDFLAGGVAAAISK;GNLANVIR;YKQIFLGGVDKR;VKLLLQVQHASK;QIFLGGVDK;IPKEQGVLSFWR;DEGGKAFFK;KGTDIMYTGTLDCWRK;CFVYPLDFAR;DFLAGGVAAAISK;YFPTQALNFAFK;TDAAVSFAK;GTDIMYTGTLDCWRK	0.607851	0.000197228	0.636729	4.9e-05	1.1014	0.0899374
tr|A1L114|A1L114_RAT	Fga protein OS=Rattus norvegicus GN=Fga PE=2 SV=1	58.36	60506	28	28	51.45	MHPELGSFYDSR;QLEQVIAK;LVTSKGDKELLIGNEK;FGSLTSNFKEFGSK;QYLPAIK;FGSLTSNFK;RLEVDIDIK;MKGLIDEANQDFTNR;NSLFDFQK;GLIDEANQDFTNRINK;ADTGTTSEFIEAGGDIR;ADTGTTSEFIEAGGDIRGPR;SQLQEGPPEWK;LKNSLFDFQK;GDKELLIGNEK;GDLPGDSRGDSATRGPGSK;NIMEYLR;GDFANANNFDNTFGQVSEDLRR;DGASRGDLPGDSR;EINLKDYEGQQK;AQQIQVLQK;MSPVPDLVPGSFK;MADEAASEAHQEGDTR;EVVKEVVTSDDGSDCGDGMDLGLTHSFSGR;GLIDEANQDFTNR;GDLPGDSRGDSATR;TSDSDIFTDIENPSSHVPEFSS…	2.05908	1.54e-07	1.25916	0.00826643	0.603704	5.11e-05
sp|P04636|MDHM_RAT	Malate dehydrogenase, mitochondrial OS=Rattus norvegicus GN=Mdh2 PE=1 SV=2	58.09	35684	37	36	78.4	EGVIECSFVQSK;AKAGAGSATLSMAYAGAR;GYLGPEQLPDCLKGCDVVVIPAGVPR;HGVYNPNKIFGVTTLDIVR;FVFSLVDAMNGKEGVIECSFVQSK;NSPLVSRLTLYDIAHTPGVAADLSHIETR;VDFPQDQLATLTGR;FVFSLVDAMNGK;GLEKNLGIGK;VAVLGASGGIGQPLSLLLKNSPL;KGEDFVK;GYLGPEQLPDCLK;PVNSTIPITAEVFKK;GLDPARVNVPVIGGHAGK;ETECTYFSTPLLLGKK;VAADLSHIETR;MIAEAIPELK;VNVPVIGGHAGK;LTLYDIAHTPGVAADLSHIETR;PVIGGHAGK;ETECTYFSTPLLLGK;ANTFVAELKGLDPAR;GCDVVVIPAGVPR;VAVLGASGGIGQP…	1.14873	0.0663406	1.36777	0.00472475	1.1962	0.00228745
tr|G3V699|G3V699_RAT	Protein transport protein Sec31A OS=Rattus norvegicus GN=Sec31a PE=4 SV=1	58.08	135199	31	31	31.55	MADAIILAIAGGQELLAQTQKK;VAQSDGEESPAEEGQLLGER;AQDGSNPLSLQDLIEK;LVTFENVTGQPQQGAEQPR;VNFEEDSR;KPIPDEHLILK;SEQLQHVVQSQGFISYCQK;RQPVFISQVVTEKDFLSR;DQTLSPTIISGLHSIAR;KAVQLTQALDTNTVGALLAEK;RPVGASFSFGGK;AVQLTQALDTNTVGALLAEK;TQPPEDISCIAWNR;ATVWDLRK;GGPGPLAGHPQVSR;SSYEGQPLPK;MADAIILAIAGGQELLAQTQK;KLPENFMPPVPITSPIMNPGGDPQPQGLQQQPSASGPR;LESEGDSLLR;ITKKPIPDEHLILK;IIAGDKEVVIAQK;LVACWTK;YLELLGYR;ATVWDLR;NPAVLSAA…	1.23975	0.0320564	1.3069	0.0559549	1.06234	0.31187
sp|Q920L2|SDHA_RAT	Succinate dehydrogenase [ubiquinone] flavoprotein subunit, mitochondrial OS=Rattus norvegicus GN=Sdha PE=1 SV=1	58.02	71616	28	28	54.73	GVIALCIEDGSIHR;GCGPEKDHVYLQLHHLPPEQLATR;AAFGLSEAGFNTACLTK;GEGGILINSQGER;VGSVLQEGCEK;TLNEADCATVPPAIR;VRIDEYDYSKPIEGQQK;IDEYDYSKPIEGQQK;HVNGQDQIVPGLYACGEAACASVHGANR;VSDAISTQYPVVDHEFDAVVVGAGGAGLR;WHFYDTVK;SMQSHAAVFR;VTLDYRPVIDK;TGHSLLHTLYGR;SLLDLVVFGR;ANAGEESVMNLDKLR;VTLDYRPVIDKTLNEADCATVPPAIR;KPFAEHWR;SMTLEIR;LGANSLLDLVVFGR;AGLPCQDLEFVQFHPTGIYGAGCLITEGCR;ANAGEESVMNLDK;TYFSCTSAHTSTGDGTAMVTR;ACALSIAE…	0.752385	0.000353568	0.847315	0.00672716	1.13027	0.00381507
sp|Q9QZA2|PDC6I_RAT	Programmed cell death 6-interacting protein OS=Rattus norvegicus GN=Pdcd6ip PE=1 SV=2	58.01	96632	30	30	37.92	DTVLSALSR;ASFIWVQLKK;NREILEESLR;LLDEEEATDNDLRAK;LALASLGYEK;MVPVSVQQSLAVFSQR;YYDQICSIEPK;SVNFDMTSK;NIQVSHQEFSK;LLDEEEATDNDLR;FTDLFEK;ATLVKPTPVNVPISQK;FYNELTEILVR;DAFDKGSLFGGSVK;SALGRPLDKHEGALETLLR;FIQQTYPSGGEEQAQYCR;STAVVEQGGIQTVDQLIK;DNDFIYHDR;KDNDFIYHDR;EVFPTLAAK;QSNSEASLREEVLK;SLLSNLDEIKK;TPSNDLYKPLRAEGAK;CSDIVFAR;NLATAYDNFVELVANLK;TMQGSEVVNVLK;ELPELLQR;IYGGLTTK;EILEESLR;LANQAADYFGDAFK	1.53192	0.115248	1.57752	0.09859	1.00915	0.296836
tr|B1H270|B1H270_RAT	Succinyl-CoA ligase subunit beta OS=Rattus norvegicus GN=Suclg2 PE=2 SV=1	57.79	46989	28	28	62.44	INFDDNAEFR;MAENLGFLGSLK;LMSEHGVR;GVFDSGLKGGVHLTK;VVGQLAQQMIGYNLATK;FFVASTAK;GGVHLTKDPK;ACQELELKVPLVVR;EQIDIFEGIKDSQAQR;VNKVMVAEALDISR;ESQVYQAFK;DIFAMDDKSENEPIENEAAR;SSGLPITSAVDLEDAAKK;SHNGPVLVGSPQGGVDIEEVAASSPELIFK;SSGLPITSAVDLEDAAK;SENEPIENEAAR;EQIDIFEGIK;ETYLAILMDR;GVFDSGLK;QKDIFAMDDKSENEPIENEAAR;IDATQVEVNPFGETPEGQVVCFDAK;GKGVFDSGLK;LYHLFLK;GGVHLTK;LNLQEYQSK;LEGTNVQEAQNILK;AQILAGGR;VMVAEALDISR	1.03974	0.000221375	1.32337	0.127604	1.35159	0.00236773
sp|P97524|S27A2_RAT	Very long-chain acyl-CoA synthetase OS=Rattus norvegicus GN=Slc27a2 PE=1 SV=1	57.74	70695	28	28	45.81	KGDVYFNSGDLLMIDR;DETLTYAQVDRR;DETLTYAQVDR;TILHVFLEQAR;YNATVIQYIGELLR;MKENYEFNGK;TYVPMTEDIYNAIIDK;IALGNGLR;LWYGTSLALR;SLLHCFQCCGAK;SEVTFTTPAVYIYTSGTTGLPK;KEGVSVFYVSR;KYNATVIQYIGELLR;EGVSVFYVSR;IQDTIEITGTFK;LGCPMACLNYNIR;KVTLMEEGFNPSVIK;GEVGLLICK;VLLASPELHEAVEEVLPTLK;ALHDHLGLR;VLLASPELHEAVEEVLPTLKK;IGMASIK;TSNTNGVDTVLDKVDGVSADPIPESWR;IALGNGLRGDVWR;ITELTPFFGYAGGK;MKENYEFNGKK;KGDVYFNSGDLLMIDRENFIYFHD…	1.86549	0.00556559	1.66987	0.0268123	0.890736	0.104046
sp|P14480|FIBB_RAT	Fibrinogen beta chain OS=Rattus norvegicus GN=Fgb PE=1 SV=4	57.73	54236	29	29	62.84	KGGETSEMYLIQPDTSSKPYR;TDSDKVDLSIAR;GGETSEMYLIQPDTSSKPYR;ATTDSDKVDLSIAR;QDGSVDFGR;SILEDLR;VYCDMKTENGGWTVIQNR;GSWYSMR;EDGGGWWYNR;AHYGGFTVQTEANK;YCGLPGEYWLGNDKISQLTR;YCGLPGEYWLGNDK;LYIDETVNDNIPLNLR;QTLLNHERPIK;KPPDAGGCVHGDGDMGVLCPTGCELR;ECEEIIR;TENGGWTVIQNR;IGPTELLIEMEDWKGDKVK;AHYGGFTVQTEANKYQVSVNK;GFGNIATNEDTK;DNENVINEYSSILEDQK;TMTIHNGMFFSTYDRDNDGWVTTDPR;GFGNIATNEDTKK;KQCSKEDGGGWWYNR;YYWGGLYSWDMSK;…	3.79469	1.15e-08	2.45724	0.000822753	0.642716	3.42e-05
sp|Q5XIT9|MCCB_RAT	Methylcrotonoyl-CoA carboxylase beta chain, mitochondrial OS=Rattus norvegicus GN=Mccc2 PE=2 SV=1	57.66	61518	29	29	62.88	QADTFPDRDHFGR;IFYNQAIMSSK;ISVMGGEQAATVLATVAR;IFGYPVGIIGNNGVLFSESAK;LYGEEEVPAGGIITGIGR;RFEEEGNPYYSSAR;LGTQPDSGSSTYQENYEQMK;ALVNQLHER;DRIDNLIDPGSPFLEFSQFAGYK;GAHFVQLCCQR;GGTYYPVTVK;KLDVTVEPSEEPLFPADELYGIVGANLKR;AATGEEVSAEDLGGADLHCRR;FEEEGNPYYSSAR;EGKQFSSAEEAALKEPIIK;TDFGIFR;AQEIALQNR;FLYMWPNAR;QNRLPCIYLVDSGGANLPR;SGVTDHYALDDHHALHLTR;GGTYYPVTVKK;KGAHFVQLCCQR;ALYGDTLVTGFAR;LWDDGIIDPVDTR;QGTIFLAGPPLVK…	0.746607	0.0541359	1.06705	0.375762	1.45268	0.00807197
sp|P51647|AL1A1_RAT	Retinal dehydrogenase 1 OS=Rattus norvegicus GN=Aldh1a1 PE=1 SV=3	57.59	54459	33	19	63.07	ELGEHGLYEYTELK;VAFTGSTQVGK;IFVEESVYDEFVR;SIDDVIKR;IHGQTIPSDGDIFTFTR;KFPVLNPATEEVICHVEEGDKADVDK;IGPALSCGNTVVVKPAEQTPLTALHMASLIK;RANNTTYGLAAGVFTK;KYVLGNPLTQGINQGPQIDKEQHDK;YCAGWADK;IFINNEWHDSVSGK;YCAGWADKIHGQTIPSDGDIFTFTR;MSGNGRELGEHGLYEYTELK;IFVEESVYDEFVRK;SIDDVIK;VFANAYLSDLGGSIK;LLLATIEAINGGK;YVLGNPLTQGINQGPQIDKEQHDK;ANNTTYGLAAGVFTK	2.12933	9.28e-05	3.67136	1.77e-06	1.77609	0.00095934
sp|Q8CHM7|HACL1_RAT	2-hydroxyacyl-CoA lyase 1 OS=Rattus norvegicus GN=Hacl1 PE=1 SV=1	57.54	63617	30	30	51.46	QALKDTSKPCLINIMIEPQSTR;SLPMNYYTVFYHVQEQLPR;YKECCMPPPLSLAETSAVR;QLLEQFVK;TVLQNYLPR;KLVELCNLPFLPTPMGK;GAAYSHAEDSIR;NPWQYPTDSKWWETLR;GVVPDNHPNCVGAAR;FSARPSSIQHIPFVIEK;SESNSAEGSDRSEEQVSGAK;DTSKPCLINIMIEPQSTR;NQEAMGAFQEFPQVEACR;ALQFADVIVLFGAR;QLLEQFVKNPWQYPTDSK;WWETLR;GYFVQTPEELQDSLR;KAQDFHWLTR;NCFIVSEGANTMDIGR;GAAYSHAEDSIRK;SAKQPLLIIGK;ESNSAEGSDRSEEQVSGAK;PSSIQHIPFVIEK;NPWQYPTDSK;LVELCNLPFLPTPMGK;KSL…	0.554316	0.000218033	1.00769	0.270211	1.97409	0.000197976
tr|B6DYP8|B6DYP8_RAT	Glutathione S-transferase OS=Rattus norvegicus GN=Gsta1 PE=2 SV=1	57.47	25320	34	12	83.71	KPLEDEKCVESAVK;KPLEDEK;ALIDMYAEGVADLDEIVLHYPYIPPGEK;ADVYLVQVL;YHVEELDPSALANFPLLK;DGSLMFQQVPMVEIDGMK;CVESAVK;NDGSLMFQQVPMVEIDGMK;HVEELDPSALANFPLLK;LRNDGSLMFQQVPMVEIDGMK;ALIDMYAEGVADLDEIVLHYPYIPPGEKEASLAK;WLLAAAGVEFEEQFLK	1.03125	0.326166	1.1817	0.231277	1.3621	0.549094
sp|Q1JU68|EIF3A_RAT	Eukaryotic translation initiation factor 3 subunit A OS=Rattus norvegicus GN=Eif3a PE=2 SV=2	57.28	163198	31	31	22.6	IGDDDRGSWR;TKNETDEDGWTTVR;TLSFGSDLNYATR;QRELEIEER;FCLQYTR;KIDYFER;ELEIEER;ANEFLEVGK;AVEDIHGLFSLSK;RLEEIPLIK;EDAPIGPHLQSMPSEQIR;KQPALDVLYDVMK;GTDDDRPSWR;QPALDVLYDVMK;ESSLRPDDDRIPR;NQLTAMSSVLAK;KGPEADSEWR;NLTQDEMQR;SLEDVVR;LLDMDGIIVEK;ANEFLEVGKK;VKDMDLWEQQEEER;VLLATLSIPITPER;FNVLQYVVPEVK;LTSLVPFVDAFQLER;EQPEKEPELQQYVPQLQNNTILR;FLWESYR;ELEIEERER;WGDRDSEGTWR;ITTMQLER;DLFVMR	1.14313	0.0932052	1.30371	0.078488	1.13596	0.0327001
sp|O35142|COPB2_RAT	Coatomer subunit beta' OS=Rattus norvegicus GN=Copb2 PE=1 SV=3	57.22	102552	31	31	45.52	EAFVVEEWVK;CIAVHPTQPFILTSSDDMLIK;QLAELAISK;SFGSAQEFAWAHDSSEYAIR;AMGDTEIKDGERLPLAVK;VFNYNTLER;AAESLADPTEYENLFPGLK;IAYQLAVEAESEQKWK;VHMFEAHSDYIR;SFKPDFGAESIYGGFLLGVR;VWQLGSSSPNFTLEGHEK;LNYYVGGEIVTIAHLDR;AMGDTEIKDGER;NVMEEAK;LGREEPAMSMDANGK;TIKVWQLGSSSPNFTLEGHEK;ETHADLWPAK;DNNQFASASLDR;KNWVVTGADDMQIR;LPEAAFLAR;TFEVCDLPVR;TYLPSQVSR;QYPLVTPNEER;SVNGLAFYDWENTELIR;DMGSCEIYPQTIQHNPNGR;IAYQLAVEAESEQK;VWCV…	1.2805	0.382099	1.12293	0.382976	0.871314	0.23806
tr|F1LQS6|F1LQS6_RAT	RCG61833 OS=Rattus norvegicus GN=Xdh PE=4 SV=2	57.11	146266	28	27	25.09	GVMEQLR;GLCIIPTK;EGEFFSAFK;NQPEPTVEEIENAFQGNLCR;GPSTYKIPAFGSIPIEFR;LVVGNTEIGIEMK;TADELVFFVNGK;YENELSLR;CMLDRDEDMLITGGR;VTWIQASTMEELLDLKAQHPDAK;STVVSTAVALAAHK;VTWIQASTMEELLDLK;MDHTFFPGYRK;ALFHMDNAYKIPNIR;SVASIGGNIITASPISDLNPVFMASGAK;QLFQLDSPATPEK;MDHTFFPGYR;ALFHMDNAYK;MLGVPDNR;LEGFTLPR;TGTVVALEVAHFSNGGNTEDLSR;CWDECIASSQYLAR;IPAFGSIPIEFR;NADPETTLLVYLR;EGDLTHFNQKLEGFTLPR;GEAGEMELFVSTQNTMK;LGCGEGGCGA…	0.992819	0.255509	0.886167	0.208321	1.02983	0.0482959
sp|Q5XI78|ODO1_RAT	2-oxoglutarate dehydrogenase, mitochondrial OS=Rattus norvegicus GN=Ogdh PE=1 SV=1	57.1	116297	31	31	38.42	ICEEAFTR;VAAEWR;FLDTAFDLDAFKK;NITLSLVANPSHLEAADPVVMGK;QKFETPGIMQFTNEEKR;VIPEDGPAAQNPDK;HWLDSPWPGFFTLDGQPR;FGLEGCEVLIPALK;QILLPFR;VIPEDGPAAQNPDKVKR;NTNAGAPPGTAYQSPLSLSR;SSLATMAHAQSLVEAQPNVDKLVEDHLAVQSLIR;KPLIVFTPK;DMAEEVAITR;VYYDLTR;TIIDMSSANGVDYVIMGMPHR;LEAADEGSGDMK;VIPEDGPAAQNPDKVK;LNVLANVIR;TSFDEMLPGTHFQR;ARDMAEEVAITR;NGHNEMDEPMFTQPLMYK;YAELLVSQGVVNQPEYEEEISKYDK;STRFEEFLQR;DVVVDLVCYR;VTDRNITLSL…	0.606511	8.1e-05	1.02853	0.184936	1.86496	0.000966273
tr|F1LMV6|F1LMV6_RAT	Protein Dsp OS=Rattus norvegicus GN=Dsp PE=1 SV=1	57.03	332397	36	35	12.83	AFIGFEGVK;LLQLQEQMR;AITGFDDPFSGK;GLVGIEFK;LTVDNAIAR;ISITEGIER;ISTEEAIR;DVLDGHVR;LNDSILQATEQR;IEVLEEELR;VLLQEEGAR;GIVDSITGQR;GFFDPNTEENLTYLQLK;FGDSNTVMR;SVEEVASEIQPFLR;LSLQDAVSQGLIDQDMATR;SIHNAIGDYR;SMVEDITGLR;ETQSQLETER;FGEGIQLAWNR;QLQNIIQATSR;TIEDLELHYQDFIK;NLLLTDQGSTHNITVK;YIELLTR;LVSLEELKR;LQRLEDELNR;LEDELNR;DLIDFDDR;DLIDFDDRQQIYTAEK;LVFDGLR;SLNESKIEIER;NHYNEEMSNLR;LTYEIEDEKRR;LLEAQIATGGIIDPK;…	0.792941	0.0380072	0.947449	0.0878692	1.18072	0.0591612
tr|F1LP30|F1LP30_RAT	Methylcrotonoyl-CoA carboxylase subunit alpha, mitochondrial OS=Rattus norvegicus GN=Mccc1 PE=4 SV=1	57.02	79297	28	27	47.69	SIMAAAGVPVVEGYHGNDQSDECLKEHAGK;KVFFSEGAQANR;IAAGEKIPLSQEEIPLQGHAFEAR;VLIANR;AVNYVGAGTVEFIMDSK;DLLPTHSTIAK;ESVCQAALGLILK;IIEEAPAPGIDPEVR;IYAEDPDNNFMPGAGPLVHLSTPPPDMSTR;LQVEHPVTEMITGTDLVEWQLR;HAPLVEFEEEEV;KSFNDDAMLIEK;IPLSQEEIPLQGHAFEAR;YLSPVSAEGTQGGTIAPMTGTIEK;SEKEFQEQLESARR;LVVWASDR;IIEEAPAPGIDPEVRR;SFNDDAMLIEK;SEKEFQEQLESAR;IIEEAPAPGID;LHTQDQFSPFSFSSGR;QGDEVSVHYDPMIAK;VFFSEGAQANR;YSLHQYNIVGLR;HV…	0.875694	0.0382686	1.09667	0.533549	1.26883	0.0160224
sp|P17988|ST1A1_RAT	Sulfotransferase 1A1 OS=Rattus norvegicus GN=Sult1a1 PE=1 SV=1	57.02	33906	32	31	81.79	FTAWPDDLLISTYPK;SGTTWMSEILDMIYQGGKLEK;KILEFLGR;FDAHYAK;KGTTGDWKNTFTVAQNER;APIYAR;EWWELR;MEFSRPPLVHVK;GVPSGLETLEETPAPR;HTHPVLYLFYEDIKENPK;SLPEETVDSIVHHTSFK;TMTDCDFKFR;MKENCMTNYTTIPTEIMDHNVSPFMR;TMTDCDFK;THLPLSLLPQSLLDQK;GTTGDWKNTFTVAQNER;DVVVSYYNFYNMAK;VIYIAR;ENCMTNYTTIPTEIMDHNVSPFMR;VPFLEFK;NTFTVAQNER;GIPLIK;CPGVPSGLETLEETPAPR;VPFLEFKCPGVPSGLETLEETPAPR;ILEFLGR;KGTTGDWK;HTHPVLYLFYEDIKENPKR;SLPEETV…	0.918389	0.0843456	0.967372	0.0806249	1.09818	0.0347097
tr|Q5U3Z7|Q5U3Z7_RAT	Serine hydroxymethyltransferase OS=Rattus norvegicus GN=Shmt2 PE=2 SV=1	56.87	55765	29	28	68.25	SFLLKDPETSQR;EVCDEVK;YADIVTTTTHK;EYSLQVLR;QAGEAAGGWTGQESLSDSDPEIWELLQR;GLELIASENFCSR;SGLIFYR;GYSLVSGGTDTHLVLVDLRPK;SAITPGGLR;VLELVSITANK;TGQEIPYTFEDR;GFPMPGFDER;QACTPMFR;YYGGAEVVDEIELLCQR;AALEALGSCLNNK;LNPQTGLIDYDQLALTAR;IMGLDLPDGGHLTHGYMSDVKR;QQVEQFAR;VVDFIDEGVNIGLEVK;LIIAGTSAYAR;VLELVSITANKNTCPGDR;NAQAMADALLKR;QFREDDFR;AALEALGSCLNNKYSEGYPGKR;LIDYAR;LGAPALTSR;NAQAMADALLK;AHLLADMAHISGLVAAK	1.06584	0.0903619	1.15592	0.0969063	1.08205	0.420552
tr|D4AC23|D4AC23_RAT	Protein Cct7 OS=Rattus norvegicus GN=Cct7 PE=3 SV=1	56.75	59659	28	28	57.35	TIPGKQQLLIGAYAK;GMDKLIVDGR;LVAGVAFK;QLCDNAGFDATNILNK;SQDAEVGDGTTSVTLLAAEFLK;CQVFEETQIGGER;LPIGDVATQYFADRDMFCAGR;SLHDAIMIVR;MMPTPVILLK;GKATISNDGATILK;IKEIAVTVK;TLVDIAK;INALTAASEAACLIVSVDETIKNPR;LLDVVHPAAK;QVKPYVEEGLHPQIIIR;EGTDSSQGIPQLVSNISACQVIAEAVR;QQLLIGAYAK;VQGGALEESR;AIKNDSVVAGGGAIEMELSK;LVAGVAFKK;LPIGDVATQYFADR;TFSYAGFEMQPK;GGAEQFMEETER;ALEIIPR;ATISNDGATILK;TCTIILR;YNFFTGCPK;KTFSYAGFEMQPK	1.56906	0.0275866	1.47409	0.0606495	0.926661	0.461446
tr|A0A096MKG5|A0A096MKG5_RAT	NAD kinase 2, mitochondrial OS=Rattus norvegicus GN=Nadk2 PE=4 SV=1	56.36	50655	29	28	62	LKPVIGVNTDPERSEGHLCLPVR;YTHSFPEALQK;AWSFNINR;LYLEGTGINPSPVDLHEQQLSLNQHSR;YEFEQQR;YAELSEEDLKQLLALK;SEASGPQLLPVR;GSSYSGLLER;AFNIER;AFNIERVDDERSEASGPQLLPVR;QGNLTLPLNKELVEK;QGNLTLPLNK;WADAVIAAGGDGTMLLAASK;TTRYEFEQQR;SEGHLCLPVR;YAELSEEDLK;ASYYEISVDDGPWEK;SSGLNLCTGTGSK;GLASYYEISVDDGPWEK;VTNEYNESLLYSPEEPK;NVEHIIDSLRDEGIEVR;ILFSIR;ALNEVFIGESLSSR;RQGNLTLPLNK;LKPVIGVNTDPER;ELAGGGSPADGGFRPSR;VAAQAVEDVLNIAR;…	0.831502	0.0155011	0.908302	0.0433198	1.08541	0.433826
sp|Q6AYT9|ACSM5_RAT	Acyl-coenzyme A synthetase ACSM5, mitochondrial OS=Rattus norvegicus GN=Acsm5 PE=2 SV=1	56.14	64624	29	28	68.17	KAANILEGACGLKPGDR;FPITTICCVPTLFR;ASPPYDVQIVDEEGNVLPPGKEGNIAIR;RPVPEYFNFAHDVLDVWSQLEK;TGHRPPNPAFWWVNGSGTEVK;AHMDEDGYFWFVGR;AANILEGACGLKPGDR;IGPVEVESALAEHPAVLESAVVSSPDPIRGEVVK;LMLVLPR;SGDSMAIYFTSGTTGTPK;MVEHSQCSYGLGFVASGR;VAFISELPK;NDDVINSSSYR;LLVQEDLTR;IKPTRPFCLFNCYLDNPEK;TAASEQGDFYITGDR;SIITSDALAPHVDAISADCPSLQSR;TGVVMIPGISQLTQK;HCLAGGEALNSDVR;AFIVLSPAYVSHD;KVAFISELPK;IGPVEVESALAEHPAVLESAVVSSPDPIR…	1.47114	0.0230754	9.4697	2e-15	7.19442	1.91e-14
sp|P50237|ST1C1_RAT	Sulfotransferase 1C1 OS=Rattus norvegicus GN=Sult1c1 PE=1 SV=1	56.13	35764	28	28	89.8	EVNGILMSK;AGTTWTQEIVDMIQNDGDVQK;DCLVSYYYFSR;GMPGDWK;MLPDPGTLGEYIEQFK;IIYHTSFDVMK;GWWDVKDQHR;KGMPGDWK;FLEKDISEEVLNK;MAGSNITFR;NYFTVAQSEDFDEDYR;DLHLGEQDLQPETR;ANTYDRHPFIEWTLPSPLNSGLDLANK;VLWGSWYDHVK;KMAGSNITFR;NAKDCLVSYYYFSR;ILYLFYEDMKEDPKR;NYFTVAQSEDFDEDYRR;THLPVHMLPPSFWK;DISEEVLNK;MKDLHLGEQDLQPETR;ENPMANYTTLPSSIMDHSISPFMR;ANTYDRHPFIEWTLPSPLNSGLDLANKMPSPR;NYFTVAQSEDFDEDYRRK;LMSDNWDKIWNFQAKPDDLLIAT…	1.84958	0.00117438	1.66905	0.00889682	0.918171	0.0426424
sp|Q5XHZ0|TRAP1_RAT	Heat shock protein 75 kDa, mitochondrial OS=Rattus norvegicus GN=Trap1 PE=1 SV=1	56.07	80462	29	29	50.85	VTFRLDTHPAMVTVLEMGAAR;FFEDYGLFMR;SIFYVPEMKPSMFDVSR;FEDTSPAGER;FFIDQSKK;DISEFQHEEFYR;AFLEALQHQAETSSR;HLAEHSPYYEAMK;RINTLQAIWMMDPK;EGIVTTAEQDIKEDIAK;GTITIQDTGIGMTKEELVSNLGTIAR;SLYSEKEVFIR;LLDIVAR;TDAPLNIR;YESSALPAGQLTSLSDYASR;ELLQESALIR;ELGSSVALYSR;GVVDSEDIPLNLSR;LDTHPAMVTVLEMGAAR;FILHYK;YSNFVSFPLYLNGR;AQLLQPTLEINPR;INTLQAIWMMDPK;STQAAEDKKEEALHSIISNTEAVQGSVSK;NIYYLCAPNR;ATDILPK;YIAQAYDKPR;LSEKETEEL…	1.13654	0.201059	1.63588	0.00203868	1.42926	0.0263254
sp|P05183|CP3A2_RAT	Cytochrome P450 3A2 OS=Rattus norvegicus GN=Cyp3a2 PE=1 SV=2	55.67	57732	27	15	51.19	QGIPGPKPLPFLGTVLNYYK;LQEEIDGALPSK;LKEMFPIIEQYGDILVK;FDMECYKK;QEAETGKPVTMK;KDIELDGLFIPK;GLGRFDMECYKK;QAILEPEKPIVLK;DSIAFFQK;YLKQEAETGKPVTMK;EMFPIIEQYGDILVK;VDFLQLMLNAHNNSKDEVSHK;DIELDGLFIPK;AVSVAKDEEWKR;GSVVTIPTYALHHDPQHWPKPEEFHPER	1.01499	0.0277404	0.663813	3.01e-05	0.649491	0.00384061
sp|O35077|GPDA_RAT	Glycerol-3-phosphate dehydrogenase [NAD(+)], cytoplasmic OS=Rattus norvegicus GN=Gpd1 PE=1 SV=4	55.56	37453	28	24	73.93	GLVDKFPLFTAVYK;KLTEIINTQHENVK;LTEIINTQHENVK;VCYEGQPVGEFICCLQNHPEHM;SIEQLEK;LPPNVVAVPDVVQAATGADILVFVVPHQFIGK;DPAQGQLLKELMQTPNFR;ELMQTPNFR;SIEQLEKEMLNGQK;FCETTIGCKDPAQGQLLK;VCIVGSGNWGSAIAK;KVCIVGSGNWGSAIAK;IVGSNASQLAHFDPR;EMLNGQK;FCETTIGCKDPAQGQLLKELMQTPNFR;ELHSILQHK;ANTIGISLIK;VTMWVFEEDIGGRK;YLPGHKLPPNVVAVPDVVQAATGADILVFVVPHQFIGK;GIDEGPNGLK;NIVAVGAGFCDGLGFGDNTK;ITVVQEVDTVEICGALK;IVGSNASQLAHFD;VTMW…	1.61905	0.0192485	1.25604	0.161681	0.807986	0.00616755
sp|P50554|GABT_RAT	4-aminobutyrate aminotransferase, mitochondrial OS=Rattus norvegicus GN=Abat PE=1 SV=3	55.49	56456	28	28	70.2	MMTGGFFHKEEFRPSAPYR;GNYLVDVDGNR;LVQQPQNASTFINRPALGILPPENFVDKLR;FWAHEHWGLDDPADVMSFSKK;VDFEFDYDGPLMK;EEFRPSAPYR;MLDLYSQISSVPIGYNHPALAK;IFNTWLGDPSK;GTFCSFDTPDEAIR;EDLLNNVAHAGK;NLLLAEVINIIK;TIFMWYR;HGCAFLVDEVQTGGGCTGK;ESLMSVAPK;GVVLGGCGDK;LILIAR;TVAGIIVEPIQSEGGDNHASDDFFR;TMGCLATTHSK;KHGCAFLVDEVQTGGGCTGK;QLNTIQNAEAVHFFCNYEESR;IDIPSFDWPIAPFPR;LKYPLEEFVTDNQQEEAR;FWAHEHWGLDDPADVMSFSK;REDLLNNVAHAGK;LVQQPQ…	0.575799	1.32e-06	0.962589	0.022015	1.83827	3.79e-06
sp|P56574|IDHP_RAT	Isocitrate dehydrogenase [NADP], mitochondrial OS=Rattus norvegicus GN=Idh2 PE=1 SV=2	55.27	50968	32	27	55.75	HAHGDQYKATDFVVDR;SSGGFVWACK;LILPHVDVQLK;KWPLYLSTK;DIFQEIFDK;YFDLGLPNR;IIWQFIK;DLAGCIHGLSNVK;NILGGTVFREPIICK;CATITPDEAR;YFDLGLPNRDQTNDQVTIDSALATQK;FKDIFQEIFDKHYK;GKLDGNQDLIR;FKDIFQEIFDK;EKLILPHVDVQLK;LNEHFLNTTDFLDTIK;TDFDKNKIWYEHR;CATITPDEARVEEFK;LDGNQDLIR;LNEHFLNTTDFLDTIKSNLDR;LVPGWTKPITIGR;ATDFVVDR;IKVEKPVVEMDGDEMTR;DQTNDQVTIDSALATQK;VCVQTVESGAMTK;TIEAEAAHGTVTR;LIDDMVAQVLK	1.76603	0.00127861	2.48918	2.77e-06	1.46187	0.0103603
tr|F1MA36|F1MA36_RAT	Spectrin beta 3 OS=Rattus norvegicus GN=Sptbn2 PE=4 SV=2	55.14	271019	41	33	20.64	AASAGVPYHGEVPVSLAR;LLEVLSGETLPKPTK;DTSTIGQER;NQEAVQQLLGR;VGDLYSDLRDGR;VIESTQDLGNDLAGVLALQR;AAELQAQWER;DVEDEILWVTER;LVSQDNFGLELAAVEAAVR;VTAVSDIAEQLLK;EQAAALPPALSHTPEVQGR;DLNAAEALQR;LSHELELR;AQGSVAFDYR;FETLEPEMNALAAR;SLDDFQAWLGR;EQQHLLASAETGR;LEALAEER;LAQAHGFQGFLR;QLLLDTTDKFR;HMQAVAEAWAQLQGSSAAR;LTLEQGQQLVAEGHPGANQASTR;LVSSPEVGHDEFSTQALAR;TLGEEVTR;VPTLEQHYEELQAR;IIGTQEQLNQR;DVSSADLVIK;DLEAISAR;VGEL…	0.860971	0.123972	1.12907	0.0404794	1.37407	0.00760022
sp|Q68FQ0|TCPE_RAT	T-complex protein 1 subunit epsilon OS=Rattus norvegicus GN=Cct5 PE=1 SV=1	55.14	59538	29	29	57.49	TSLGPNGLDK;GVIVDKDFSHPQMPK;LMVELSK;IAIQHLDK;IADGYEQAAR;ASVGTLAFDEYGRPFLIIKDQDRK;SLHDALCVIR;IAIQHLDKISDNVLVDINNPEPLIQTAK;HKLDVTSVEDYK;GSNDMQYQHVIETLIGK;FEEMIAQIK;LGFAGVVR;LMGLEALK;QQISLATQMVR;IAILTCPFEPPKPK;EKFEEMIAQIK;AVTIFIR;EISFGTTK;MIIEEAKR;DVDFELIKVEGK;QMAEIAVNAVLTVADMER;MMVDKDGDVTVTNDGATILSMMDVDHQIAK;KQQISLATQMVR;IDDIRKPGESEE;ESNPALGIDCLHK;ASVGTLAFDEYGRPFLIIKDQDR;WVGGPEIELIAIATGGR;ISDNVLVDIN…	1.80476	0.0231361	1.6332	0.0208781	0.891605	0.479008
sp|P05182|CP2E1_RAT	Cytochrome P450 2E1 OS=Rattus norvegicus GN=Cyp2e1 PE=1 SV=4	55.12	56628	26	26	51.12	DTVFQGYVIPK;GIIFNNGPTWK;DRLDMPYMDAVVHEIQR;FKPEHFLNENGK;FGPVFTLHLGSR;NVSEIKQYTLEK;EAQFLVEELKK;DVTDCLLIEMEKEK;GDIPVFQEYK;EHLQSLDINCAR;EAQFLVEELK;GTVVIPTLDSLLYDSHEFPDPEK;IVVLHGYK;FINLVPSNLPHEATR;YSDYFK;LDMPYMDAVVHEIQR;QYTLEK;YGLLILMK;YPEIEEK;EVLLNHKNEFSGR;DIDLSPVTVGFGSIPPQFK;FSLSILR;VCVGEGLAR;FINLVPSNLPHEATRDTVFQGYVIPK;AKEHLQSLDINCAR;LHEEIDRVIGPSR	0.47843	3.04e-06	0.481802	7.21e-06	1.02106	0.329554
tr|Q6IN15|Q6IN15_RAT	Acyl-CoA synthetase long-chain family member 5 OS=Rattus norvegicus GN=Acsl5 PE=2 SV=1	55.04	76373	34	30	50.95	GYLKDPEK;ATMLIENVEKDLTPGLK;GAMLTHQNIVSNMAAFLK;QVSDRAEYLGSCLLHK;GLAVSDNGPCLGYR;ADISVVICDTPQK;EGGLKSFEQVK;LVQGVIFSCGGK;TLYEVFQR;ATMLIENVEK;LMITGAAPISTPVLTFFR;AILEDLQK;LAQGEYIAPEKIENVYSR;GSFEELCQNQCVK;SIFVHPEPFSIENGLLTPTLK;GAMLTHQNIVSNMAAFLKFLEPIF;SFLIGVVVPDPESLPSFAAK;NSLWDKLVFSK;NNDLILYYFSDAK;FFQTQIK;ALKPTVFPTVPR;GYLKDPEKTQEVLDKDGWLHTGDIGR;IENVYSR;SLYESIEE;TQEVLDKDGWLHTGDIGR;TVILMDPFDDDLMKR;TVILMDP…	0.890425	0.000916118	0.706607	9.85e-06	0.801822	0.00660552
sp|P52847|ST1B1_RAT	Sulfotransferase family cytosolic 1B member 1 OS=Rattus norvegicus GN=Sult1b1 PE=1 SV=2	54.93	34836	29	29	73.24	VPMLEQNVPGAR;GTAEDVFRK;SGVELLKK;IIHGYPMVYAFALGWEK;FLAGNVAYGSWFDHVK;KIANFLDKTLDEHTLER;TLDEHTLER;NYFTMTQSEKFDAIYKK;KGVVGDWK;NYFTMTQSEKFDAIYK;SGVELLK;IIHGYPMVYAF;IVHHTSFEVMKDNPLVNYTHLPTEIMDHSK;SWWEKR;EGHPILFLYYEDLK;DVITSKVPMLEQNVPGAR;GVVGDWK;SFWDNK;IANFLDK;EGHPILFLYYEDLKK;NYFTMTQSEK;GTAEDVFR;IEEFQSRPCDIVIPTYPK;EGHPILFLYYEDLKKNPK;IANFLDKTLDEHTLER;MIYLAR;THLPIDLLPK;DNPLVNYTHLPTEIMDHSK;LSGTTLEFCTDIQSA	2.90375	3.82e-05	2.27053	0.000589585	0.776505	0.0392815
sp|P82995|HS90A_RAT	Heat shock protein HSP 90-alpha OS=Rattus norvegicus GN=Hsp90aa1 PE=1 SV=3	54.84	84816	50	30	50.61	ELISNSSDALDKIRYESLTDPSKLDSGK;HLEINPDHSIIETLR;LVTSPCCIVTSTYGWTANMER;YYTSASGDEMVSLKDYCTR;VTVITK;TKPIWTRNPDDITNEEYGEFYK;ELHINLIPNKQDR;APFDLFENR;NPDDITNEEYGEFYK;DQVANSAFVER;ALLFVPR;SLTNDWEEHLAVK;RAPFDLFENR;ELISNSSDALDKIR;HIYFITGETK;ELISNSSDALDK;KHLEINPDHSIIETLR;HIYFITGETKDQVANSAFVER;RAPFDLFENRK;HGLEVIYMIEPIDEYCVQQLK;TLVSVTK;TLTIVDTGIGMTK;HSQFIGYPITLFVEK;YESLTDPSKLDSGKELHINLIPNKQDR;FYEQFSK;YYTSASGDEMV…	1.71949	7.81e-08	1.56496	2.23e-06	0.917528	0.058551
tr|G3V6C4|G3V6C4_RAT	UDP-glucose 6-dehydrogenase OS=Rattus norvegicus GN=Ugdh PE=3 SV=1	54.78	54888	29	29	62.88	IAILGFAFK;IFDANTKPNLNLQVLSNPEFLAEGTAIKDLKNPDR;RIPYTPGEIPK;VLIGGDETPEGQR;ICCIGAGYVGGPTCSVIAHMCPEIR;NLFFSTNIDDAIR;IIDSLFNTVTDKK;VLDGLHNELQTIGFQIETIGKK;INAWNSPTLPIYEPGLKEVVESCR;VTVVDVNEAR;LAANAFLAQR;ESSSIYISK;EQIVVDLSHPGVSADDQVSR;EADLVFISVNTPTK;ASVGFGGSCFQK;YWQQVIDMNDYQR;DLKNPDRVLIGGDETPEGQR;IPYTPGEIPK;IIDSLFNTVTDK;VLDGLHNELQTIGFQIETIGK;ILTTNTWSSELSK;MLKPAFIFDGR;NPDRVLIGGDETPEGQR;YLMDEGAHLHIYDPK;INA…	2.22428	0.00417753	3.014	7.99e-05	1.40767	0.00672837
sp|Q64573|EST4_RAT	Liver carboxylesterase 4 OS=Rattus norvegicus PE=2 SV=2	54.73	62309	31	14	58.47	QIADMAGCETTTSAIIVHCLR;DNKESYHFLSTVVDNVVLPK;AISESGVVFLPGLLTK;NPSSPPVVDTTK;DNKESYHFLSTVVDNVVLPKDPK;QKTEEELLEIMK;FASLYGIPEDIIPVAIEK;ESYHFLSTVVDNVVLPKDPK;GSDDSIKIR;QKTEEELLEIMKK;LPVMVWIHGGGMTLGGASTYDGR;HVVGDHADDLYSVFGAPILR;DAGAPTYMYEYQYYPSFSSPQRPK;MAITLLEK	0.989653	0.232619	1.99675	0.00147984	2.34427	0.000504636
sp|Q62667|MVP_RAT	Major vault protein OS=Rattus norvegicus GN=Mvp PE=1 SV=4	54.46	95799	28	28	39.37	AVIGSTYMLTQDEVLWEK;IEGEGSVLQAK;GAVASVTFDDFHK;DITPLQVVLPNTALHLK;SFFLQPGER;LFSVPDFVGDACK;LKAQALAIETEAELER;GIQDVYVLSEQQGLLLK;GPLEYVPSAK;ELPSGVEELLNLGHDPLADR;VLFAPVR;ELPSGVEELLNLGHDPLADRGQK;VPHNAAVQVYDYR;DTQSSVLFDITGQVR;LAQDPFPLYPGEVLEK;ATEEAIIR;EMTEALGPGTIR;AQALAIETEAELER;ELLELEAMSMAVESTGNAK;IPPYHYIHVLDQNSNVSR;VTGEEWLVR;VEVVEER;GTAKPLQPSAPR;DQAVFPQNGLVVSSVDVQSVEPVDQR;EMELIYAR;LLQSLGLK;DLAVAGPEMQVK;F…	1.61151	0.00643311	1.46561	0.00581294	0.911775	0.149133
tr|B0BNF9|B0BNF9_RAT	Hydroxyacid oxidase 1 OS=Rattus norvegicus GN=Hao1 PE=2 SV=1	54.29	40969	28	27	71.08	LVCISDYEQHAR;SGANDQETLADNIR;FKLPPQLR;AVFVGRPIIWGLAFQGEK;GVQDVLEILK;SVYDYYK;GDDAQEAVK;MKNFETNDLAFSPK;VIDKTLVR;HGVDGILVSNHGAR;QLDGVPATIDALPEIVEAVEGK;WMQLYIYK;LTSLPIVVK;NFETNDLAFSPK;VEVFLDGGVRK;VSMPICVGATAMQCMAHVDGELATVR;NVADIDLSTSVLGQR;RLTSLPIVVK;LAMALSGCQNVK;VEVFLDGGVR;GILRGDDAQEAVK;AIFVTVDTPYLGNRFDDVR;AIFVTVDTPYLGNR;WMQLYIYKDR;GILRGDDAQEAVKHGVDGILVSNHGAR;GVQDVLEILKEEFR;KNPLAVSKI	1.8898	0.000170244	1.48925	0.127024	0.785999	0.00208042
sp|Q9EQ76|FMO3_RAT	Dimethylaniline monooxygenase [N-oxide-forming] 3 OS=Rattus norvegicus GN=Fmo3 PE=1 SV=1	53.89	59961	27	25	58.76	LQEYITSFATEK;WAAQVIR;FSDHTEEGR;DYKEPGTWK;VWNDGYPWDMVVITR;EMMCFPDFPYPDDFPNFMHNSK;SGSWVMSR;SCLEEGLEPTCFER;SDDVGGLWK;VLVIGLGNSGCDIAAELSHVAQQVIISSR;INKCPDFSTTGKWEVTTEK;ASIYQSVFTNSSK;NNLPTAISDWWYMK;GTCILPSVNDMMDDIDEK;ETAVFDAVMICSGHHVYPHLPK;FKHENYGLMPLNGTLRKEPVFNDELPAR;KEPVFNDELPAR;DSFPGLNR;NNEVTLYK;VAVIGAGVSGLAAIR;KVAVIGAGVSGLAAIR;EPVFNDELPAR;YIQFETLVTR;ILCGTVSIKPNVK;FKHENYGLMPLNGTLR	1.11978	0.0166836	0.717453	0.00141581	0.635228	0.000631324
sp|P97536|CAND1_RAT	Cullin-associated NEDD8-dissociated protein 1 OS=Rattus norvegicus GN=Cand1 PE=1 SV=1	53.86	136363	27	27	25.93	AVAALLTIPEAEK;NCIGDFLK;TLEDPDLNVR;ITSEALLVTQQLVK;SVILEAFSSPSEEVK;EGPAVVGQFIQDVK;TYIQCIAAISR;ALTLIAGSPLK;VKEYQVETIVDTLCTNMLSDKEQLR;TVSPALISR;NVVAECLGK;DSSSTNLESMDTS;DLLDSVLPHLYNETK;IIPLVVK;TLEDPDLNVRR;LSTLCPSAVLQR;VIRPLDQPSSFDATPYIK;LTLIDPETLLPR;DISSIGLK;LLEDKNGEVQNLAVK;QSYYSIAK;HTVDDGLDIR;FTISDHPQPIDPLLK;MLTGPVYSQSTALTHK;DLFTCTIK;HEMLPEFYK;FMATNDLMTELQK	1.07277	0.253864	1.01246	0.471413	0.943121	0.236492
tr|G3V8T4|G3V8T4_RAT	DNA damage-binding protein 1 OS=Rattus norvegicus GN=Ddb1 PE=4 SV=1	53.35	126943	28	28	27.37	IEVQDTSGGTTALRPSASTQALSSSVSSSK;IAVMELFRPK;SVGKIEHSFWR;TVPLYESPR;GESKDLLFILTAK;EATADDLIKVVEELTR;ALYYLQIHPQELR;ILKLPSFELLHK;YLLGDMEGR;EMLGGEIIPR;GLWPLR;LVFSNVNLK;TYEVSLR;LYDGLFK;ALVSEWKEPQGK;TKGDFILVGDLMR;IGRPSETGIIGIIDPECR;DLLFILTAK;KTEPATGFIDGDLIESFLDISRPK;SDPSRETDDTLVLSFVGQTR;VVEELTR;GDFILVGDLMR;GAVYSMVEFNGK;IVVFQYSDGK;VTLGTQPTVLR;ETDDTLVLSFVGQTR;QSGESIDIITR;SVLLLAYKPMEGNFEEIAR	0.986179	0.0938331	1.00919	0.190659	1.0228	0.0141619
sp|P07871|THIKB_RAT	3-ketoacyl-CoA thiolase B, peroxisomal OS=Rattus norvegicus GN=Acaa1b PE=1 SV=2	53.25	43821	26	4	65.8	LGIPAEKVNPLGGAIALGHPLGCTGAR;SAGFPQASASDVVVVHGR;NGSYDIGMACGVESMTLSER;LKPECLGDISVGNVLQPGAGAAMAR	1.38403	0.218783	2.1343	0.0860127	1.5908	0.203389
tr|D4A7D7|D4A7D7_RAT	Hexose-6-phosphate dehydrogenase (Glucose 1-dehydrogenase) (Predicted), isoform CRA_b OS=Rattus norvegicus GN=H6pd PE=4 SV=1	53.21	89841	27	27	38.39	VAVLVMGR;SPLITAWPEELISK;ASFYEEYGVIR;KSPLITAWPEELISK;NLFKPSLPAQSWK;MSLSLPLINR;EQDAYSTLLSHIFHCR;ALESLSCPK;LQAFQALR;KVAVLVMGR;FQSLTPTFAGVLVHIDNLR;DIETQVQQDGLWEAGR;TVEDYQTLNKDIETQVQQDGLWEAGR;QELQKPDGFQSLTPTFAGVLVHIDNLR;TVEDYQTLNK;EITTLVSR;CLPQQIVFYIGHGELGHPAILVSK;LANDIEAAAVQAVR;WEGVPFILMSGK;SNAILGQYQAYSGQVR;GLDGDQLVVLTESPFRPHQR;KALDGLWNR;QAVAQILPFR;AQFLQLSQYR;CVPLSDPDSNFQGLQAHLLQHVR;GHVSIILLGATGDLAK;…	1.3019	0.0618825	1.33935	0.052028	1.02363	0.231758
sp|P27867|DHSO_RAT	Sorbitol dehydrogenase OS=Rattus norvegicus GN=Sord PE=2 SV=4	53.12	38235	26	26	64.99	YNLTPSIFFCATPPDDGNLCR;AKEVGADFTIQVAK;AVEAFETAK;HSADFCYK;IGDFVVK;AAPAKGENLSLVVHGPGDIR;HLKPGDRVAIEPGVPR;EVGADFTIQVAK;VGPMVK;AVEAFETAKK;LENYPIPELGPNDVLLK;AMGASQVVVIDLSASR;TLNVKPLVTHR;ETPHDIAK;TLNVKPLVTHRFPLEK;AAPAKGENLSLVVHGPGDIRLENYPIPELGPNDVLLK;VLVCGAGPIGIVTLLVAK;YCNTWPMAVSMLASK;VAIEPGVPREIDEFCK;FPLEKAVEAFETAK;GENLSLVVHGPGDIR;MHSVGICGSDVHYWEHGR;IGDFVVKKPMVLGHEAAGTVTK;KPMVLGHEAAGTVTK;VAIEPGVPR;EIDE…	0.913317	0.323885	1.73056	0.00801684	1.93609	0.000619691
sp|Q6P6V0|G6PI_RAT	Glucose-6-phosphate isomerase OS=Rattus norvegicus GN=Gpi PE=1 SV=1	53.04	62828	26	26	52.33	AVLHVALR;HFVALSTNTDKVK;DPSAVAK;KELQAAGK;EFGIDPK;SPEELEKLLPHK;DNMFSGLK;KIEPELDGSSAVTSHDSSTNGLIGFIK;SPEELEK;EVLHMLVDLAK;SIMMDGKDVMPEVNK;VFEGNRPTNSIVFTK;LRELFEADPER;NLVNKEVLHMLVDLAK;HFVALSTNTDK;TLANLNPESSLFIIASK;SGDWKGYTGK;ILLANFLAQTEALMK;ELFEADPER;VWFVSNIDGTHIAK;TFTTQETITNAETAKEWFLQAAK;MIPCDFLIPVQTQHPIR;TFTTQETITNAETAKEWFLQAAKDPSAVAK;FAAYFQQGDMESNGKYITK;FAAYFQQGDMESNGK;VDYQTGPIVWGEPGTNGQHAFYQLIHQGTK	1.27292	0.0965323	1.60807	0.00119301	1.30525	0.00284949
sp|P29147|BDH_RAT	D-beta-hydroxybutyrate dehydrogenase, mitochondrial OS=Rattus norvegicus GN=Bdh1 PE=1 SV=2	52.94	38202	26	26	67.35	MWDELPEVVR;ELDSLK;VVNISSMLGR;MQVMTHFPGAISDKIYIH;TIQLNVCNSEEVEKAVETVR;EVAEVNLWGTVR;TIQLNVCNSEEVEK;KMWDELPEVVR;KMWDELPEVVRK;SGSTDTSSVINAVTHALTAATPYTR;SFLPLLR;SGLKDPEK;ELDSLKSDR;VSVVEPGNFIAATSLYSPER;METYCNSGSTDTSSVINAVTHALTAATPYTR;FGVEAFSDCLR;FGVEAFSDCLRYEMHPLGVK;MWDELPEVVRK;MQVMTHFPGAISDK;YEMHPLGVK;GFLVFAGCLLK;TSQADAASGK;DKGDAGVRELDSLKSDR;AVLVTGCDSGFGFSLAK;SPYCITK;YHPMDYYWWLR	1.41323	0.0990189	1.3491	0.124989	1.06663	0.0561599
sp|O89000|DPYD_RAT	Dihydropyrimidine dehydrogenase [NADP(+)] OS=Rattus norvegicus GN=Dpyd PE=2 SV=1	52.88	111469	29	29	35.8	SISTDEMTLSTLK;GMGLACGQDPELVR;GTTSGPLYGPGQSSFLNIELISEK;KDHIFQGLTQVQGFYTSKDFLPLVAK;GKPVPHIAELMGQK;ALLYLK;QEYVGGLSTSEIPQFR;SISTDEMTLSTLKENGYK;DFLPLVAK;SIEELSDWDGQSPPTMSHQK;GAVIVLGAGDTAFDCATSALR;IVGMQFVR;AVPEEMELAKEEK;KDHIFQGLTQVQGFYTSK;TFSLDKDIVTNVSPR;SFITSIANK;LGYSDITIFEK;SCPTSLDIK;AFEAGWGFALTK;ADGSPWPSVGSGKR;AAFIGIGLPEPK;NDWMELSK;LTPNVTDIVSIAR;DAPDIESILALNPR;AMNIPQIR;TAAYWCHSVTELK;LPSFGPYLER;EGGAD…	0.94399	0.124869	0.690167	0.00747279	0.73649	0.00358089
sp|Q7TPB1|TCPD_RAT	T-complex protein 1 subunit delta OS=Rattus norvegicus GN=Cct4 PE=1 SV=3	52.77	58100	28	28	64.94	LVIEEAER;GIHPTIISESFQK;VIDPATATSVDLR;DALSDLALHFLNK;AQDIEAGDGTTSVVIIAGSLLDSCTK;SIHDALCVIR;TVTIVVR;GLEILTDMSRPVQLSDRETLLNSATTSLNSK;IGLIQFCLSAPK;VIDPATATSVDLRDIK;GAYQDRDKPAQIR;VVSQYSSLLSPMSVNAVMK;KTGCNVLLIQK;MLVELSK;DIEREDIEFICK;MIQDGKGDVTITNDGATILK;TDMDNQIVVSDYAQMDR;LGGTIDDCELVEGLVLTQK;AYILNLVK;QMQVLHPAAR;ALIAGGGAPEIELALR;IDDVVNTR;KLGGTIDDCELVEGLVLTQK;SILKIDDVVNTR;TIGTKPVAHIDQFTPDMLGSAELAEEVSLNGSGK…	1.29527	0.0789842	1.1418	0.103022	0.871295	0.173904
sp|Q9ES38|S27A5_RAT	Bile acyl-CoA synthetase OS=Rattus norvegicus GN=Slc27a5 PE=1 SV=1	52.59	76266	28	28	52.9	QGFCIPVETGKPGLLLTK;LLFYGLNLR;LGCPVAWINPHSR;SLMPDVYQAVCEGTWK;EGFDVGVIADPLYILDNKAETFR;HPPELFVDALEQQAQARPDQVALVCTGSEGCSITNR;TSCFIR;NQPFLGYR;MLTPLELVQFDIETAEPVRDK;VIQMSNVLSFCGR;ACQAAWALK;GATAILVLPSK;SISALSVFLGLAK;EATIQEDKGATAILVLPSK;LLAENIR;SPAIFIYTSGTTGLPKPAILSHER;FALGNGLR;IQDSLEITNTYK;LKEATIQEDKGATAILVLPSK;GMPLLHSVQSSGASVLIVDPDLQENLEEVLPK;TFDGQK;LGDTFR;WKGENVSTR;SWLPAYATPH;ADVWENFQQR;CFYLGHSSPTPGVE…	0.597393	2.74e-05	0.538993	2.15e-05	0.927651	0.290681
sp|Q63716|PRDX1_RAT	Peroxiredoxin-1 OS=Rattus norvegicus GN=Prdx1 PE=1 SV=1	52.49	22110	27	25	80.4	IGHPAPSFK;TIAQDYGVLK;GLFIIDDKGILR;LNCQVIGASVDSHFCHLAWINTPKK;QGGLGPMNIPLVSDPK;KQGGLGPMNIPLVSD;ADEGISFR;DISLSDYK;QGGLGPMNIPLVSDPKR;TIAQDYGVLKADEGISFR;KLNCQVIGASVDSHFCHLAWINTPK;LVQAFQFTDKHGEVCPAGWKPGSDTIKPDVNK;HGEVCPAGWKPGSDTIKPDVNK;LNCQVIGASVDSHFCHLAWINTPK;QITINDLPVGR;RTIAQDYGVLK;LVQAFQFTDK;SVDEILR;ATAVMPDGQFK;DISLSDYKGK;KQGGLGPMNIPLVSDPKR;QGGLGPMNIPLVSD;KQGGLGPMNIPLVSDPK;ATAVMPDGQFKDISLSDYKGK;ATAV…	2.3742	0.00863081	2.93777	0.000387062	1.29667	0.109354
tr|Q5U302|Q5U302_RAT	Catenin (Cadherin associated protein), alpha 1 OS=Rattus norvegicus GN=Ctnna1 PE=2 SV=1	52.29	100237	29	29	36.23	FRPSLEER;QALQDLLSEYMGNAGR;QALQDLLSEYMGNAGRK;QDLLAYLQR;HVNPVQALSEFK;SAAGEFADDPCSSVKR;LLEPLVTQVTTLVNTNSK;ESQFLKEELVAAVDDVRK;DVDGLDR;EYAQVFR;NLMNAVVQTVK;NAGNEQDLGIQYR;VVEDGILK;AHVLAASVEQATENFLEK;QIIVDPLSFSEER;AHVLAASVEQATENFLEKGDK;AVLMIR;LAQENMDLFKEQWEK;TSVQTEDDQLIAGQSAR;TAVHTGNINFK;AVHTGNINFK;IAEQVASFQEEK;AIMAQLPQEQK;LVYDGIR;LLILADMADVYK;ESQFLKEELVAAVDDVR;SKLDAEVSKWDDSGNDIIVLAK;LESIISGAALMADSSCTR;V…	1.16093	0.0468218	1.13857	0.0346028	0.999136	0.0429713
sp|P14408|FUMH_RAT	Fumarate hydratase, mitochondrial OS=Rattus norvegicus GN=Fh PE=1 SV=1	52.26	54465	26	26	53.45	TAIELGYLTAEQFDEWVKPK;IYELAAGGTAVGTGLNTR;AADEVAEGKLNDHFPLVVWQTGSGTQTNMNVNEVISNR;IEYDTFGELK;SGLGELILPENEPGSSIMPGK;AAAEVNQEYGLDPK;IASAIMK;AAAEVNQEYGLD;FLGSGPR;LNDHFPLVVWQTGSGTQTNMNVNEVISNR;IEYDTFGELKVPTDK;SKEFAQVIK;YYGAQTVR;VPTDKYYGAQTVR;THTQDAVPLTLGQEFSGYVQQVQYAMER;IEYDTFGELKVPTDKYYGAQTVR;LMNESLMLVTALNPHIGYDK;KTAIELGYLTAEQFDEWVKPK;AADEVAEGK;RAAAEVNQEYGLDPK;SQSSNDTFPTAMHIAAALEVHQVLLPGLQK;AFGILKR;MPI…	0.921221	0.00599085	1.83281	0.00327899	2.09659	2.17e-05
tr|E9PSX6|E9PSX6_RAT	Calcium-transporting ATPase OS=Rattus norvegicus GN=Atp2a2 PE=3 SV=2	52.18	110306	28	28	30.33	KSEIGIAMGSGTAVAK;SMSVYCTPNKPSR;IGIFGQDEDVTSK;VDQSILTGESVSVIK;EFDELSPSAQR;VIMITGDNKGTAVAICR;GTAVAICR;NAENAIEALKEYEPEMGK;MNVFDTELKGLSK;HTDPVPDPR;RIGIFGQDEDVTSK;VGEATETALTCLVEK;VGSTKVPMTPGVK;GAPEGVIDR;EFTLEFSR;IMSVIR;TVEEVLGHFGVNESTGLSLEQVKK;TVEEVLGHFGVNESTGLSLEQVK;IRDEMVATEQER;DIVPGDIVEIAVGDKVPADIR;AKDIVPGDIVEIAVGDKVPADIR;SEIGIAMGSGTAVAK;TASEMVLADDNFSTIVAAVEEGR;AFTGREFDELSPSAQR;MNVFDTELK;EWGSGSDTLR…	0.940948	0.364823	0.397145	9.86e-07	0.424651	2.22e-06
sp|P14604|ECHM_RAT	Enoyl-CoA hydratase, mitochondrial OS=Rattus norvegicus GN=Echs1 PE=1 SV=1	52.17	31517	28	28	76.55	KLFYSTFATDDRR;ISAQDAK;ESVNAAFEMTLTEGNKLEKK;IIVAMAK;GADIKEMQNR;LFYSTFATDDRR;EGMSAFVEK;ESVNAAFEMTLTEGNKLEK;KLFYSTFATDDR;GKNSSVGLIQLNRPK;IKKPVIAAVNGYALGGGCELAMMCDIIYAGEK;EGMSAFVEKR;QALETFEEDPAVGAIVLTGGEK;TFQDCYSGK;AQFGQPEILLGTIPGAGGTQR;IFPVETLVEEAIQCAEK;SLAMEMVLTGDR;SLAMEMVLTGDRISAQDAK;NSSVGLIQLNRPK;SSVGLIQLNRPK;SGANFQYIITEK;ASGANFQYIITEKK;GANFQYIITEK;AFAAGADIK;FLSHWDHITR;LFYSTFATDDR;ASGANFQYIITEK;A…	0.820367	0.00578921	1.30953	0.0381725	1.9977	0.00151769
tr|Q6LDS4|Q6LDS4_RAT	Superoxide dismutase [Cu-Zn] OS=Rattus norvegicus GN=Sod1 PE=2 SV=1	52.17	15710	31	31	98.68	ISLSGEHSIIGR;GVANVSIEDR;QDDLGK;VISLSGEHSIIGR;TMVVHEK;GDNTQGCTTAGPHFNPHSK;TMVVHEKQDDLGK;AVCVLKGDGPVQGVIHFEQK;QDDLGKGGNEESTK;HGGPADEERHVGDLGNVAAGK;HVGDLGNVAAGK;QDDLGKGGNEESTKTGNAGSR;HVGDLGNVAAGKDGVANVSIEDRVISLSGEHSIIGR;AVCVLK;LACGVIGIAQ;TMVVHEKQDDLGKGGNEESTK;GDGPVQGVIH;HVGDLGNVAAGKDGVANVSIEDR;DGVANVSIEDRVISLSGEHSIIGR;AGSRLACGVIGIAQ;SLSGEHSIIGR;GPVQGVIHFEQK;TMVVHEKQDDLGKGGNEESTKTGNAGSR;KHGGPADEERHVG…	1.34823	0.00118709	1.58545	0.00130179	1.44125	0.00773936
tr|Q6P3V9|Q6P3V9_RAT	60S ribosomal protein L4 OS=Rattus norvegicus GN=Rpl4 PE=2 SV=1	52.1	47301	28	28	55.58	NVTLPAVF;ILKSPEIQR;LNPYAK;ACARPLISVYSEKGESSGK;VEEVPELPLVVEDKVESYKK;NNRQPYAVSELAGHQTSAESWGTGR;KLDELYGTWR;SGQGAFGNMCR;NIPGITLLNVSK;GHRVEEVPELPLVVEDKVESYKK;PLISVYSEKGESSGK;VKKLEAAAAALAAK;MMNTDLSR;EAVQLLK;APIRPDIVNFVHTNLRK;LKAWNDIK;LEAAAAALAAK;RGPCIIYNEDNGIIK;ACARPLISVYSEK;EAVQLLKK;QPYAVSELAGHQTSAESWGTGR;KLEAAAAALAAK;TKEAVQLLK;NVTLPAVFK;APIRPDIVNFVHTNLR;FCIWTESAFR;YAICSALAASALPALVMSK;SNYNLPMHK	2.40586	0.000206856	2.95983	6.37e-07	1.25557	0.0126255
tr|Q68FZ8|Q68FZ8_RAT	Propionyl coenzyme A carboxylase, beta polypeptide OS=Rattus norvegicus GN=Pccb PE=2 SV=1	52.07	58679	27	5	63.4	EFFNFLPLSNQDPAPIR;GAVEIIFKGHQDVEAAQAEYVEK;EFFNFLPLSNQDPAPIRECHDPSDR;DTSYLFITGPEVVK;GHQDVEAAQAEYVEK	0.595211	0.111595	0.862014	0.601483	1.73142	0.147877
sp|P85834|EFTU_RAT	Elongation factor Tu, mitochondrial OS=Rattus norvegicus GN=Tufm PE=1 SV=1	51.91	49523	27	27	64.16	VEAQVYILSKEEGGR;NMITGTAPLDGCILVVAANDGPMPQTR;QIGVEHVVVYVNK;ELAMPGEDLK;LSLILR;VILPPGKELAMPGEDLK;HYAHTDCPGHADYVK;DKPHVNVGTIGHVDHGK;VEAQVYILSK;KGDECELLGHNK;FKKYEEIDNAPEER;AEAGDNLGALVR;SLERAEAGDNLGALVR;GTVVTGTLER;DLEKPFLLPVESVYSIPGR;TIGTGLVTDVPAMTEEDKNIK;KYEEIDNAPEER;TVVTGIEMFHK;TTLTAAITK;LLDAVDTYIPVPTR;QPMILEK;DPELGVK;GITINAAHVEYSTAAR;TIGTGLVTDVPAMTEEDKNIKWS;GLVMVKPGSIQPHQK;YEEIDNAPEER;EHLLLAK	0.978778	0.0786315	1.12968	0.132219	1.15823	0.0721331
sp|P02692|FABPL_RAT	Fatty acid-binding protein, liver OS=Rattus norvegicus GN=Fabp1 PE=1 SV=1	51.88	14273	30	30	91.34	VKLTITYGSK;AMGLPEDLIQKGK;DIKGVSEIVHEGKK;SVTEFNGDTITNTMTLGDIVYK;SVTEFNGDTITN;DIKGVSEIVHEGK;VIHNEFTLGEECELETMTGEKVK;VIHNEFTLGEECELETMTGEK;AMGLPEDLIQKGKDIK;NGDTITNTMTLGDIVYKR;SVTEFNGDTITNTMTLGDIVYKR;PEDLIQK;GVSEIVHEGK;EECELETMTGEK;SQENFEPFMK;VIHNEFTLGEE;GDTITNTMTLGDIVYKR;AMGLPEDLIQK;YQVQSQENFEPFMK;GDTITNTMTLGDIVYK;AVVKMEGDNK;GVSEIVHEGKK;MEGDNK;TMTLGDIVYKR;MVTTFK;GKDIKGVSEIVHEGKK;YQVQSQENFEPF;MVTTFKG…	0.389231	0.0045102	0.729731	0.00899582	2.16312	8.77e-06
sp|P08542|UDB17_RAT	UDP-glucuronosyltransferase 2B17 OS=Rattus norvegicus GN=Ugt2b17 PE=2 SV=2	51.74	60525	26	11	51.51	LVDVWTYELQR;FETFPTSVSKDELENYFIK;SYWDLEFPHPTLPNVDYIGGLQCRPPKPLPK;EIINNPFYKK;WDPFYSEILGRPTTLAETMGK;NAVWLSTIHHDQPMKPLDK;DMEDFVQSSGEHGVVVF;EIINNPFYK;DMEDFVQSSGEHGVVVFSLGSMVSSMTEEK;KWDPFYSEILGRPTTLAETMGK;KSPDLKFETFPTSVSKDELENYFIK	1.03062	0.0891693	0.610347	0.00535156	0.597902	0.0230685
sp|Q5XIH7|PHB2_RAT	Prohibitin-2 OS=Rattus norvegicus GN=Phb2 PE=1 SV=1	51.59	33313	26	25	77.26	VLPSIVNEVLK;VLSRPNAQELPSMYQR;LLLGAGAVAYGVR;ISSPTGSKDLQMVNISLR;LGLDYEER;DLQMVNISLR;DLAGRLPSGPR;MLGEALSKNPGYIK;KISSPTGSKDLQMVNISLR;AQFLVEK;IVQAEGEAEAAK;KISSPTGSK;AQNLKDLAGR;FNASQLITQR;LLLGAGAVAY;IGGVQQDTILAEGLHFR;ESVFTVEGGHR;MLGEALSK;AQVSLLIR;IYLTADNLVLNLQDESFTR;AKDFSLILDDVAITELSFSR;IPWFQYPIIYDIR;EYTAAVEAK;AIFFNR;QKIVQAEGEAEAAK	0.825261	0.00526239	0.972074	0.0596709	1.17379	0.270154
sp|Q63060|GLPK_RAT	Glycerol kinase OS=Rattus norvegicus GN=Gk PE=2 SV=1	51.54	57478	26	26	56.11	WLLDNVK;SSSEIYGLMK;LGQLNIDISNIK;DCGIPLSHLQVDGGMTSNK;FLVFNSK;DNLGIIK;EILDAMNR;EILQSVYECIEK;WLLDNVKK;GIICGLTQFTNK;ETTVVWDK;TGLPLSTYFSAVK;KAVLGPLVGAVDQGTSSTR;NTYGTGCFLLCNTGHK;SKTGLPLSTYFSAVK;VQEAVEENR;TAELLSHHQVEIKQEFPR;TAELLSHHQVEIK;SIGWVTTQSPESGIP;AVLGPLVGAVDQGTSSTR;CVFSEHGLLTTVAYK;EGWVEQDPK;DKPVYYALEGSVAIAGAVIR;RIPGNNNFVK;FEPQINAEESEIR;AGALEGVPISGCLGDQSAALVGQMCFQDGQAK	1.84614	0.00252295	1.77381	0.00417631	0.961847	0.357756
sp|Q03248|BUP1_RAT	Beta-ureidopropionase OS=Rattus norvegicus GN=Upb1 PE=1 SV=1	51.47	44043	26	26	61.58	VGDFNESTYYMEGNLGHPVFQTQFGR;HLPPDDLSQVK;VGLVQNRIPLPTSAPVAEQVSALHK;ELAEAVKPNYSPNIVK;LEMYAR;NAAIANHCFTCALNR;DHGGVLWNTAVVISNSGLVMGK;VGQEHYPNEFTSGDGK;LPWTEFAESAEDGLTTR;EKLPWTEFAESAEDGLTTR;HLPPDDLSQVKR;VGQEHYPNEFTSGDGKK;DRDHGGVLWNTAVVISNSGLVMGK;HNMVVISPILER;KHNMVVISPILER;AGPEWQSLEQCLEK;AHHDLGYFYGSSYVAAPDGSR;KAHHDLGYFYGSSYVAAPDGSR;ELAEAVKPNYSPNIVKEDLVLAPSSG;EDLVLAPSSG;VGLVQNR;NLDLPR;IPLPTSAPVAEQVSALHKR;…	1.4033	0.00020129	0.989347	0.330503	0.696496	0.000184929
tr|G3V734|G3V734_RAT	2,4-dienoyl CoA reductase 1, mitochondrial, isoform CRA_a OS=Rattus norvegicus GN=Decr1 PE=4 SV=1	51.35	36133	26	26	68.96	CDVRDPDMVHNTVLELIK;SLAAEWGR;AMTTFLSSLGAQCVIASR;LSPNGWK;SGVEAMNK;VTKEEWDVIEGLIR;TGNKVYAIR;KVTKEEWDVIEGLIR;FDGGEEVFLSGEFNSLK;LDPTGKFEKDMIER;ATAEEITSK;FFPPILKPMLPPNAFQGK;QSIDAPQSK;GAAFLAITTIYAESGSGFVMPSSSAK;VAFITGGGTGLGK;FEKDMIER;LDPTGKFEK;NIDVLKATAEEITSK;DPDMVHNTVLELIK;EEWDVIEGLIR;VTKEEWDVIEGLIRK;AQKGAAFLAITTIYAESGSGFVMPSSSAK;FDGGEEVFLSGEFNSLKK;VAGHPDVVINNAAGNFISPSER;KVTKEEWDVIEGLIRK;FNIIQPGPIK	0.963881	0.019323	1.83977	6.59e-05	2.15839	4.03e-06
tr|D3ZXD2|D3ZXD2_RAT	Protein Abca8 (Fragment) OS=Rattus norvegicus GN=Abca8a PE=3 SV=2	51.14	180463	26	26	21.41	STLLNVLSGLCVPTK;GWVTIHDNK;SSFWTGQNPADR;GALLTTHYMAEAEAVCDR;LTGVCPQCNVQFDFLTVR;TPTQVEPLNMEIMR;GIQEVDNEVQR;IKGIQEVDNEVQR;NIQNTLVQNLSGGQK;TVLDNERDYEFPDDSFEPVSTDFHGK;LDGEQFVSLLNEMSK;GPGRLDGEQFVSLLNEMSK;VFNNPEEPEGEDEDVSLER;NIQNTLVQNLSGGQKR;KGEVVGLLGHNGAGK;VLLALEMK;EDVQPLSQAFFK;GQITAILGHSGAGK;VSLVSYMTGR;LSAESEGKLNYILPLER;HPPLFFLK;LSEMTDLESISK;MITGEIKPSAGQVQLK;LNYILPLER;GNSTGDTPEFLGYCPQENALWQHMTVR;TANALT…	1.12736	0.179503	0.90397	0.32288	0.796315	0.0353992
sp|Q64611|CSAD_RAT	Cysteine sulfinic acid decarboxylase OS=Rattus norvegicus GN=Csad PE=1 SV=1	51.12	55249	25	25	49.7	LSQVAPVLKER;LSQVAPVLK;GTMMIGYQPHGTR;TLDGDPVAVEALLR;VCEWKEPEELKQLLDLELQSQGESR;ADSVAWNPHK;GAAFLGLGTDSVR;DVFGIVVDEAIRK;VCEWKEPEELK;MIPEDLER;LLAAGLQCSALLLR;HLLDGIQR;AVIHYSVK;ALPPLALFTSK;AQGGQGLEWR;YLVEEIK;FFNQLFSGLDPHALAGR;PVAVEALLR;ALVGWNTGDGVFCPGGSISNMYAINLAR;DVFGIVVDEAIR;KGTMMIGYQPHGTR;QLLDLELQSQGESR;DTSNLLKR;FYNVALDTGDKVVQCGR;IDQAFALTR	0.499783	0.000333071	1.08381	0.212087	2.23143	0.000404755
sp|Q5XIM9|TCPB_RAT	T-complex protein 1 subunit beta OS=Rattus norvegicus GN=Cct2 PE=1 SV=3	51.06	57459	27	27	56.45	ILIANTGMDTDKIK;TPGKEAVAMESFAK;FWQDLMNIAGTTLSSK;HGINCFINR;SLHDALCVLAQTVK;GSGNLEAIHVIK;LAVEAVLR;KLGGSLADSYLDEGFLLDKK;TVYGGGCSEMLMAHAVTMLASR;QVLLSAAEAAEVILR;EAVAMESFAK;GATQQILDEAER;DASLMVTNDGATILK;LGGSLADSYLDEGFLLDKK;ASLSLAPVNIFK;LALVTGGEIASTFDHPELVK;ITAGLDMK;SLHDALCVLAQTVKDPR;IHPQTIIAGWR;VLVDMSR;KIHPQTIIAGWR;LGGSLADSYLDEGFLLDK;LSSFIGAIAIGDLVK;GKEAVAMESFAK;NIGVDNPAAK;MLPTIIADNAGYDSADLVAQLR;VQDDEVGDG…	1.38876	0.00547773	1.23428	0.0322959	0.879278	0.269048
sp|O35814|STIP1_RAT	Stress-induced-phosphoprotein 1 OS=Rattus norvegicus GN=Stip1 PE=1 SV=1	50.93	62571	25	25	46.96	MEQVNELK;ALDLDSSCKEAADGYQR;AKELDPTNMTYITNQAAVHFEK;ELDPTNMTYITNQAAVHFEK;TLLSDPTYR;AMADPEVQQIMSDPAMR;ALSAGNIDDALQCYSEAIKLDPQNHVLYSNR;TVDLKPDWGK;CMMAQYNR;LAYINPDLALEEK;ELIEQLQNKPSDLGTK;KFMNPFNLPNLYQK;MEQVNELKEK;FMNPFNLPNLYQK;EGLQNMEAR;DPQALSEHLKNPVIAQK;TYEEGLKHEANNLQLKEGLQNMEAR;HDSPEDVK;LMDVGLIAIR;IGNSYFKEER;TYEEGLKHEANNLQLK;LILEQMQKDPQALSEHLKNPVIAQK;YKDAIHFYNK;TLLSDPTYRELIEQLQNKPSDLGTK;ALSAGNIDDALQ…	1.86409	0.0023998	1.84482	0.00588059	0.998899	0.447472
sp|Q9EPH8|PABP1_RAT	Polyadenylate-binding protein 1 OS=Rattus norvegicus GN=Pabpc1 PE=1 SV=1	50.87	70702	26	18	38.05	NLDDGIDDER;NFGEDMDDER;YQGVNLYVK;KSGVGNIFIK;QAHLTNQYMQR;AVNSATGVPTV;FGPALSVK;FSPAGPILSIR;EFSPFGTITSAK;SKVDEAVAVLQAHQAK;SKGFGFVSFER;NFGEDMDDERLKELFGK;GYGFVHFETQEAAER;NLDDGIDDERLR;KEFSPFGTITSAK;IVATKPLYVALAQR;GFGFVSFER;SGVGNIFIK	1.26536	0.142919	1.08766	0.220838	0.852049	0.277717
tr|Z4YND9|Z4YND9_RAT	Argininosuccinate lyase OS=Rattus norvegicus GN=Asl PE=3 SV=1	50.84	51732	26	26	47.63	INVLPLGSGAIAGNPLGVDR;AEAECEVLFPGYTHLQR;VLIEAMVDR;LYPNDEDIHTANERR;CAGLLMTLK;LSTFLK;LKELIGEAAGK;SRNDQVVTDLR;AEMQQILQGLDK;NPDSLELIR;EFNFVQLSDAYSTGSSLMPQK;AEDLILYGTK;EFNFVQLSDAYSTGSSLMPQKK;VAEEWAQGIFK;ASESGKLWGGR;KNPDSLELIR;LYPNDEDIHTANER;FAGSVDPTMDK;GLPSTYNK;AVVVAEMK;MAEDLILYGTK;FNSSIAYDR;HLWNVDLQGSK;FAGSVDPTMDKFNSSIAYDR;NDQVVTDLR;VLIEAMVDRAEAECEVLFPGYTHLQR	0.696527	0.000137976	0.895328	0.00659236	1.28932	0.0850704
sp|P20059|HEMO_RAT	Hemopexin OS=Rattus norvegicus GN=Hpx PE=1 SV=3	50.62	51351	26	26	64.78	WKNPVTSVDAAFR;VNSILGCSQ;SGAQATWAELSWPHEK;ELGSPPGISLDTIDAAFSCPGSSK;CNADPGLSALLSDHR;LWWLDLK;FNPVTGEVPPRYPLDAR;DYFISCPGR;SGAQATWAELSWPHEKVDGALCLEK;WKNPVTSVDAAFRGPDSVFLIKEDK;DGWHSWPIAHHWPQGPSAVDAAFSWDEK;SLGPYSCSSNGPNLFFIHGPNLYCYSSIDKLNAAK;VDGALCLEK;GEFVWR;GATYAFSGSHYWR;GGNNLVSGYPK;DYFISCPGRGHGK;WFWDFATR;KWFWDFATR;GPDSVFLIKEDK;GECQSEGVLFFQGNRK;EDKVWVYPPEKK;RLWWLDLK;YYCFQGNK;LFQEEFPGIPYPPDAAVECHRGECQSE…	2.53327	1.6e-06	1.44375	0.0101179	0.559606	1.32e-05
sp|P29266|3HIDH_RAT	3-hydroxyisobutyrate dehydrogenase, mitochondrial OS=Rattus norvegicus GN=Hibadh PE=1 SV=3	50.61	35303	26	26	62.69	TPVGFIGLGNMGNPMAK;TPILLGSVAHQIYR;DFSSVFQYLR;ASKTPVGFIGLGNMGNPMAK;GSLLIDSSTIDPSVSKELAKEVEK;ILNMSSGR;DLGLAQDSATSTKTPILLGSVAHQIYR;HGYPLILYDVFPDVCK;HGYPLILYDVFPDVCKEFK;DLGLAQDSATSTK;KGSLLIDSSTIDPSVSKELAK;IITMLPSSMNSIEVYSGANGILKK;CWSSDTYNPVPGVMDGVPSSNNYQGGFGTTLMAK;EAGEQVASSPADVAEKADR;EAGEQVASSPADVAEK;MGAVFMDAPVSGGVGAAR;KDFSSVFQYLR;KGSLLIDSSTIDPSVSK;EFKEAGEQVASSPADVAEKADR;TPVGFIGLGN;KDFSSVFQYLREEETF;EF…	1.20324	0.0429817	1.48776	0.00265524	1.31918	0.00245183
tr|Q6IMX3|Q6IMX3_RAT	Acetyl-Coenzyme A dehydrogenase, short chain, isoform CRA_a OS=Rattus norvegicus GN=Acads PE=2 SV=1	50.48	44968	25	25	66.91	LHTVYQSVELPETHQMLR;ASSTANLIFEDCRIPK;QQWITPFTNGDK;GISAFLVPMPTPGLTLGK;ENLLGEPGMGFK;GISAFLVPMPTPGLTLGKKEDK;GCASTGVIMSVNNSLYLGPILK;IPKENLLGEPGMGFK;ELVPIAAQLDKEHLFPTSQVK;IGCFALSEPGNGSDAGAASTTAR;ASSTANLIFEDCR;ITEIYEGTSEIQR;ASSTANLIFEDCRIPKENLLGEPGMGFK;GISAFLVPMPTPGLTLGKK;GIASQALGIAQ;IGIASQALGIAQASLDCAVK;QNKGISAFLVPMPTPGLTLGK;EEGDSWVLNGTK;LVIAGHLLR;LQNIQFK;LAASEAATAISHQAIQILGGMGYVTEMPAER;HAFGAPLTK;LADMA…	1.48759	0.0206622	1.77111	0.000231957	1.19254	0.0319533
sp|Q5XHY5|SYTC_RAT	Threonine--tRNA ligase, cytoplasmic OS=Rattus norvegicus GN=Tars PE=2 SV=1	50.39	80577	25	25	38.27	VNTPTTTVYR;NSSTYWEGKADMETLQR;NAQLAQYNFILVVGEKEK;IDIQIK;QVDAESWK;LADFGVLHR;NSSTYWEGK;TLELLK;MIAILTENYGGK;QVMVVPVGPTCDEYAQK;QLENSLNEFGEKWELNPGDGAFYGPK;IDIQIKDAIGR;GFQEVVTPNIFNSR;ILNEKVNTPTTTVYR;TVYSVFGFSFK;IYGISFPDPK;CGPLIDLCR;LADFGVLHRNELSGALTGLTR;NELSGALTGLTR;AILGSVER;ETLLEMFK;ADMETLQR;TTPYQIACGISQGLADNTVVAK;FLGDIEIWNQAEK;DQELYFFHELSPGSCFFLPK	1.20272	0.0230144	1.29068	0.0123267	1.10943	0.114196
sp|P51635|AK1A1_RAT	Alcohol dehydrogenase [NADP(+)] OS=Rattus norvegicus GN=Akr1a1 PE=1 SV=2	50.37	36506	25	25	79.08	ILQNIQVFDFTFSPEEMK;QLDALNK;DAGHPLYPFNDPY;NADGTVKYDSTHYKETWK;HPDEPVLLEEPVVLALAEK;HIDCASVYGNETEIGEALKESVGAGK;SEPGQVK;YIVPMITVDGKR;TASSVLLHTGQK;AVPREELFVTSK;QIDDVLSVASVRPAVLQVECHPYLAQNELIAHCQAR;HHPEDVEPAVRK;YALSVGYR;YIVPMITVDGK;ALEALVAK;HHPEDVEPAVR;GLEVTAYSPLGSSDR;YDSTHYKETWK;SPAQILLR;AWRHPDEPVLLEEPVVLALAEK;EELFVTSK;ALGLSNFSSR;MPLIGLGTWK;QLDALNKNWR;HIDCASVYGNETEIGEALK	1.14667	0.179613	1.42154	0.00339982	1.2561	0.040518
tr|B1WBN3|B1WBN3_RAT	2-oxoisovalerate dehydrogenase subunit alpha, mitochondrial OS=Rattus norvegicus GN=Bckdha PE=2 SV=1	50.13	50669	25	25	62.56	KLKPNPSLLFSDVYQEMPAQLR;SMTLLNTMDR;GYGIMSIR;ISFYMTNYGEEGTHVGSAAALER;KLKPNPSLLFSDVYQEMPAQLRR;QMPVHYGCK;VMEAFEQAER;LKPNPSLLFSDVYQEMPAQLR;HLQTYGEHYPLDHFDK;SVDEVNYWDKQDHPISR;QYLLNQGWWDEEQEK;DYPLELFMAQCYGNVSDPGKGR;ILYESQR;DYPLELFMAQCYGNVSDPGK;VDGNDVFAVYNATK;GPGYGIMSIR;TDLVFGQYR;QYLLNQGWWDEEQEKAWR;AVAENQPFLIEAMTYR;NNGYAISTPTSEQYRGDGIAAR;EAGVLMYR;QGQIINPSEDPHLPQEEVLK;VMEAFEQAERK;HFVTISSPLATQIPQAVGAAYAAK;…	0.821156	0.000315317	1.4187	0.222754	1.89324	0.000227159
tr|G3V9W6|G3V9W6_RAT	Aldehyde dehydrogenase OS=Rattus norvegicus GN=Aldh3a2 PE=3 SV=1	49.93	54108	27	26	50	YMNCGQTCIAPDYILCEASLQDQIVQK;SPCYIDR;IVMEAAAK;YIAPTILTDVD;YIAPTILTDVDPNSK;IAFGGETDEATR;YSFDTFSHQRPCLLK;VIDETSSGGVTGNDVIMHFTVNSLPFGGVGASGMGAYHGK;DCDLDVACR;QRFDHILYTGNTAVGK;IAFGGETDEATRYIAPTILTDVDPNSK;LQQLEALR;DFYGENVK;DTVKDFYGENVK;DILAAIAADLSK;VMQEEIFGPILPIVSVK;LQQLEALRR;FDHILYTGNTAVGK;SPCYIDRDCDLDVACRR;EKPLALYIFSHNNK;NVEEAINFINDREKPLALYIFSHNNK;EKDILAAIAADLSK;IKDTVKDFYGENVK;NVEEAINFINDR;HLTPVTLELGG…	1.1563	0.0989317	0.678731	0.00203384	0.605765	0.0159332
sp|P50169|RDH3_RAT	Retinol dehydrogenase 3 OS=Rattus norvegicus GN=Rdh3 PE=1 SV=1	49.93	35663	26	9	65.93	KLWDQTTEEVKEIYGEK;FQDSYMK;GLWGLVNNAGISVPVGPNEWMR;MSLVGGGYCISK;TRYSPGWDAK;LWDQTTEEVKEIYGEK;YSPGWDAK;LWDQTTEEVK;AMESLVNTCSGDLSLVTDCMEHALTSCHPR	1.11317	0.2313	0.455701	0.00213071	0.404967	0.00165619
tr|B5DFH4|B5DFH4_RAT	Papss2 protein OS=Rattus norvegicus GN=Papss2 PE=2 SV=1	49.69	69412	25	25	48.21	AELETLPSLPITK;NPVHNGHALLMQDTR;MIAGANFYIVGR;FALMYEGR;GYKHPVLLLHPLGGWTKDDDVPLDWR;MKQHAAVLEEGILDPK;GIHELFVPENK;HDEFDFISGTR;LTPLELK;GCTVWLTGLSGAGK;AMDFYDPARHDEFDFISGTR;STNVVYQAHHVSR;DLYEPTHGGK;QHAAVLEEGILDPK;STIVAIFPSPMLYAGPTEVQWHCR;VLTDYYR;DGVINMSIPIVLPVSGDDK;VLSMAPGLTSVEIIPFR;GFTGIDSNYEKPETPECVLK;WNDGLDQYR;EGEDPPDGFMAPK;DGVINMSIPIVLPVSGDDKAR;NLGFSAGDREENIRR;NLGFSAGDREENIR;GIHELFVPENKIDQIR	0.55983	0.00160704	0.816078	0.0892453	1.45633	0.00590232
tr|G3V6R5|G3V6R5_RAT	Sulfite oxidase OS=Rattus norvegicus GN=Suox PE=4 SV=1	49.66	60806	25	24	55.86	MSPPLEASDPYSNDPMR;NHLPVPNLDPDTYR;VSVESEESYSHWQR;ELNIICK;INSQRPFNAEPPPELLTESYITPNPIFFTR;SHNNLQTGVWVTLGSEVFDVTK;MSPPLEASDPYSNDPMRHPALR;AMDPQAEVLLAYEMNGQPLPR;AHVPAEQK;GVLSNAWHR;VHVQVVP;AHVPAEQKELNIICK;HEVTVTLQCAGNR;LCDVLAQAGHR;GYAWSGGGR;DHGFPVR;ETEAHVCFEGLDSDPTGTAYGASIPLAR;FVDLHPGGQSK;IGELNPEDR;AVDDSYNVQPDTVAPIWNLR;LRETEAHVCFEGLDSDPTGTAYGASIPLAR;LHVVGAPGGQSLSLSLDDLHKFPK;VVVPGVVGAR;ELLAEYK	0.817217	0.0229258	1.05535	0.801405	1.31433	0.0147527
sp|Q497B0|NIT2_RAT	Omega-amidase NIT2 OS=Rattus norvegicus GN=Nit2 PE=1 SV=1	49.56	30701	25	25	89.49	QGANIVSLPECFNSPYGTNYFPEYAEK;AVDNQVYVATASPARDEK;KLSEVAK;QQIPILK;LALIQLQVSSIK;LALIQLQVSSIKSDNITR;GCQLLVYPGAFNMTTGPAHWELLQR;IHLFDIDVPGKITFQESK;KIHLFDIDVPGKITFQESK;QGANIVSLPECFNSPYGTNYFPEYAEKIPGESTK;AGTEETILYSDIDLK;ASYVAWGHSTVVDPWGQVLTK;ENSIYLIGGSIPEEDDGKLYNTCAVFGPDGNLLVK;ITFQESK;AVDNQVYVATASPAR;VGLGICYDMR;RADLYSVESK;IPGESTKK;FAELAQIYAR;KIHLFDIDVPGK;IPGESTK;TLSPGDSFSTFDTPYCR;AGTEETILYSDIDLKK;ADLYSVES…	0.855013	0.0281654	1.18012	0.395421	1.4108	0.00648441
sp|Q6AYZ1|TBA1C_RAT	Tubulin alpha-1C chain OS=Rattus norvegicus GN=Tuba1c PE=1 SV=1	49.46	49938	28	12	63.7	VGINYQPPTVVPGGDLAR;AVFVDLEPTVIDEVR;TIGGGDDSFNTFFSETGAGK;ARVQRAVCMLSNTTAIAEAWAR;TIGGGDDSFNTF;DVNAAIATIK;KLADQCTGLQGFLVFHSFGGGTGSGFTSLLMER;AYHEQLTVAEITNACFEPANQMVK;TIQFVDWCPTGFK;GHYTIGKEIIDLVLDR;TIGGGDDSFNTFFSETGAGKHVPR;EIIDLVLDR	1.3353	0.0844358	1.37497	0.160414	1.23538	0.275816
sp|Q9Z2L0|VDAC1_RAT	Voltage-dependent anion-selective channel protein 1 OS=Rattus norvegicus GN=Vdac1 PE=1 SV=4	49.41	30756	25	24	82.69	LTFDSSFSPNTGKK;TKSENGLEFTSSGSANTETTK;LTLSALLDGKN;TKSENGLEFTSSGSANTETTKVNGSLETK;LTFDSSFSPNTGK;VNGSLETK;LTLSALLDGK;YRWTEYGLTFTEK;VNNSSLIGLGYTQTLKPGIK;GYGFGLIK;VTQSNFAVGYK;GYGFGLIKLDLK;WNTDNTLGTEITVEDQLAR;EHINLGCDVDFDIAGPSIR;AVPPTYADLGK;WTEYGLTFTEK;SENGLEFTSSGSANTETTK;LTLSALLDGKNVNAGGHK;LETAVNLAWTAGNSNTR;LGLGLEFQA;KLETAVNLAWTAGNSNTR;YQVDPDACFSAK;VTQSNFAVGYKTDEFQLHTNVNDGTEFGGSIYQK;TDEFQLHTNVNDGTEFGGS…	0.986581	0.000346418	0.932873	0.0103183	1.12336	0.0193049
tr|D4A5Q9|D4A5Q9_RAT	Glycine decarboxylase (Predicted), isoform CRA_a OS=Rattus norvegicus GN=Gldc PE=4 SV=1	49.4	98550	25	25	36.43	GVIVELK;AGHQLQHDLFFDTLK;IDDIYGDQHLVCTCPPMEVYESPFSEQKR;GLLGSSFK;SANIEAVDVAK;IQPVEVDR;DVSGVLFQYPDTEGKVEDFTELVER;YGNIDVAHLK;FWPTIAR;SAHGTNPASAYMAGMK;TSPFLTHQVFNSYHSETNLVR;QEIADIEEGR;EMLQALGLASIDELIEK;MSPHSLTCVTSSR;IQPVEVDRYGNIDVAHLK;EVAAFPLPFVKPENKFWPTIAR;SANIEAVDVAKR;EVAAFPLPF;NLLENSGWVTQYTPYQPEVSQGR;EVAAFPLPFVKPENK;FGVPLGYGGPHAAFFAVR;VSFQPNSGAQGEYAGLATIR;GYVAHEFILDTRPFKK;SYIGMGYYNCSVPQTILR;VHNATLI…	0.372153	1.78e-06	0.68651	0.000455342	2.12096	0.0132625
tr|B1WC61|B1WC61_RAT	Acad9 protein OS=Rattus norvegicus GN=Acad9 PE=2 SV=1	49.17	68844	26	26	43.68	MTAFIVER;FSMGSAVAGMLKK;TIVEEQLVLKR;FSMGSAVAGMLK;NLSEFGLIQEK;SGNVTTVMETIGR;ATLSEDKK;LIEQTAEYACTR;FFNEEVDSR;KIDQEGKIPADTLAK;DFGGITNGKPEDK;GSNTCEVHFENTR;ELFLGHIQQK;TIVEEQLVLK;ILLIFEGTNEILR;TEVVDSDGSIKDK;AYICAHPLDR;DFGGITNGKPEDKLGIR;VAMNILNSGR;TVETLLLR;VPVENVLGEVGGGFK;YFVLNGSK;VWITNGGLANIFTVFAK;SGNVTTVMETIGRK;GIILVGNEEQK;LSSGEHIAAFCLTEPASGSDAASIQTR	1.44687	0.0346827	1.62632	0.0101817	1.12969	0.0951312
tr|B1H250|B1H250_RAT	Protein RGD1564894 OS=Rattus norvegicus GN=Glyatl1 PE=2 SV=1	49.09	33987	27	23	81.08	ALVDKWPDFNTVVVRPQEQDMADDLDHHTNTYQIYSK;SSQMLQMLESSLRK;QCLAFLGTPDVINWK;TQCILYMMPETAK;MAGTVPDYR;AIDQEMFK;MSHTLNHVPMPCDWNQWNCAPL;LSSLDVTHAALVDK;LVPFLLEDTENLDRNPGRPR;TQCILYMMPETAKK;QHLQIQSSQSSLNEAITDFAAGK;RGYPVYNHTEK;FWQFGGSER;GYPVYNHTEK;AQGLISHIIYAQTLVMDKR;AQGLISHIIYAQTLVMDK;LVPFLLEDTENLDR;KLVPFLLEDTENLDR;SSQMLQMLESSLR;QHLQIQSSQSSLNEAITDFAAGKK;KLVPFLLEDTENLDRNPGRPR;ALVDKWPDFNTVVVRPQEQDMADDLDHHTNTYQIY…	1.10579	0.00675457	1.41791	0.0774388	1.32489	0.000546856
sp|Q04462|SYVC_RAT	Valine--tRNA ligase OS=Rattus norvegicus GN=Vars PE=2 SV=2	48.98	140370	25	25	23.26	VPLEVQEADEVK;GPGQDPQAALGALGK;LQQTEAELR;FGLCAYTSQGR;SKDVVEPLLRPQWYVR;VQGSDSDEEVVVATTR;SVTQQPGSEITAPQK;LSATVTEAFVR;AVLGEVVLYSGAR;LGSSLDWDR;VPLEVQEADEVKLQQTEAELR;LHEEGVIYR;YGEAGDGPGWGGPHPR;YVLDPSAR;SILYVSPHPDAFPSLR;HRLEAISIMDSK;SVVHPFLSR;IETMLGDVAVAVHPK;ADFPAGIPECGTDALR;GALVNVPPPFLGLPR;ITPAHDQNDYEVGQR;KVDEAIALFQK;EAFLQEVWK;EQGLFR;ALNPLEEWLR	1.30878	0.052692	1.33371	0.0469909	1.0212	0.340952
sp|Q6P6R2|DLDH_RAT	Dihydrolipoyl dehydrogenase, mitochondrial OS=Rattus norvegicus GN=Dld PE=1 SV=1	48.85	54039	25	25	53.44	QNKVVHVNGFGK;KSDGKIDVSVEAASGGK;VCHAHPTLSEAFR;IPNIFAIGDVVAGPMLAHK;TNADTDGMVK;RPFTQNLGLEELGIELDPK;IDVSVEAASGGK;SDGKIDVSVEAASGGK;ALTGGIAHLFK;ILGAHILGPGAGEMVNEAALALEYGASCEDVAR;ALLNNSHYYHLAHGKDFASR;SDQPIDADVTVIGSGPGGYVAAIK;TVCIEKNETLGGTCLNVGCIPSK;VVHVNGFGK;FPFAANSR;TVCIEK;SEEQLKEEGVEFK;RPFTQNLGLEELGIELD;AAQLGFK;NETLGGTCLNVGCIPSK;GIEIPEVR;ALLNNSHYYHLAHGK;EANLAASFGKPINF;NQVTATTADGSTQVIGTK;VGKFPFAANSR	1.5259	0.0154718	1.32647	0.027176	0.879595	0.148499
tr|D3ZZZ9|D3ZZZ9_RAT	Catenin (Cadherin associated protein), delta 1 (Predicted), isoform CRA_a OS=Rattus norvegicus GN=Ctnnd1 PE=4 SV=1	48.82	104073	25	25	37.02	GKKPTEDPANDTVDFPKR;AAALVLQTIWGYK;YQEALPSVANSTGPHAASCFGAK;APSRQDVYGPQPQVR;TPAILEASAGAIQNLCAGR;GYELLFQPEVVR;SNAAAYLQHLCYR;ALSAIADLLTSEHER;SLDNNYSTLNER;SMGYDDLDYGMMSDYGTAR;VSPQDANSLMANGTLTR;SLDNNYSTLNERGDHNR;LVENCVCLLR;SDFQVNLNNASR;FHPEPYGLEDDQR;NCDGVPALVR;QPELPEVIAMLGFR;FVGDADLER;SQSSHSYDDSTLPLIDR;IYISLLK;GMPPPPNWR;QDVYGPQPQVR;HYEDGYPGGSDNYGSLSR;HIEWESVLTNTAGCLR;TVQPVPMGPDGLPVDASAVSNNYIQTLGR	0.973749	0.287337	0.980539	0.434929	1.00076	0.508371
sp|P62944|AP2B1_RAT	AP-2 complex subunit beta OS=Rattus norvegicus GN=Ap2b1 PE=1 SV=1	48.59	104554	26	14	31.16	AVWLPAVK;KLAPPLVTLLSGEPEVQYVALR;SQPDMAIMAVNSFVK;IQPGNPNYTLSLK;QVFLATWK;KPSETQELVQQVLSLATQDSDNPDLRDR;LQNNNVYTIAK;GLEISGTFTHR;NVEGQDMLYQSLK;FLELLPK;LAPPLVTLLSGEPEVQYVALR;SQPDMAIMAVNSFVKDCEDPNPLIR;DIPNENELQFQIK;ALQHMTDFAIQFNK	0.827705	0.0036275	1.04093	0.268601	1.33447	0.00256556
sp|P27364|3BHS5_RAT	3 beta-hydroxysteroid dehydrogenase type 5 OS=Rattus norvegicus GN=Hsd3b5 PE=2 SV=3	48.56	42207	24	24	47.99	NGGTFHTCALR;HATFSIANPVYVGNAAWAHILAAR;VQMLVQEK;QKTSEWIGTLVEQHRETLDTK;DLGYEPLVSWEEAKQK;VTVLRGDIVDAQFLR;QTILDVNVK;GDIVDAQFLRR;AVLAANGSILKNGGTFHTCALR;AVLAANGSILK;AKVTVLR;AKVTVLRGDIVDAQFLR;IVQMLVQEKELQEVR;CLVTGAGGFLGQR;GDIVDAQFLR;TSEWIGTLVEQHRETLDTK;ETILNDREEEHR;ELQEVR;ESTWSNPYPYSK;LPFIYGEESQIISTMVNR;DLGYEPLVSWEEAK;TSEWIGTLVEQHR;ESTWSNPYPYSKR;IVQMLVQEK	0.914066	0.220143	0.809589	0.149787	0.886633	0.4618
tr|B0BMW2|B0BMW2_RAT	3-hydroxyacyl-CoA dehydrogenase type-2 OS=Rattus norvegicus GN=Hsd17b10 PE=2 SV=1	48.55	27250	25	25	79.31	RLVGQGATAVLLDVPNSEGETEAK;QVHTLEDFQR;LGGNCIFAPANVTSEK;GLVAVITGGASGLGLSTAK;NFLASQVPFPSR;NQVHTLEDFQR;KLGGNCIFAPANVTSEK;DLAPIGIR;GVIINTASVAAFEGQVGQAAYSASK;FATPLLTTLPDKVR;GLVAVITGGASGLGLSTAKR;GGIVGMTLPIAR;VVTIAPGLFATPLLTTLPDK;KLGGNCIFAPANVTSEKEVQAALTLAK;VVTIAPGLFATPLLTTLPDKVR;LVGQGATAVLLDVPNSEGETEAKK;VINVNLIGTFNVIR;EVQAALTLAK;IDVAVNCAGIAVAIK;VVTIAPGLF;LGGNCIFAPANVTSEKEVQAALTLAK;RLVGQGATAVLLDVPNSEGETEA…	0.830264	0.000634645	1.02443	0.0321132	1.33586	0.00495958
sp|Q5RKI0|WDR1_RAT	WD repeat-containing protein 1 OS=Rattus norvegicus GN=Wdr1 PE=1 SV=3	48.53	66182	26	26	56.6	DYSGQGVVK;CFSIDNPGYEPEVVAVHPGGDTVAVGGSDGNVR;FATASADGQIFIYDGK;KCFSIDNPGYEPEVVAVHPGGDTVAVGGSDGNVR;YAPSGFYIASGDISGK;VVTVFSVADGYSENNVFYGHHAK;VFASLPQVER;LATGSDDNCAAFFEGPPFK;VINSVDIK;KVFASLPQVER;GPVTDLAYSHDGAFLAVCDASK;IKDIAWTEDSKR;FKFTIGDHSR;ILGGDPKGDNFLYTNGK;DYSGQGVVKLDVQPK;AHDGGIYAISWSPDSTHLLSASGDKTSK;FGAVFLWDTGSSVGEITGHNK;YEYQPFAGK;VYSILGATLKDEGK;YTNLTLR;IWDTTQKEHILK;GDNFLYTNGK;IAVVGEGR;AHDGGIYAISWS…	1.45876	0.0049669	1.69071	0.00317968	1.21215	0.0495418
sp|P13444|METK1_RAT	S-adenosylmethionine synthase isoform type-1 OS=Rattus norvegicus GN=Mat1a PE=1 SV=2	48.41	43698	25	7	52.14	ICDQISDAVLDAHLK;SGVLPWLRPDSK;HIGYDDSAK;VACETVCK;TCNVLVALEQQSPDIAQCVHLDR;DTIKHIGYDDSAK;HIGYDDSAKGFDFK	1.21148	0.489048	1.56765	0.398884	1.30197	0.195861
tr|Q68G40|Q68G40_RAT	Cytochrome P450 2C23 OS=Rattus norvegicus GN=Cyp2c23 PE=2 SV=1	48.3	56433	29	29	50	DIPASLSK;EFANPEKFDPGHFLDK;FGLLLLMK;TDYFVPFSLGK;SLDPANPRDYIDCFLSK;MKLPYTDAVLHEIQR;NFILEK;KTDYFVPFSLGKR;GPLPIIEDTHK;GYGLIFSNGER;VHEELDR;IDDVKNFILEK;LPYTDAVLHEIQR;DLDIKPITTGIINLPPPYK;GTTVLPMLSSVMLDQKEFANPEKFDPGHFLDK;FRDYVIPK;VHEELDRVIGR;TDYFVPFSLGKR;DYIDCFLSK;FSLMTLR;GTTVLPMLSSVMLDQKEFANPEK;GTTVLPMLSSVMLDQK;FDPGHFLDK;GPLPIIEDTHKGYGLIFSNGER;IEEEKDNLKSEFHLENLAVCGSNLFTAGTETTSTTLR;YITLLPSSLPHAVVQDTK;EAL…	1.16117	0.0188329	1.17866	0.0585316	1.07001	0.0190664
sp|P19468|GSH1_RAT	Glutamate--cysteine ligase catalytic subunit OS=Rattus norvegicus GN=Gclc PE=1 SV=2	48.3	72620	25	25	44.11	GLLSQGSPLSWEETQR;YDSIDSYLSK;SLFFPDEAINKHPR;FKPPPPNSDIGWR;VVINVPIFK;VQLLLNGGDVLETLQEKGER;EATSVLGEHQALCTITSFPR;ASGELMTVAR;GGNAVVDGCSK;LGCPGFTLPEHRPNPEEGGASK;SRYDSIDSYLSK;NTPSPFVETFPEDEEASK;LSQGSPLSWEETQR;DAVLQGMFYFR;VQLLLNGGDVLETLQEK;WGDEVEYMLVSFDHENRK;DKNTPSPFVETFPEDEEASK;VVINVPIFKDK;GYVSDIDCR;KVQLLLNGGDVLETLQEKGER;AQTSSEPSAEEYTLMSIDTIINGK;CSILNYLK;IHLDDANESDHFENIQSTNWQTMR;DPLTLFEEK;WGVISASVDDR	1.47946	0.0440763	1.88369	0.0108617	1.34991	0.0352555
tr|Q66HM2|Q66HM2_RAT	AP-2 complex subunit alpha-2 OS=Rattus norvegicus GN=Ap2a2 PE=1 SV=1	48.23	104175	26	18	31.52	ATIQDVLR;NNGVLFENQLLQIGLK;LPITLNK;FFQPTEMASQDFFQR;LCELLSEQF;EMAEAFAGEIPK;LEPNLQAQMYR;QLSNPQQEVQNIFK;ILVAGDTMDSVK;TTQIGCLLR;AVEYLR;TVFEALQAPACHENLVK;LTECLETILNK;FVNLFPEVK;TSPDLVPMGDWTSR;AVDLLYAMCDR;MFIFYGNK;TSVSLAVSR	0.889968	0.111587	0.980055	0.22412	1.1639	0.0877979
sp|P25409|ALAT1_RAT	Alanine aminotransferase 1 OS=Rattus norvegicus GN=Gpt PE=1 SV=2	48.22	55110	24	23	61.49	GGYVEVVNMDAEVQK;ALELEQELR;RDGGIPADPNNIFLSTGASDAIVTMLK;QVLALCVYPNLLSSPDFPEDAKR;DGGIPADPNNIFLSTGASDAIVTMLK;VLCVINPGNPTGQVQTR;AWALDIAELR;VLMEMGPPYSTQQELASFHSVSK;QFQAERQEVLAELAAK;AKLTEQVFNEAPGIR;ILQACGGHSLGAYSISSGIQPIREDVAQYIER;MTILPPMEK;VLTLDTMNPCVR;LTEQVFNEAPGIR;QVLALCVYPNLLSSPDFPEDAK;GYMGECGFR;ANIGDAQAMGQRPITFFR;LCPPVPGQALMDMVVSPPTPSEPSFK;QEVLAELAAK;CNPVQGAMYSFPQVQLPLK;LLVSGEGR;ECIEAVIR;AWALDIAELRR	0.407267	5.15e-06	0.813098	0.037273	2.05565	0.000245081
tr|F1LPK7|F1LPK7_RAT	Plastin 3 (T-isoform), isoform CRA_a OS=Rattus norvegicus GN=Pls3 PE=4 SV=2	48.17	70750	26	22	45.71	WANFHLENSGWQK;IDINMSGFNETDDLKR;INNFSADIKDSK;VDLNSNGFICDYELHELFK;YAVSMAR;AYFHLLNQIAPK;EANMPLPGYK;AESMLQQADKLGCR;RYTLNVMEDLGEGQK;MINLSVPDTIDER;YTLNVMEDLGEGQK;IKVPVDWSK;IDINMSGFNETDDLKRAESMLQQADK;LLWQIIK;STSIQSFK;KLENCNYAVELGK;QFVTPADVVSGNPK;AESMLQQADK;VYALPEDLVEVKPK;HVIPMNPNTDDLFK;YPALTKPENQDIDWTLLEGETR;ATDDIIVNWVNGTLSEAGK	1.45715	0.144358	1.95095	0.033107	1.38046	0.026298
sp|P28480|TCPA_RAT	T-complex protein 1 subunit alpha OS=Rattus norvegicus GN=Tcp1 PE=1 SV=1	48.13	60360	26	25	48.92	WIGLDLVHGKPR;GANDFMCDEMER;DDKHGGYENAVHSGALDD;LLEVEHPAAK;SSLGPVGLDK;FATEAAITILR;YINENLIINTDELGR;TSASIILR;SLLVIPNTLAVNAAQDSTDLVAK;DNKQAGVFEPTIVK;ICDDELILIK;SLHDALCVVK;YFVEAGAMAVR;YPVNSVNILK;IHPTSVISGYR;QAGVFEPTIVK;IACLDFSLQK;MEGPLSVFGDR;SLHDALCVVKR;EQLAIAEFAR;MLVDDIGDVTITNDGATILK;SQNVMAAASIANIVK;QKIHPTSVISGYR;AFHNEAQVNPER;LIINTDELGR	1.40232	0.109046	1.373	0.121671	0.971992	0.515087
tr|O88331|O88331_RAT	P-glycoprotein sister OS=Rattus norvegicus GN=Abcb11 PE=2 SV=1	47.98	146288	26	25	26.65	KVNIQFLR;FGREDATMEDIVQAAK;VGFFELFR;AMLGQDIGWFDDLRNNPGVLTTR;SQLSLLTHDPPLAVADHK;ILLLDMATSALDNESEAR;STSIQLLER;ILDNLSMVIKPGETTALVGSSGAGK;SNIGIVSQEPVLFDCSIMDNIK;GTHEELLER;FFQLLDR;QAQLHDFVMSLPEKYETNVGIQGSQLSR;FYDPCEGMVTLDGHDIR;NLVFAQR;VNIQFLR;DQIGIVEQEPVLFSTTIAENIR;AADVIIGFEHGVAVER;AGSIADEVLSSIR;ILLLDEATSALDTESEK;LVITGAPIS;AGQITSEALSNIR;TVAGIGVEGR;STALQLIQR;AMLGQDIGWFDDLR;KPPINVYSEAGEKWDNFQGK	0.766992	0.00580004	0.566526	7.24e-05	0.739445	0.00763862
sp|P13221|AATC_RAT	Aspartate aminotransferase, cytoplasmic OS=Rattus norvegicus GN=Got1 PE=1 SV=3	47.71	46429	26	26	69.01	TPGTWSHITEQIGMFSFTGLNPK;NTPVYVSSPTWENHNGVFSAAGFK;SCASQLVLGDNSPALR;IVATTLSNPELFK;HIYLMPSGR;KVNLGVGAYR;IGADFLGR;LIADFRDDPDPR;VGGVQSLGGTGALR;WYNGTDNK;APPSFFAQVPQAPPVLVFK;IVATTLSNPELFKEWK;VGNLTVVGK;NLDYVATSINEAVTK;VGNLTVVGKEHDSVLR;QVEYLVNEK;IANDHSLNHEYLPILGLAEFR;NFGLYNER;YWDAEKR;QIAAVMK;SCASQLVLGDNSPALRENR;ITWSNPPAQGAR;DAWAIR;TDDSQPWVLPVVR;VNLGVGAYR;INMCGLTTK	0.139209	3.18e-09	0.401037	7.87e-07	3.45159	0.000950522
tr|D4ACB8|D4ACB8_RAT	Chaperonin subunit 8 (Theta) (Predicted), isoform CRA_a OS=Rattus norvegicus GN=Cct8 PE=3 SV=1	47.63	59589	24	24	48.36	TAEELMNFSKGEENLMDAQVK;LATNAAVTVLR;DMLEASILDTYLGK;DVDEVSSLLR;QITSYGETCPGLEQYAIK;AIAGTGANVIVTGGK;ELEVQHPAAK;NLRDVDEVSSLLR;QYGSEEFLAK;GSTDNLMDDIER;FAEAFEAIPR;APGFAQMLK;YNIMLVR;LFVTNDAATILR;HFSGLEEAVYR;VADMALHYANK;MVINRLEK;TVGATALPK;HEKEDGAISTIVLR;AVDDGVNTFK;IAVYSCPFDGMITETK;EDGAISTIVLR;LVPGGGATEIELAK;LYSVHQEGNK	1.48253	0.159488	1.65847	0.0619488	1.15165	0.427475
sp|O35567|PUR9_RAT	Bifunctional purine biosynthesis protein PURH OS=Rattus norvegicus GN=Atic PE=1 SV=2	47.59	64209	26	26	52.87	DFNLIR;VVVCNLYPFVK;HVSPAGAAVGVPLSEDEAR;DGQVIGIGAGQQSR;ALFEEVPELLTEAEKK;DLIVATIAVK;ASSQLALFSVSDKTGLVEFAR;NLASLGLSLVASGGTAK;GAVDIPAAASFK;TLHPAVHAGILAR;MSSFGDFVALSDVCDVPTAK;DVSELTGFPEMLGGR;NIPEDAADMAR;AFTHTAQYDEAISDYFRR;LDFNLIR;RAEVSNAIDQYVTGTIGEGEDLVK;GISQMPLR;LSGVSVSSDAFFPFR;YGMNPHQTPAQLYTLKPK;TLFGLR;LAGDKANSWWLR;AFTHTAQYDEAISDYFR;TGLVEFAR;ANSWWLR;SLFSNIVTK;EVSDGIVAPGYEEEALK	1.36529	0.0278425	1.35375	0.103618	0.998423	0.227892
tr|D3ZFC6|D3ZFC6_RAT	Protein Itih4 OS=Rattus norvegicus GN=Itih4 PE=4 SV=2	47.58	103482	26	26	31.72	AHIQFKPTLSQQR;AVLSAVELLDK;LGDGLVGSR;TTFELIYQELLQR;VTISLLSLDDPQR;LRDQGPDVLLAK;KTEQFEVSVNVAPGSK;RLGMYELLLK;VRPEQLVK;ADTVQEATFQVELPR;KSQNEQDTVLDGDFTVR;TGLLQLSGPDKVTISLLSLDDPQR;TLFSVLPGLK;VLGIDYPATR;LFVDINQGLEVVGKYEK;AVLSAVELLDKSNQAELLPSK;YNFQHHFK;FAHTVVTSR;LALDNGGLAR;NVLFVIDK;VVEQEGTTPEESPNPDHPR;EKNGIDIYSLTVDSR;LGMYELLLK;VLDLPSLSSQDPAGPSLAMLPK;SQNEQDTVLDGDFTVR;YIFHNFMER	1.43399	0.00875371	1.31565	0.0276162	0.916318	0.255136
tr|D3ZFJ6|D3ZFJ6_RAT	Lactamase, beta (Predicted) OS=Rattus norvegicus GN=Lactb PE=4 SV=1	47.47	60421	25	25	57.82	LLISHLSGIR;RLVNTPYVDNSYK;IKDEVGAPGIVVGVSVDGK;WAGGGFLSTVGDLLK;YLDYMQK;PEASGATELPHEQAPGPGSPHTPASPAAR;YAMAWGVVEKK;LWEAGKLDLDLPVQHYVPEFPEKEYEGEK;EVWSEGLGYADVENRVPCKPETVMR;LVNTPYVDNSYK;NDFEQGELYLK;NSNENLLPGYLKPETMVMMWTPVPNTEMSWDKEGK;AVPIQSPADPEASGATELPHEQAPGPGSPHTPASPAAR;KNDFEQGELYLK;EKFENSIESLR;HYASHTGGAVGASSVLLVLPEELDPEAVNNKVPPR;KKNDFEQGELYLK;SLTMVALAK;IALEFDKDR;IFHDLDMLTTVQEENEPVIYNR;PEAVNNKVPPR;IA…	2.29853	3.12e-05	2.43157	7.54e-05	1.08268	0.115622
tr|D3ZAN3|D3ZAN3_RAT	Alpha glucosidase 2 alpha neutral subunit (Predicted) OS=Rattus norvegicus GN=Ganab PE=3 SV=1	47.17	90573	23	23	35.88	VDSGYRVHEELR;NHGLYVK;SGGIERPFVLSR;AFFSGSQR;GHLETPVWIER;DAVHYGGWEHR;QHASLTGTQALPPLFSLGYHQSR;LVAIVDPHIK;DIHNIYGLYVHMATADGLIQR;MLDYLQGSGETPQTDIR;AEKDEPGAWEETFK;LSFQHDPETSVLTLR;VVIMGAGKPAAVVLQTK;FSFSGNTLVSSSADPK;DALFQR;LKVTEGGEPYR;NPEPELLVR;WYQMGAYQPFFR;FGAVWTGDNTAEWDHLK;KPGVNVASDWSIHLR;KLVAIVDPHIK;HHGPQTLYLPVTLSSIPVFQR;VTEGGEPYR	1.95673	0.00905043	2.05108	0.00715377	1.04583	0.342102
sp|P49242|RS3A_RAT	40S ribosomal protein S3a OS=Rattus norvegicus GN=Rps3a PE=1 SV=2	47.1	29945	25	25	67.42	APAMFNIR;LMELHGEGGSSGK;KWQTMIEAHVDVK;ACQSIYPLHDVFVR;MMEIMTR;VFEVSLADLQNDEVAFRK;VVDPFSKK;LFCVGFTK;LITEDVQGK;VVDPFSKKDWYDVK;TTDGYLLR;ADGYEPPVQE;VERADGYEPPVQESV;ACQSIYPLHDVF;KVVDPFSK;ADGYEPPVQESV;NCLTNFHGMDLTR;ACQSIYPLHDVFVRK;VFEVSLADLQNDEVAFR;LIPDSIGKDIEK;DWYDVK;TTGDETGAKVER;EVQTNDLK;EVQTNDLKEVVNK;FKLITEDVQGK	1.29905	0.125378	0.947904	0.15228	0.726528	0.0494443
sp|Q4FZT9|PSMD2_RAT	26S proteasome non-ATPase regulatory subunit 2 OS=Rattus norvegicus GN=Psmd2 PE=2 SV=1	47	100189	26	26	35.02	SFANTLVDVCAYAGSGNVLK;EPLLTLVK;LLTDDGNKWLYK;LAAMLR;SGALLACGIVNSGVR;VGQAVDVVGQAGKPK;ELDIMEPK;DPNNLFMVR;YLYSSEDYIK;QLAQYHAK;KNPNYNL;MEEGGRDKTPVQSQQPSATAPSGADEK;SETELKDTYAR;MLVTFDEELRPLPVSVR;FSHDADPEVSYNSIFAMGMVGSGTNNAR;AQREPLLTLVK;QMAFMLGR;TFGHLLR;TPVQSQQPSATAPSGADEK;LNILDTLSK;WLPLGLGLNHLGK;AVPLALALISVSNPR;LVGSQEELASWGHEYVR;SSTTSMTSVPKPLK;TITGFQTHTTPVLLAHGER;GTLTLCPYHSDR	1.51201	0.286427	1.7814	0.0424064	1.18358	0.103921
tr|Q5U2U5|Q5U2U5_RAT	Perilipin OS=Rattus norvegicus GN=Plin2 PE=2 SV=1	47	46264	24	24	65.17	EVSDGVLTSSK;IVGYDDTDESHCAEHIESHTLSMAR;LSVSWVEWK;LSVSWVEWKR;LESLSTK;VQQSELTTQ;QKGQETISQLHSTVHLIEFAR;SELLVDQYLPLTQKELEMEAK;KVEGFDMVQK;GQETISQLHSTVHLIEFAR;ELEMEAK;DSVASTVSGVVDK;NLTQQLHTTCQTLLFNVQGLPQNIQDQAK;HLGVMAGDIYSAFR;IQDKLSVSWVEWK;DSVASTVSGVVDKTK;LEPQIAVANTYACK;NVTSFKEVSDGVLTSSK;LPILNQPTSEIVANAR;ASVAVDPQPSVVTR;SELLVDQYLPLTQK;TVTSVAVTGALPIIQK;DVVTTTMAGAK;VANLPLVSSTYDLVSSAYVSTK	18.204	6.66e-16	14.1718	9.64e-14	0.690216	0.000504713
sp|P13107|CP2B3_RAT	Cytochrome P450 2B3 OS=Rattus norvegicus GN=Cyp2b3 PE=2 SV=1	46.85	56385	23	22	41.14	EALVDHAEAFSGR;VQKEIDQVIGSQR;ITKDTLFR;MCLGEGIAR;EVLDYIDHSVENHR;DFIDTFLLHMEKEK;ATLDPNAPR;GIIAVLQPIMQEYGVSFVNEER;SFIQLQEK;LFVATMR;FSDVSPMGLPCR;CEAFMPFSIGK;NLKEVLDYIDHSVENHR;MPYTEAVIHEIQR;EIDQVIGSQR;HGDVFTVYFGPR;EIDQVIGSQRVPTLDDR;VPTLDDR;CLVEELK;SKMPYTEAVIHEIQR;DFIDTFLLHMEK;QSVEDQIKEEAK	0.654943	0.022954	0.210116	6.85e-07	0.312863	0.000158607
sp|Q4KLP0|DHTK1_RAT	Probable 2-oxoglutarate dehydrogenase E1 component DHKTD1, mitochondrial OS=Rattus norvegicus GN=Dhtkd1 PE=2 SV=1	46.84	102643	24	24	38.15	HAMVVCQNTDDVYIPLNHMDPNQK;SIPDTYAEHLIASGLMTQEEVSDIK;LNGHLANVAHYSPPAPHLQAR;SVEVPEELQLHSHLLK;LVGCAIIHVNGDSPEEVVR;ETFTTEER;SSLYSSDIGK;TLIFCSGK;QWGHNELDEPFFTNPVMYK;YPVAVSTLEEMAPGTAFKPVIGDSSVDPK;YGGEGAESMMGFFHELLK;DFAIIR;HFYALLK;DVIIDLLCYR;KPLIVASPK;LSAYGGITDIIIGMPHR;KSIPDTYAEHLIASGLMTQEEVSDIK;HVQDIIWSQEEPQNMGPWSFVYPR;LEELCPFPLDSLQQEMGK;KDVIIDLLCYR;LVSRPPLPAPAVGIGTVHQQQHEAILFK;LAFEYQR;LVTVYCEHGHK;LLLES…	0.208216	8.6e-10	0.505713	4.25e-06	2.77957	3.54e-05
tr|Q499P2|Q499P2_RAT	Leukotriene A(4) hydrolase OS=Rattus norvegicus GN=Lta4h PE=2 SV=1	46.75	69090	23	23	46.32	GSPMEISLPIALSK;TLVWSEKEQVEK;HFHALGGWGELQNTIK;SSALQWLTPEQTSGK;TFGESHPFTK;TWDHFWLNEGHTVYLER;ELVALMSAIRDGEAPDPEDPSR;ACMHPVTAMLVGK;AILPCQDTPSVK;DGEAPDPEDPSR;LTYTAEVSVPK;ALTGTAALTVQSQEDNLR;SLTLDTKDLTIEK;ELVALMSAIR;YTLGESQGYK;YTLGESQGYKGSPMEISLPIALSK;DLAAFDKSHDQAVR;APLPLGHIKR;SLSNVIAHEISHSWTGNLVTNK;QHPYLFSQCQAIHCR;WEEAIPLALK;SAYEFSETESMLK;MQEVYNFNAINNSEIR	1.29442	0.0653085	1.29107	0.139725	0.992509	0.403383
sp|Q68G31|PBLD_RAT	Phenazine biosynthesis-like domain-containing protein OS=Rattus norvegicus GN=Pbld PE=2 SV=1	46.42	31688	23	23	85.42	EMNLSETAFIR;NVNSTLTFVTLSGELK;YFAPWVGVPEDPVTGSAHTVLSSYWSQQLGKK;AAIGDTTVQDIQYSPDTR;GNPAAVCLLESILQEDAHQQIAR;RAEDGIVLDFPLYPTFPQDFHEVKDLIK;GLILTVK;IKNVNSTLTFVTLSGELK;SFLESLKVNTEPLPGIEK;WFTPVSEVPLCGHATMASAAVLFHK;NPAAVCLLESILQEDAHQQIAR;GESGGQTTPYDFYSR;GGELDISLRPDGR;VNTEPLPGIEK;AAIGDTTVQDIQYSPDTRK;EMNLSETAFIRK;RAEDGIVLDFPLYPTFPQDFHEVK;LQPTDSFSQSSCFGLR;GGAAVVLEGMLTA;KLQPTDSFSQSSCFGLR;SFLESLK;GLILTVKGESGGQ…	0.9533	0.0584685	1.01315	0.150199	1.07363	0.129947
sp|P24329|THTR_RAT	Thiosulfate sulfurtransferase OS=Rattus norvegicus GN=Tst PE=1 SV=3	46.39	33407	29	27	71.04	YLGTQPEPDAVGL;KGVTACHIALAAYLCGKPDVAVYDGSWSEWFR;WLAESIR;EGHPVTSEPSRPEPAVFK;RFQLVDSR;TVSVLNGGFRNWLK;PEPDAVGLDSGHIR;GSVNVPFMNF;TYEQVLENLQSKR;GSVNVPFMNFLTEDGFEK;YLGTQPEPDAVGLD;VDLSQPLIATCR;DTHVVVYDGDDLGSFYAPR;EGHPVTSEPSRPEPAV;FQLVDSR;GSVNVPFMNFLTEDGFEKSPEELR;KVDLSQPLIATCRK;HVPGASFFDIEECR;YLGTQPEPDAVGLDSGHIR;AIFQDK;VHQVLYR;EGHPVTSEPSRPEPA;KVDLSQPLIATCR;VLDASWYSPGTR;NWLKEGHPVTSEPSRPEPAVFK;TVSVLNGGFR;TY…	1.07519	0.0104918	1.21335	0.043561	1.16303	0.00984788
sp|P25093|FAAA_RAT	Fumarylacetoacetase OS=Rattus norvegicus GN=Fah PE=1 SV=1	46.33	45976	24	24	72.08	TFLLDGDEVIITGH;SFGTTISPWVVPMDALMPFVVPNPK;AQEHIFGMVL;VGFGQCAGK;ENALLPNWLHLPVGYHGR;HLFTGPVLSK;TFLLDGDEVIITGHCQGDGYR;ASLQNLLSASQAQLRDDK;AFTSQASATMHLPATIGDYTDFYSSLQHATNVGIMFR;FGEPIPISK;ASLQNLLSASQAQLRDDKELR;DIQQWEYVPLGPFLGK;ASLQNLLSASQAQLR;ASSVVVSGTPIR;IGVAIGDQILDLSVIK;AQEHIFGMVLMNDWSAR;VLPALSPA;IGVAIGDQILDL;DDKELR;HQHVFDETTLNSFMGLGQAAWK;GKENALLPNWLHLPVGYHGR;RLDMELEMAFFVGPGNR;SFIPVAEDSDFPIQNLPYGVFSTQ…	1.12961	0.215939	1.66239	0.0302909	1.54558	0.0647745
tr|F1LRV4|F1LRV4_RAT	Heat shock 70 kDa protein 4 OS=Rattus norvegicus GN=Hspa4 PE=3 SV=1	46.31	94027	24	23	35.36	FLEMCDDLLAR;WNSPAEEGSSDCEVFPK;SNLAYDIVQLPTGLTGIK;QVYVDKLAELR;QIQQYMK;ELSTTLNADEAVTR;SVMDATQIAGLNCLR;EFSITDVVPYPISLR;NAVEEYVYEMR;FQESEERPK;QDLPALEEKPR;LMNETTAVALAYGIYKQDLPALEEKPR;IKELTNICSPIISKPKPK;QSLTADPVVK;VTYMEEER;VLATAFDTTLGGR;AFSDPFVEAEK;VREFSITDVVPYPISLR;STNEAMEWMNSK;LKETAESVLK;NKEDQYEHLDAADMTK;AGGIETIANEYSDR;NFTTEQVTAMLLSK	1.23274	0.0792463	1.33889	0.0100009	1.06942	0.231765
sp|Q5QE80|AOXC_RAT	Aldehyde oxidase 3 OS=Rattus norvegicus GN=Aox3 PE=1 SV=1	46.22	146752	26	23	25.34	MAEDSPNTVLTFRGER;MAEDSPNTVLTFR;GDDMLITGGRHPLLGK;LPTSDLNPIFGVGNCK;TIHKQEFDPTNLIK;MACEDQFTNLVPK;YGCGGGDCGACTVMISR;SFSPNSACCPMNEK;QQNAFAIVNAGMR;AVDEFNQQSFWK;SCQQLIGR;FKDVSYPIIISPAR;GLPLILAINSPATAEVIR;TSKPGLLASVAAVAAQK;GDDMLITGGR;NVASLGGHIISR;YSPEGVLYTR;IASVSDIPEEFHVSLLTPTQNPK;AVQNACQILMK;SKESDELIFFVNGK;NADPEVNLLFYLR;NILSDVVSR;NHPEPSTEQIMETLGGNLCR	0.76322	0.00293434	0.372383	8.17e-09	0.488123	1.51e-06
tr|Q3MHS9|Q3MHS9_RAT	Chaperonin containing Tcp1, subunit 6A (Zeta 1) OS=Rattus norvegicus GN=Cct6a PE=2 SV=1	46.19	58018	24	24	54.61	VATAQDDITGDGTTSNVLIIGELLK;DGNVLLHEMQIQHPTASLIAK;SVTLLVK;IITEGFEAAK;QADLYISEGLHPR;EGIVALR;SETDTSLIR;ALQFLEQVK;NAIDDGCVVPGAGAVEVALAEALIK;AQAALAVNISAAR;VLAQNSGFDLQETLVK;IIGELLK;IITEGFEAAKEK;AQLGVQAFADALLIIPK;GLVLDHGARHPDMK;EMDRETLIDVAR;GLQDVLR;GLVLDHGAR;FTFIEK;TKVHAELADVLTEAVVDSILAIR;GIDPFSLDALAK;MLVSGAGDIK;VCGDSDKGFVVINQK;KKDEPIDLFMVEIMEMK	1.26384	0.0194584	1.28546	0.0130141	1.02009	0.268915
tr|M0RBL9|M0RBL9_RAT	Protein Vwa8 (Fragment) OS=Rattus norvegicus GN=Vwa8 PE=4 SV=1	45.94	78999	23	20	36.14	AGTAFYIDQCAVR;LVLLDGIHR;NVLPVLNNLLENR;YTLPNGDTAWR;EVTIKVPAGTR;DIYFLPFQDQLK;SVAMQYLELTK;LQLTDEQLQNR;VIALGLPVPR;WMYPYTVLLGHEGK;DHTKEELDAWK;ELSLYDGSR;DLLGQDVFLIGPPGPLRR;QEVEYIALSR;DLLGQDVFLIGPPGPLR;YSGNPLDPPLR;TLVLEGLEK;EMQLEDGR;VNAGTLAVLQR;SSPLVSAAR	0.705545	0.00920379	1.06403	0.153609	1.52756	0.000165725
sp|Q3KR86|MIC60_RAT	MICOS complex subunit Mic60 (Fragment) OS=Rattus norvegicus GN=Immt PE=1 SV=1	45.94	67177	23	23	42.86	KPIQSGPLK;LSEQELEFHRR;LRGIEQAVQSHAVAEEEAR;SEIQAEQDR;TAMDNSEIAGEKK;VSCSDNEFTQALTAAIPPESLTR;SEIQAEQDRKVEEVRDAMENEMR;GVYSEETLR;GMSISDLAGTLSTDDLNALIAHAHR;GMSISDLAGTLSTDDLNALIAHAHRR;EIAGATPYITAAEEK;TSSAEMPTIPLGSAVEAIR;ELDSITPDITPGWK;QHIELALER;KAHQLWLSVEALK;LSEQELEFHR;QTITAQNAAVQAVK;KAVDEAADALLK;VVSQYHELVVQAR;SLEDALNQTATVTR;AVDEAADALLK;DDFRKELDSITPDITPGWK;GIEQAVQSHAVAEEEAR	0.944234	0.078544	1.38219	0.00444271	1.46272	0.00133219
sp|Q03626|MUG1_RAT	Murinoglobulin-1 OS=Rattus norvegicus GN=Mug1 PE=2 SV=1	45.84	165328	70	12	45.53	TPLVTIQSSGSFSQK;TLMAYAFALAGNQEK;YNMPLEK;GGEFEMMPLGVNKSPLPK;GGEFEMMPLGVNK;ISLCHGNPSFSSETK;IKHPTYCYEMNMVVLSAPAVESELSPR;HAEEHHTAYAVYSLSK;GEAFMLK;TLMAYAFALAGNQEKR;SPLPKEPPRKDPPPKDPVIETIR;SQKTPLVTIQSSGSFSQK	1.4114	0.0133186	1.65547	0.00563021	1.18215	0.0801655
sp|P19643|AOFB_RAT	Amine oxidase [flavin-containing] B OS=Rattus norvegicus GN=Maob PE=1 SV=3	45.81	58459	28	27	55.19	IPEDEIWQPEPESVDVPARPITNTFLER;KFIGGSGQVSER;YVISAIPPVLGMK;KLCELYAK;HLPSVPGLLK;ELGLETYK;EILHAIGK;LLHDCGLSVVVLEAR;APLAEEWDYMTMK;EILHAIGKIPEDEIWQPEPESVDVPARPITNTFLER;IFFAGTETASHWSGYMEGAVEAGER;FIGGSGQVSER;VKLERPVIHIDQTGENVVVK;ELGLETYKVNEVER;LCELYAK;VPLGSVIK;YVDLGGSYVGPTQNR;TMDEMGQEIPSDAPWK;VLNSQEALQPVHYEEK;LERPVIHIDQTGENVVVK;VNEVER;CMVYYKEPFWR;IKDILGDR;NQLITR;TLNHEIYEAK;SNKCDVIVVGGGISGMAAAK;IHHSPPLPILR	1.25517	0.379016	1.23365	0.36753	0.97639	0.411498
sp|Q9JM53|AIFM1_RAT	Apoptosis-inducing factor 1, mitochondrial OS=Rattus norvegicus GN=Aifm1 PE=1 SV=1	45.8	66723	24	24	43.63	SITVIGGGFLGSELACALGR;KSQASGIEVIQLFPEK;KSQASGIEVIQLFPEKGNMGK;GVIFYLR;KVETDHIVTAVGLEPNVELAK;VPSHVPFLLIGGGTAAFAAAR;KIIKDGEQHEDLNEVAK;CLIATGGTPR;VNAELQAR;IMGLGLSPEEK;IIKDGEQHEDLNEVAK;ILPEYLSNWTMEK;TGGLEIDSDFGGFR;VMPNAIVQSVGVSGGK;VVHLDVR;KVVHLDVR;VLIVSEDPELPYMRPPLSK;DGEQHEDLNEVAK;LNDGSQITFEK;SQASGIEVIQLFPEK;ELWFSDDPNVTK;AIASAAEGGSVPPIR;SNIWVAGDAACFYDIK;LFNIHED	1.93073	0.0071801	2.26512	9.17e-06	1.19783	0.00665454
sp|P48500|TPIS_RAT	Triosephosphate isomerase OS=Rattus norvegicus GN=Tpi1 PE=1 SV=2	45.7	26849	23	23	90.76	VVLAYEPVWAIGTGK;LPADTEVVCAPPTAYIDFAR;TATPQQAQEVHEK;IAVAAQNCYK;VNHALSEGLGVIACIGEKLDEREAGITEK;ELASQPDVDGFLVGGASLKPEFVDIINAKQ;EAGITEK;CLGELICTLNAAK;AIADNVKDWCK;ELASQPDVDGFLVGGASLKPEFVDIINAK;VTNGAFTGEISPGMIK;CNVSEGVAQCTR;RHIFGESDELIGQK;VVFEQTK;VTNGAFTGEISPGMIKDLGATWVVLGHSER;IIYGGSVTGATCK;VNHALSEGLGVIACIGEK;DLGATWVVLGHSERR;LDEREAGITEK;FFVGGNWK;HIFGESDELIGQK;DLGATWVVLGHSER;KFFVGGNWK	1.62483	0.00965243	1.43854	0.0108504	0.877395	0.0380613
sp|Q6AYS7|ACY1A_RAT	Aminoacylase-1A OS=Rattus norvegicus GN=Acy1a PE=1 SV=1	45.69	45804	24	24	65.93	FIEDTAAEKLHK;EGAVTSVNLTK;GVDIYTR;SVSIQYLEAVR;LHEAVFLR;TIHMTFVPDEEVGGHK;LVAALASVPALPGES;RPEFQALR;SPWWIR;AGFALDEGLANPTDAFTVFYSER;AVGIPALGFSPMNR;VVNSILAFR;ICTVQPNPDYGSAVTFLEER;FIEDTAAEK;EMNLTLEPEIFPAATDSR;LRICTVQPNPDYGSAVTFLEER;MTPTDDTDPWWAAFSGACK;TPVLLHDHNER;VAPDVDMK;QLQSWCQEAGEGVTFEFAQK;GMELFVK;LQANPHLK;TTKGPESEHPSVTLFR;GPESEHPSVTLFR	0.642918	0.013423	1.04192	0.667674	1.63137	0.011081
sp|Q68FY0|QCR1_RAT	Cytochrome b-c1 complex subunit 1, mitochondrial OS=Rattus norvegicus GN=Uqcrc1 PE=1 SV=1	45.63	52849	22	21	58.75	RIPLAEWESR;TATFVQALQSVPETQVSVLDNGLR;EMQENDASMQNVVFDYLHATAFQGTPLAQAVEGPSENVRR;NRPGNALEKEVESIGAHLNAYSTR;HQQLLDLAQDHFSSVSQVYEEDAVPSITPCR;EMQENDASMQNVVFDYLHATAFQGTPLAQAVEGPSENVR;IPLAEWESR;VASEQSSHPTCTVGVWIDVGSR;MVLAAAGGVK;LCTSATESEVTR;YETEKNNGAGYFLEHLAFK;EVESIGAHLNAYSTR;YFYDQCPAVAGYGPIEQLSDYNR;TDLTDYLSR;NALISHLDGTTPVCEDIGR;EHTAYLIK;SLLTYGR;NNGAGYFLEHLAFK;SGMFWLR;RIPLAEWESRIEEVDAQMVR;IEEVDAQMVR	1.00466	0.0489809	0.962284	0.0290627	0.976444	0.227687
sp|P14740|DPP4_RAT	Dipeptidyl peptidase 4 OS=Rattus norvegicus GN=Dpp4 PE=1 SV=2	45.55	88089	26	26	34.16	KYPLLIDVYAGPCSQK;MLQDVQMPSK;FRPAEPHFTSDGSSFYK;VLEDNSALDK;DRKPEQVCTFITK;TYTLADYLK;GSGYQGDKIMHAINKR;FWYQMILPPHFDK;YMGLPTPEDNLDHYR;CLSCDLNPER;CGIAVAPVSR;TVWIPYPK;LAYVWK;YYQLGCR;GLPLYTLHR;LGTLEVEDQIEAAR;RLGTLEVEDQIEAAR;IVSDKDGYKHICQFQK;GSGYQGDK;WVSDSEYLYK;ISLQWLR;GPGLPLYTLHR;HSYTASYSIYDLNKR;FFIVNTDSL;IEPHLPSHR;WEYYDSVYTER	0.976935	0.0670632	1.37992	0.0112467	1.42109	0.00672936
tr|Q6AYI1|Q6AYI1_RAT	DEAD (Asp-Glu-Ala-Asp) box polypeptide 5 OS=Rattus norvegicus GN=Ddx5 PE=1 SV=1	45.46	69240	23	15	34.96	DWVLNEFK;TTYLVLDEADR;LIDFLECGK;TGTAYTFFTPNNIK;NFYQEHPDLARR;GGFNTFR;HGKAPILIATDVASR;LMEEIMSEKENK;SQQERDWVLNEFK;FVINYDYPNSSEDYIHR;ELAQQVQQVAAEYCR;TIVFVETK;QVSDLISVLR;NFYQEHPDLAR;LLQLVEDR	0.99941	0.459492	0.959683	0.333373	0.953079	0.353581
sp|P04639|APOA1_RAT	Apolipoprotein A-I OS=Rattus norvegicus GN=Apoa1 PE=1 SV=2	45.32	30062	24	24	78.38	MQPHLDEFQEK;IMSMIDEAK;AKFGLYSDQMR;ETDWLR;AKPALDDLGQGLMPVLEAWK;DEPQSQWDR;DFATVYVDAVK;WNEEVEAYR;IMSMIDEAKK;NHPTLIEYHTK;DYVSQFESSTLGK;NEMNKDLENVK;QKLEPLGTELHK;MQPHLDEFQEKWNEEVEAYR;VKDFATVYVDAVK;FGLYSDQMR;VVAEEFRDR;QLNLNLLDNWDTLGSTVGR;VVAEEFR;WEFWQQDEPQSQWDR;LTEIKNHPTLIEYHTK;LQEQLGPVTQEFWANLEK;DSGRDYVSQFESSTLGK;FGLYSDQMRENLAQR	1.34024	0.0250646	1.0806	0.401009	0.802419	0.0502824
tr|Q9JKB7|Q9JKB7_RAT	Guanine deaminase OS=Rattus norvegicus GN=Gda PE=2 SV=1	45.18	50901	25	25	61.45	QVVPFSSSV;FVSEMLQK;TVMAHGCYLSEEELNVFSER;ETTEESVKETER;FSLSCTETLMSELGNIAK;FQSTDVAEEVYTR;FLYLGDDR;FLYLGDDRNIEEVYVGGK;EIGNFEVGKDFDALLINPR;TPQLALIFR;IGLGTDVAGGYSYSMLDAIR;NIEEVYVGGK;NYTDVYDKNNLLTNK;GASIAHCPNSNLSLSSGLLNVLDVLK;LATLGGSQALGLDR;LATLGGSQALGLDREIGNFEVGKDFDALLINPR;DFDALLINPR;DHLLGVSDSGK;SLYPGYK;RFQSTDVAEEVYTR;IVFLEESSQQEK;AVMVSNVLLINKVNEK;EWCFKPCEIR;THDLYIQSHISENREEIEAVK;AVMVSNVLLINK	1.85157	0.057607	1.64899	0.0735244	0.896187	0.272117
tr|F1M566|F1M566_RAT	Protein Hspg2 (Fragment) OS=Rattus norvegicus GN=Hspg2 PE=4 SV=2	44.9	230845	28	18	16.4	IAHVELADAGQYR;LYQVSPADSGEYVCR;AGLSSGFVGCVR;CLIHEGATPISLEWK;FDAGSGMATIR;YELGSGLAVLR;VPAGSAAVFPCMASGYPTPAITWSK;LGIPVKLEPR;GGSLPAGHQVHGHILR;EGGQLPPGHSVQDGVLR;ITVPASEGSSYR;AFAYLQVPER;LHQMSVADSGEYVCR;GVGQCYDSSPCER;SGIVQSGSVIR;SLEPLALGR;IEGNTLVIPR;SLPEVPETIEFEVR	1.04458	0.439666	0.966415	0.359806	0.918081	0.140037
sp|Q6SKG1|ACSM3_RAT	Acyl-coenzyme A synthetase ACSM3, mitochondrial OS=Rattus norvegicus GN=Acsm3 PE=2 SV=1	44.89	65714	24	24	50	TAIPQNFSNYESMK;LSNPAFWWVDGNGKEVR;FANILTEACSLQR;EGWGNLK;FPITVFCSAPTAYR;DVLDQWTNTEK;EIQEHVK;IGPFEVESALIEHPSIAESAVVSSPDPIRGEVVK;LSNPAFWWVDGNGK;TGTVLIPGTTQLTQK;SDDVILSSGYR;KIEFIEELPK;HNELMAIYFTSGTTGPPK;AFIVLNPDYK;IPEWWLANVACLR;KFANILTEACSLQR;WSFEELGSLSR;CIITDDTLAPAVDIVAAK;HCVSAGEPINPEVMEQWK;MLIQNDITSYK;GNFYITGDR;TTAPYKYPR;FDSTSILQTLSK;VMVILPK	1.47245	0.0040032	1.05082	0.448097	0.70339	0.0185624
sp|P41034|TTPA_RAT	Alpha-tocopherol transfer protein OS=Rattus norvegicus GN=Ttpa PE=1 SV=1	44.76	31846	24	24	70.86	AEMRPGPVVGK;VSLITSELIVQEVETQRNGVK;AIFDLEGWQISHAFQITPSVAK;SILGLLK;QLNEQPDHSPLVQPGLAELRR;ARDFDLDLAWR;GIHLINEPVIFHAVF;AQEEGVPETPQPLTDAFLLR;KIAAVVTDSFPLKVR;QLNEQPDHSPLVQPGLAELR;AECPELSADLHPR;WRAECPELSADLHPR;IAAVVTDSFPLK;SEDYLSSISETIQ;RAQEEGVPETPQPLTDAFLLR;VSLITSELIVQEVETQR;ISYWDPK;VFTAYDVFR;KIAAVVTDSFPLK;IHLHGNNYK;MRPGPVVGK;AIFDLEGWQISHAFQITPSVAKK;IAAVVTDSFPLKVR;DFDLDLAWR	1.78685	0.0132873	2.48071	0.000246081	1.54045	0.000841696
tr|F1LM47|F1LM47_RAT	Succinyl-CoA ligase subunit beta OS=Rattus norvegicus GN=Sucla2 PE=3 SV=1	44.67	50307	22	22	54.62	IVFSPEEAK;REYYFAITMER;YDATMVEINPMVEDADGKVLCMDAK;LHGGTPANFLDVGGGATVHQVTEAFK;ICNQVLVCER;GKGTFTSGLK;VLCMDAK;AVSSQMIGQK;ALIADSGLK;LSEIVTLAK;GTFTSGLK;INFDSNSAYR;SSDEAYAIAK;MGFPSNIVDSAAENMIK;DLEIRIPVVVR;CDIIAQGIVMAVK;IFALQDWSQEDER;SFQGPVLIGSSQGGVNIEDVAAENPEAIVKEPVDIIEGVKK;KMGFPSNIVDSAAENMIK;ILACDDLDEAAK;LYNLFLK;YDATMVEINPMVEDADGK	1.20489	0.132416	1.68069	0.0204741	1.37361	0.0537973
sp|Q6URK4|ROA3_RAT	Heterogeneous nuclear ribonucleoprotein A3 OS=Rattus norvegicus GN=Hnrnpa3 PE=1 SV=1	44.54	39653	25	21	53.03	WGTLTDCVVMRDPQTK;KLFIGGLSFETTDDSLREHFEK;YHTINGHNCEVK;IETIEVMEDR;LFIGGLSFETTDDSLR;GFGFVTYSCVEEVDAAMCARPHK;YGKIETIEVMEDR;ALSKQEMQSAGSQR;GFAFVTFDDHDTVDK;KIFVGGIKEDTEEYNLR;SSGSPYGGGYGSGGGSGGYGSR;KLFIGGLSFETTDDSLR;IFVGGIKEDTEEYNLR;GFGFVTYSCVEEVDAAMCARPHKVDGR;AVSREDSVKPGAHLTVK;LFIGGLSFETTDDSLREHFEK;GFAFVTFDDHDTVDKIVVQK;MEVKPPPGRPQPDSGR;IFVGGIKEDTEEYNLRDYFEK;KIFVGGIKEDTEEYNLRDYFEK;EDSVKPGAHLTVK	1.16149	0.183596	1.26784	0.124423	1.10587	0.124792
tr|G3V7L6|G3V7L6_RAT	26S protease regulatory subunit 7 OS=Rattus norvegicus GN=Psmc2 PE=3 SV=1	44.28	48634	22	22	56.81	FDDGAGGDNEVQR;LREVVETPLLHPER;EVVETPLLHPER;KIEFSLPDLEGR;VIGSELVQK;FVVDLSDQVAPTDIEEGMR;ACLIFFDEIDAIGGAR;KINELTGIKESDTGLAPPALWDLAADKQTLQSEQPLQVAR;QTLQSEQPLQVAR;IEFSLPDLEGR;IATEKDFLEAVNK;ESDTGLAPPALWDLAADKQTLQSEQPLQVAR;FVNLGIEPPKGVLLFGPPGTGK;ELFEMAR;QVEDDIQQLLK;SVCTEAGMFAIR;DIRFELLAR;ALDEGDIALLK;TMLELINQLDGFDPR;GVLLFGPPGTGK;IINADSEDPKYIINVK;VLMATNR	1.22442	0.101596	1.13663	0.243294	0.935842	0.138522
sp|P32198|CPT1A_RAT	Carnitine O-palmitoyltransferase 1, liver isoform OS=Rattus norvegicus GN=Cpt1a PE=1 SV=2	44.2	88126	22	22	36.22	YLAVDSPFLK;GDTNPNIPKPTR;TLDREELKPIR;LAALTAADRVPWAK;VDPSLGMIAK;LPVPAVKDTVSR;SCTMESCNFVQAMMDPK;EVLSEPWR;LAMTGAGIDR;LLGSTIPLCSAQWER;TSPDAFIQLALQLAHYK;KPMLYSFQTSLPR;IPGEETDTIQHIKDSR;SITFVVFK;ELEQQMQQILDDPSEPQPGEAK;AGNTIHAILLYR;IPGEETDTIQHIK;MTALAQDFAVNLGPK;AAFFVTLDESEQGYREEDPEASIDSYAK;YLESVRPLMKEEDFQR;QTYFAR;VWLYHDGR	1.0273	0.116757	0.831876	0.00970178	0.798512	0.122701
tr|F1M9A7|F1M9A7_RAT	Acyl-coenzyme A oxidase OS=Rattus norvegicus GN=Acox3 PE=3 SV=1	43.68	78206	24	24	38.83	TGNVTSEGTYNTPFKDVR;TLLPMPGVMVGDMGK;DSVLWSDIPKGPLSAYR;QFGPTDKEEIPVLEYPLQQWR;QRGIQECREACGGHGYLAMNR;NLWAAVLQQSGVLER;TIFSTLENDPLFAR;GPLSAYR;ADWLDSEAPLAAYR;FWVGNLGK;ELNFLR;TGNVTSEGTYNTPFK;TATHAVVFAQLYTPDGQCR;DSVLWSDIPK;RDSVLWSDIPK;TTAHYDPATQEFILHSPDFEAAK;TVNFLEAYPGILGQK;AAWWPEFTANK;EACGGHGYLAMNR;EIHALASAGKPLASWTAQR;GLHSFLVQIRD;LGASLGSLSSGR;GLHSFLVQIRDPK;TIFLDLIELQR	1.2281	0.0128254	0.726767	0.00535837	0.59747	0.000269599
tr|D3ZUU8|D3ZUU8_RAT	Protein Sec14l4 OS=Rattus norvegicus GN=Sec14l4 PE=4 SV=1	43.64	47019	22	21	59.95	NLIVIR;SGQVGDLSPQQQEALTR;YNSHMVPEDGSLTCLK;IVILGGNWK;FREILQDVLPTLPK;FDNTYSLLHTK;IKVCEMLLHECELQSQK;IVILGGNWKQELLK;NQQDLDHILTWQPPEVIR;FMSPDQLPVEFGGTMTDPDGNPK;VGYTAEVLLPDKACEEK;FDNTYSLLHTKK;GLFMSASK;GSSHQVENEILFPGCVLR;INYGGDVPK;TGVYVLR;EILQDVLPTLPK;LQGFVSTGPPQDSGHSGHH;LFPVAFNLVK;QKAGEMTEVLPNQR;ADDFFLLR	1.47946	0.00614274	1.54738	0.0425185	1.11049	0.0999584
sp|O55096|DPP3_RAT	Dipeptidyl peptidase 3 OS=Rattus norvegicus GN=Dpp3 PE=1 SV=2	43.53	83039	23	23	40.24	VVGQEGKYHYEVR;GAFNFDQETVINPETGEQIQSWYR;AGLLALEFYTPETANWR;KLIVQPNTRLEGSEVQLVEYEASAAGLIR;LVASAEQLLK;LTFMEEEDKDLYIR;DTVLLR;EKLTFMEEEDKDLYIR;GEFEGFVAMVNK;ADTQYILPNDIGVSSLDCR;VLLEAGEGLVTVTPTTGSDGRPDAR;AYAANSHQEQMLAQYVESFTQGSIEAHKR;GDYAPILQK;LLSPTER;AYAANSHQEQMLAQYVESFTQGSIEAHK;LASVLNTEPALDSELTSK;ELPWPPAFEK;LAQDFLDSQNLSAYNTR;LFVQDEK;NVSLGNVLAVAYATK;SYEFQGNHFQVTR;LEGSEVQLVEYEASAAGLIR;NVSLGNVLAVAYATKR	0.989645	0.0376544	1.04869	0.300856	1.11779	0.0249946
tr|D4A4X4|D4A4X4_RAT	Protein Cgn OS=Rattus norvegicus GN=Cgn PE=4 SV=1	43.51	136405	22	22	24.22	STPDLLR;VQGIAGQPFVVLNSGEK;ALVGQAELTR;GLVEGGEAVEAR;SMQDATQDHAAVEAER;ELEEQHEVNEQLQAR;QTQDWVLQSFEESR;LEAELDEEKNTVELLTDR;DLEEQNLQLQK;GALKEEVASHDQEVEHVR;SQSQASLTGLALMSPSNR;ILGLEQQLK;VASETEAMVLGQR;ASTYGVAVR;LASSEGLQKPSASFSQLESQNQLLQER;GADSFGVQIK;LLLGQEEGLR;LDKELLAQR;QHVNDQKDQLTLR;ELLEELLEGK;FITEPEGAAEMGTLR;ATIYGILR	0.937042	0.0493665	0.821252	0.0103107	0.886034	0.0232764
sp|B3DMA2|ACD11_RAT	Acyl-CoA dehydrogenase family member 11 OS=Rattus norvegicus GN=Acad11 PE=1 SV=1	43.23	87372	24	24	33.12	YLMGNNSSEDSFLTANTVQPLAETGLQLSR;GFEISQGR;QYQASAHQSIPAMDQLSTWLMR;QQWLEPLLR;MEMDVTRDTVEVLPQHK;DFSIPGVSPAER;VPASNLILGEGR;IAIEEIR;SLEAYLNQHLPGFGSDHR;MDVTRDTVEVLPQHK;GSQAYVLR;LADGPDEVHLSAIAK;SGQSNPTFFLQK;DTVEVLPQHK;IAVVLGR;LYEHEVVAHWIAK;QVSTWTK;LAGIAQGVYSR;KWWSSGAGNPK;AAHSIDTLGSAAAR;WWSSGAGNPK;AVLTVTQYR;MELQDQAR;QHVFPAEK	1.08479	0.327386	1.55559	0.0289571	1.42711	0.0419807
tr|X1WI37|X1WI37_RAT	Protein LOC100362640 (Fragment) OS=Rattus norvegicus GN=LOC100362640 PE=3 SV=1	43.22	29467	23	23	61.07	LSNIFVIGK;YALTGDEVK;ECLPLIIFLR;YPDPLIK;ERHPGSFDVVHVK;TDITYPAGFMDVISIDK;ITDFIK;VNDTIQIDLETGK;VNDTIQIDLETGKITDFIK;ERHPGSFDVVHVKDANGNSFATR;GNKPWISLPR;GIPHLVTHDAR;DANGNSFATR;LTIAEER;VRTDITYPAGFMDVISIDKTGENFR;ITPEEAK;LKYALTGDEVKK;VRTDITYPAGFMDVISIDK;HPGSFDVVHVKDANGNSFATR;TIRYPDPLIK;HPGSFDVVHVK;FDTGNLCMVTGGANLGR;TDITYPAGFMDVISIDKTGENFR	1.6753	0.00377208	1.73886	0.00927134	1.0312	0.281181
sp|Q8K4C0|FMO5_RAT	Dimethylaniline monooxygenase [N-oxide-forming] 5 OS=Rattus norvegicus GN=Fmo5 PE=1 SV=3	43.16	60056	23	22	42.96	FDHEMFGLKPK;EYKNPVEFTGKR;QQVDVFDGVLVCTGHHTDPHLPLDSFPGIEK;KQPDFSTSGQWQVVTEHEGK;EYKNPVEFTGK;SVIINTSK;GYPIDILLSSR;IISGLVK;LAFQLLVGPCTPVQYR;EFGLLK;IAVIGSGASGLTCIK;GAWILNR;ITNYLSK;WATQVFK;CCLEEGLEPVCFER;KTILTTEDR;RGYPIDILLSSR;SDDIGGLWR;TILTTEDR;KLPSQSEMMAEINK;HSALGQHPTINDDLPNR;LPSQSEMMAEINK	1.08333	0.116909	0.805631	0.011987	0.731299	0.0815068
tr|Q6TXG7|Q6TXG7_RAT	Serine hydroxymethyltransferase OS=Rattus norvegicus GN=Shmt1 PE=2 SV=1	42.91	75375	23	22	40.38	GLLEEDFQK;VGLELIASENFASR;AVLEALGSCLNNK;IYQLQVLANCR;QAMTTEFK;YYGGTEFIDELETLCQK;LIIAGTSCYSR;VYPDTGYINYDQLEENASLFHPK;MLTQPLKESDAEVYSIIK;MLTQPLKESDAEVYSIIKK;IMGLDLPDGGHLTHGFMTDK;IVTGGSDNHLILMDLRPK;DATVWASHEK;YYGGTEFIDELETLCQKR;YSEGYPGQR;ALSDALTELGYK;AVLEALGSCLNNKYSEGYPGQR;KISATSIFFESMPYK;VLEACSIACNK;LGTPALTSR;AGMIFYR;ALQAYHLDPQCWGVNVQPYSGSPANFAVYTALVEPHGR	0.740506	0.0138878	0.913613	0.110676	1.25409	0.119629
sp|P41542|USO1_RAT	General vesicular transport factor p115 OS=Rattus norvegicus GN=Uso1 PE=1 SV=1	42.87	107164	22	22	29.51	LQTENSELQQR;IVAFENAFER;DAEQVAELKQELSALK;GVMGGQSAGPQHTEAETIQK;EQDLQLEELK;ASQKPQPNFPSPEYMIFDHEFTK;VASSTLLDDRR;SQLCSQSLEITR;NNNSNQNFFK;ELEGVITK;LREEIEELR;QLGPPVQQIILVSPMGVSK;AWFEVGDENPGWSAQK;EIIRNDGVLLLQALTR;TLEQHDNIVTHYK;SSQVSGMSEQALATCSPR;SVPVEGESELVTAAK;LMDLLADSR;EIEELR;LSALLQETK;SHQVLLQSQLAEKDTVIENLR;EQDLQLEELKQQVSTLK	1.17945	0.314642	0.989141	0.616723	0.836856	0.25917
sp|Q07936|ANXA2_RAT	Annexin A2 OS=Rattus norvegicus GN=Anxa2 PE=1 SV=2	42.61	38679	21	21	60.18	SYSPYDMLESIR;LSLEGDHSTPPSAYGSVKPYTNFDAERDALNIETAIK;DALNIETAIK;TKGVDEVTIVNILTNR;RAEDGSVIDYELIDQDAR;SLYYFIQQDTKGDYQK;SALSGHLETVMLGLLK;AEDGSVIDYELIDQDAR;TPAQYDASELK;GVDEVTIVNILTNR;STVHEILCK;QDIAFAYQR;SLYYFIQQDTK;TNQELQEINR;LSLEGDHSTPPSAYGSVKPYTNFDAER;SYSPYDMLESIRK;WISIMTER;ELYDAGVK;ELYDAGVKR;GLGTDEDSLIEIICSR;TDLEKDIISDTSGEFR	2.43176	0.000368062	1.70651	0.0196416	0.6959	0.0289889
tr|D3ZKG1|D3ZKG1_RAT	Protein Mut OS=Rattus norvegicus GN=Mut PE=4 SV=1	42.6	82926	20	20	38.5	TLVPELIK;QYAGFSTVEESNK;GKNPEDLIWHTPEGISIKPLYSR;TGLQAGLTIDEFAPR;ADTMDLPEELPGVKPFTR;LHQQQPLHPEWAVLAK;IIADIFQYTAQHMPK;VRGDVGMAGVAIDTVEDTK;AAVQVLDDIEK;IDSGSEVIVGVNK;AGQQGLSVAFDLATHR;NTQIIIQEESGIPK;LIYEVEEMGGMAK;YQLEKEDSVEVLAIDNTSVR;ILFDGIPLEK;QYAGFSTVEESNKFYKDNIK;AHCQTSGWSLTEQDPYNNIVR;CTVGEITDALKK;GDVGMAGVAIDTVEDTK;EVAQQAVDADVHAVGVSTLAAGHK	0.802289	0.069104	0.849794	0.161771	1.05625	0.186853
tr|Q5D059|Q5D059_RAT	Hnrpk protein OS=Rattus norvegicus GN=Hnrpk PE=2 SV=1	42.38	51029	21	21	47.41	IDEPLEGSEDR;GGDLMAYDR;GSYGDLGGPIITTQVTIPK;ILSISADIETIGEILKK;QYADVEGF;DYDDMSPR;HESGASIKIDEPLEGSEDR;ALRTDYNASVSVPDSSGPER;IILDLISESPIKGR;GGDLMAYDRR;LFQECCPHSTDR;NLPLPPPPPPR;TDYNASVSVPDSSGPER;IITITGTQDQIQNAQYLLQNSVK;LLIHQSLAGGIIGVK;VVLIGGKPDR;RPAEDMEEEQAFKR;SRNTDEMVELR;GSDFDCELR;NTDEMVELR;IILDLISESPIK	1.51542	0.157169	1.65226	0.0556678	1.07924	0.347652
tr|Q6AYR0|Q6AYR0_RAT	Homogentisate 1, 2-dioxygenase OS=Rattus norvegicus GN=Hgd PE=2 SV=1	42.37	49900	21	21	62.92	QGGFLPGGGSLHSAMTPHGPDADCFEK;CFYNSDGDFLIVPQK;GKLLIYTEFGK;YISGFGNECASEDPR;WGVADK;LLIYTEFGK;TCGCLDEDYYK;GQNNPQICPYNLYAEQLSGSAFTCPR;FSVDVFEETR;CWEPLQAHFTPTSR;QVPGGFTVINKYQGK;SLRPGVAIADFVIFPPR;DFLIPVAWYEDR;YISGFGNECASEDPRCPGSLPK;ILPSVSHKPFASIDQGHINHNWDEVGPDPNQLR;KVDFVSGLHTLCGAGDIR;QVPGGFTVINK;QDVSPFNVVAWHGNYTPYK;MFLQPNEICVIQR;VDFVSGLHTLCGAGDIR;NCMSEFMGLIK	1.25353	0.0154119	1.14536	0.076659	0.996649	0.00388583
sp|P12007|IVD_RAT	Isovaleryl-CoA dehydrogenase, mitochondrial OS=Rattus norvegicus GN=Ivd PE=1 SV=2	42.26	46436	23	23	56.6	HSMLPVDDDINGLNEEQKQLR;GITAFIVEK;GSNTCELVFEDCKVPAANILSQESK;ASAAVGLSYGAHSNLCINQIVR;AQEIDQSNDFK;TDLTAVPASR;MADMYTR;DMPGFSTSK;LYEIGGGTSEVRR;GVYVLMSGLDLER;FWITNGPDADVLVVYAK;KGDHYVLNGNKFWITNGPDADVLVVYAK;LYEIGGGTSEVR;AQEIDQSNDFKNLR;IGQFQLMQGK;VPAANILSQESK;QYVYNVAR;LISGEFIGALAMSEPNAGSDVVSMR;FVQENLAPK;ACDEGHITAK;AFNADFR;GITAFIVEKDMPGFSTSK;HSMLPVDDDINGLNEEQK	0.755448	0.0884347	1.29683	0.0050041	1.76671	0.000541348
sp|P62909|RS3_RAT	40S ribosomal protein S3 OS=Rattus norvegicus GN=Rps3 PE=1 SV=1	42.05	26675	22	22	79.84	GGKPEPPAMPQPVPTA;KFVADGIFK;AELNEFLTR;GLCAIAQAESLR;IRELTAVVQK;FVADGIFKAELNEFLTR;FVADGIFK;KPLPDHVSIVEPKDEILPTTPISEQK;FVDGLMIHSGDPVNYYVDTAVR;GCEVVVSGK;FGFPEGSVELYAEK;TEIIILATR;IMLPWDPSGK;LLGGLAVR;FIMESGAK;ELAEDGYSGVEVR;DEILPTTPISEQK;QGVLGIK;VTPTRTEIIILATR;ACYGVLR;PVNYYVDTAVR;KFVADGIFKAELNEFLTR	0.965895	0.25181	0.847492	0.348365	0.873996	0.117579
tr|F2W8B0|F2W8B0_RAT	Catechol-O-methyltransferase OS=Rattus norvegicus GN=Comt PE=4 SV=1	42	29598	22	21	64.02	GQIMDAVIR;KKYDVDTLDMVFLDHWKDR;VTILNGASQDLIPQLKK;AIYQGPSSPDKS;GTVLLADNVIVPGTPDFLAYVR;DRYLPDTLLLEK;GSSSFECTHYSSYLEYMK;YLPDTLLLEK;AIYQGPSSPDK;KYDVDTLDMVFLDHWK;YVQQNAKPGDPQSVLEAIDTYCTQK;EYSPSLVLELGAYCGYSAVR;YVQQNAKPGD;KGTVLLADNVIVPGTPDFLAYVR;VTILNGASQDLIPQLK;YDVDTLDMVFLDHWKDR;KYDVDTLDMVFLDHWKDR;YDVDTLDMVFLDHWK;YVQQNAKPGDPQSVLEAIDTYCTQKEWAMNVGDAK;EWAMNVGDAK;VVDGLEK	1.2742	0.0195372	1.23282	0.0574364	0.971898	0.0805543
sp|Q641Z6|EHD1_RAT	EH domain-containing protein 1 OS=Rattus norvegicus GN=Ehd1 PE=1 SV=1	41.86	60604	24	14	58.61	ELVNNLGEIYQK;QEESLMPSQAVK;SKLPNTVLGK;EMPNVFGK;EHQISSGDFPSLR;IEREHQISSGDFPSLR;MFSWVSK;KKEPELFQTVAEGLR;IGPEPTTDSFIAVMHGPTEGVVPGNALVVDPR;LADVDKDGLLDDEEFALANHLIK;LLDTVDDMLANDIAR;IINTPEVVR;DKPTYDEIFYTLSPVNGK;HLIEQDFPGMR	1.92858	0.109026	2.0518	0.0133425	1.0441	0.17313
tr|Q6P6U2|Q6P6U2_RAT	26S protease regulatory subunit 6A OS=Rattus norvegicus GN=Psmc3 PE=2 SV=1	41.72	49550	21	21	55.43	TMLELLNQLDGFQPNTQVK;MNVSPDVNYEELAR;VIAATNRVDILDPALLR;AMEVDERPTEQYSDIGGLDK;AVCVEAGMIALR;VDILDPALLR;ATVWDEAEQDGIGEEVLK;EKAPSIIFIDELDAIGTK;KIEFPMPNEEAR;KMNVSPDVNYEELAR;GATELTHEDYMEGILEVQAK;LKPGDLVGVNKDSYLILETLPTEYDSR;LLDSEIK;DAFALAK;MSTEEIVQR;GVLMYGPPGTGK;QTYFLPVIGLVDAEK;MATVWDEAEQDGIGEEVLK;APSIIFIDELDAIGTK;LAGPQLVQMFIGDGAK;DSYLILETLPTEYDSR	1.19326	0.252345	1.4568	0.12789	1.35786	0.0538237
tr|B2GV15|B2GV15_RAT	Dihydrolipoamide branched chain transacylase E2 OS=Rattus norvegicus GN=Dbt PE=2 SV=1	41.66	53274	21	21	46.68	LSFMPFFLK;DRPFPTPVSKPPVFLGK;GLIVPNVK;ASHNIGIAMDTER;PVILPPEVAIGALGAIK;LSDIGEGIR;SEITPPPPQPR;IPHFGYCDEVDLTELVK;SVFEIAMELNR;LREELKPVALAR;DRTEPVTGFQK;FSNLWK;TEPVTGFQK;TLATPAVR;VIDGATMSR;ILKEDILNFLEK;AQIMNVSWSADHR;FDQKGDVYK;QTGAILPPSPK;SYLENPAFMLLDLK;LAMENNIK	0.723399	0.00198398	1.48572	0.00146225	2.17935	8.14e-05
sp|P85973|PNPH_RAT	Purine nucleoside phosphorylase OS=Rattus norvegicus GN=Pnp PE=1 SV=1	41.59	32302	22	22	90.31	FPAMSDAYDR;AFNAWK;LVFGFLNGR;MLGADAVGMSTVPEVIVAR;VTFPVR;SCVMMQGR;DHINLPGFCGQNPLR;FEVGDIMLIR;VFGFSLITNK;FPAMSDAYDRDMR;LTQPQAFDYNEIPNFPQSTVQGHAGR;DHINLPGFCGQNPLRGPNDER;VVMDYNNLEK;FEVGDIMLIRDHINLPGFCGQNPLRGPNDER;ELQEGTYIMSAGPTFETVAESCLLR;MENEFTYEDYQR;FHMYEGYSLSK;VFHLLGVDTLVVTNAAGGLNPK;HRPQVAVICGSGLGGLTAK;LEQFVSILMESIPPRER;ASHQEVLEAGK;TAEWLR	1.414	0.0220246	1.56535	0.0401268	1.12907	0.358208
sp|P17475|A1AT_RAT	Alpha-1-antiproteinase OS=Rattus norvegicus GN=Serpina1 PE=1 SV=2	41.59	46136	22	22	45.74	LSISGTYNLK;AFHHLLQTLNRPDSELQLNTGNGLFVNK;EDAQETDTSQQDQSPTYRK;ISSNLADFAFSLYR;VINDYVEK;DADFHVDK;VFNNDADLSGITEDAPLK;GTEAAGATVVEAVPMSLPPQVK;EDAQETDTSQQDQSPTYR;DADFHVDKSTTVK;VFNNDADLSGITEDAPLKLSQAVHK;IVDLMK;KISSNLADFAFSLYR;SAILYFPK;LSQAVHK;TLLSSLGITR;GTEAAGATVVE;AVLTLDER;MQHLEQTLTK;GTEAAGATVVEA;STTVKVPMMNR;KVINDYVEK	1.29247	0.116356	1.34317	0.143898	1.0348	0.324212
sp|P80299|HYES_RAT	Bifunctional epoxide hydrolase 2 OS=Rattus norvegicus GN=Ephx2 PE=1 SV=1	41.42	62341	21	21	45.13	ATEMGGILVGTPEDPKVSK;TEIQNPSVTSKI;AVASLNTPLMPPNPEVSPMEVIR;AKPNEVVFLDDFGSNLKPAR;DFLLGAFQMK;ITFSQWVPLMDESCR;KILVPALMVTAEKDIVLRPEMSK;FVLDTLK;YQIPALAQAGFR;ATEMGGILVGTPEDPK;FPEGPTEQLMK;ITFSQWVPLMDESCRK;VLAIDMK;NMENWIPFLKR;TSDDMGLLTVNK;NMENWIPFLK;GPLNWYR;GHIEDCGHWTQIEKPAEVNQILIK;DMGMVTILVR;ITTEEEIEYYIQQFKK;HTEEALALPR	1.06607	0.0323051	0.939665	0.0140504	0.883052	0.00301986
tr|Q5EB55|Q5EB55_RAT	Gbe1 protein (Fragment) OS=Rattus norvegicus GN=Gbe1 PE=2 SV=1	41.39	61833	21	16	49.07	AGLLFIFNFHPSK;LEETCGWLSAPQAYVSEKHEGNK;FLNNFDR;LDHSTDYFAEAFEHNGRPYSLLVYIPSR;TITFER;IVLDSDAAEYGGHQR;VALILQNVDLPN;CVAYAESHDQALVGDK;LAMAIPDKWIQLLK;EFKDEDWNMGNIVYTLTNRR;LITHGLGGEGYLNFMGNEFGHPEWLDFPR;SLLVYIPSR;FKIVLDSDAAEYGGHQR;EFKDEDWNMGNIVYTLTNR;QFNLTDDDLLR;RQFNLTDDDLLR	0.992181	0.592523	0.79795	0.083938	0.794014	0.103136
tr|Q3B8N9|Q3B8N9_RAT	Biphenyl hydrolase-like (Serine hydrolase) OS=Rattus norvegicus GN=Bphl PE=2 SV=1	41.34	32823	21	21	73.54	QVSLLGWSDGGITALIAAAK;TDFAPQLQSLNK;FADEFNR;DAVDLMK;MVIWGANAYVTEEDSR;KPLEALYGHDYFAK;VGEGEHAVLLLPGMLGSGK;WVDGINQFK;YPSYIR;KMVIWGANAYVTEEDSR;LVEDFLQ;HLPDGNICR;FHADFLLEHVK;LHLMPEGK;FTLVAWDPR;GYGESRPPDRDFPR;HLLPLIQCPTLIVHGEKDPLVPR;TDFAPQLQSLNKK;IYQGIR;DAKDAVDLMK;AAVNGIHLHYQR	1.0028	0.00219426	1.72314	0.00199362	1.91766	0.00219627
sp|P21531|RL3_RAT	60S ribosomal protein L3 OS=Rattus norvegicus GN=Rpl3 PE=1 SV=3	41.33	46137	23	23	47.64	AFMGPLKK;LEQQVPVNQVFGQDEMIDVIGVTK;KVACIGAWHPAR;TVFAEHISDECK;YCQVIR;SINPLGGFVHYGEVTNDFIMLK;NNASTDYDLSDKSINPLGGFVHYGEVTNDFIMLK;KAHLMEIQVNGGTVAEK;AHLMEIQVNGGTVAEK;HGSLGFLPR;FIDTTSK;KAFMGPLKK;AGMTHIVR;SFPKDDPSKPVHLTAFLGYK;IGQGYLIK;NNASTDYDLSDK;TVFAEHISDECKR;VAFSVAR;VACIGAWHPAR;IGQGYLIKDGK;KAHLMEIQVNGGTVAEKLDWAR;ERLEQQVPVNQVFGQDEMIDVIGVTK;IIAHTQMR	1.77967	0.0349104	2.30451	3e-05	1.3078	0.00219587
sp|P06866|HPT_RAT	Haptoglobin OS=Rattus norvegicus GN=Hp PE=1 SV=3	41.13	38564	20	20	48.7	QWVNPAAGDK;SCAVAEYGVYVR;IIGGSMDAK;YVMLPVADQEK;DIAPTLTLYVGK;LKYVMLPVADQEK;MGYVSGWGR;QWVNPAAGDKLPK;GSFPWQAK;NQLVEIEK;ATDLKDWVQETMAK;GAVSPVGVQPILNK;VMPICLPSK;VMPICLPSKDYVAPGR;CELHYEK;SVVDIGLIK;HTFCAGLTK;YVMLPVADQEKCELHYEK;ATDLKDWVQETMAKN;LQTEGDGIYTLNSEK	3.31347	1.02e-07	1.72625	0.00089195	0.514774	0.000156572
sp|Q58FK9|KAT3_RAT	Kynurenine--oxoglutarate transaminase 3 OS=Rattus norvegicus GN=Ccbl2 PE=2 SV=1	41.1	51045	22	20	45.59	KLSAIPVSAFCDSESKPHFEK;ALSCLYGK;IEGLDQNVWVEFTK;LGWSIGPGHLIK;GFGHPSLVK;MDDPECYFNSLPK;LSAIPVSAFCDSESKPHFEK;AIILNTPHNPIGK;TDGMKWTSSDWTFNPQELESK;SDEPYDYKFVK;WTSSDWTFNPQELESK;AAFIDNLNQYTR;RIEGLDQNVWVEFTK;KDSTLDAAEEIFR;DSTLDAAEEIFR;TFSVTGWK;LAADPSVVNLGQGFPDITLPSYVQEELSK;RMDDPECYFNSLPK;MAGAVPVFIPLR;SDEPYDYK	0.769545	0.00659952	1.12296	0.161418	1.62215	0.0168762
tr|F1LS86|F1LS86_RAT	Isoleucine-tRNA synthetase (Predicted) OS=Rattus norvegicus GN=Iars PE=3 SV=2	40.97	144287	21	21	20.29	EIVVIHQDPEALEDIK;LHKEEEVEFLYNEHTVR;DWAISR;LRAEPDHMVLGK;TVYVSVLPTTADG;SVITSIFGVK;STGLSVFNGGTELQNQTDLLSLSGR;SGSIVVEGHELHEEDIR;TLGIKGPEDVAK;LFILMEAR;LYLINSPVVR;SDTPLIYK;QLSNEELEQFQK;LLIDPASIR;LFLNETQTQEITEDIPMK;ESIDHLTIPSR;FFIQNVFR;VQQVPENISFPAEEEK;QESDYEILER;YIIEELNVR;MQSVIELGR	1.26013	0.0147411	1.32909	0.0192895	1.06062	0.205584
sp|Q63120|MRP2_RAT	Canalicular multispecific organic anion transporter 1 OS=Rattus norvegicus GN=Abcc2 PE=2 SV=1	40.92	173386	21	21	16.87	MTSEAETNIVAVER;YFAWEPSFQEQVQGIR;ALTLSNLAR;YLGGDDLDTSAIRR;SPIYSHFSETVTGLPIIR;YSDEEVWR;QLLCLGR;ALELAHLR;LTIIPQDPILFSGSLR;IMNEILSGIK;ALHGQLLTNILR;QSQSQDVLVLEEAKK;FFDTTPTGR;HGEIQFNNYQVR;EAGIENVNHTEL;IVEYGSPEELLSNR;SSLTNCLFR;VVGPNGLLAGK;ISEYINVENEAPWVTDKRPPADWPR;IFVTHGIHFLPQVDEIVVLGK;YLGGDDLDTSAIR	0.874863	0.228599	0.639958	0.00441297	0.727278	0.00976009
sp|P06214|HEM2_RAT	Delta-aminolevulinic acid dehydratase OS=Rattus norvegicus GN=Alad PE=1 SV=1	40.89	36032	21	21	74.24	FASCFYGPFR;DEQGSAADSEDSPTIEAVR;LEEMLR;AWQTTPSTVSATNLIYPIFVTDVPDDVQPIASLPGVAR;AGCQVVAPSDMMDGR;VSVMSYSAK;VPKDEQGSAADSEDSPTIEAVR;AGAFDLR;DAAQSSPAFGDRR;AGADIIITYFAPQLLK;DIQEGADILMVKPGLPYLDMVQEVK;DAAQSSPAFGDR;AGCQVVAPSDMMDGRVEAIK;LAEVALAYAK;CVLIFGVPSR;YGVNQLEEMLRPLVEAGLR;CYQLPPGAR;DKHPELPLAVYQVSGEFAMLWHGAK;RAGADIIITYFAPQLLK;TAVLESMTAFR;CVLIFGVPSRVPKDEQGSAADSEDSPTIEAVR	1.01641	0.0700991	1.28363	0.354722	1.26236	0.0252583
tr|D4AD15|D4AD15_RAT	Protein Eif4g1 OS=Rattus norvegicus GN=Eif4g1 PE=4 SV=1	40.87	174961	23	23	17.1	LLTTIGKDLDFAK;SDQWKPLNLEEK;QVTQLAIDTEER;LGIESTLER;APQPTGPPPAR;FMLQDVLDLR;GSSGGSGAKPSDTASEATRPATLNR;EAVGDLLDAFK;DITEEIMSGAR;EAGLSWR;LKEELEEARDIAR;IRDPNQGGKDITEEIMSGAR;ITKPGSIDSNNQLFAPGGR;ALAFEELRR;FIGELFK;GLPLVDDGGWNTVPISK;GGPGGELPR;QSNWVPR;AALAVDEVER;TQDLFR;KIISSVIMTEDIK;EFLAEGQDVGSFVAEK;KVEYTLGEESEAPGQR	0.977441	0.594096	0.87298	0.277666	0.882385	0.295641
sp|P04041|GPX1_RAT	Glutathione peroxidase 1 OS=Rattus norvegicus GN=Gpx1 PE=1 SV=4	40.87	22306	21	21	92.54	GLVVLGFPCNQFGHQENGKNEEILNSLK;FLVGPDGVPVRR;DYTEMNDLQKR;LSAVAQSTVYAFSAR;AHPLFTFLR;DYTEMNDLQK;TIDIEPDIEALLSKQPSNP;NDISWNFEK;NALPAPSDDPTALMTDPK;NALPAPSDD;CEVNGEK;YIIWSPVCR;VLLIENVASLUGTTTR;NALPAPSDDPTALMTD;YVRPGGGFEPNFTLFEK;PTALMTDPK;LSAVAQSTVYAFSARPLAGGEPVSLGSLR;PLAGGEPVSLGSLR;FLVGPDGVPVR;TIDIEPDIEALLSK;GKVLLIENVASLUGTTTR	1.05509	0.0401216	1.1508	0.1755	1.16069	0.130812
sp|Q9EQS0|TALDO_RAT	Transaldolase OS=Rattus norvegicus GN=Taldo1 PE=1 SV=2	40.84	37460	22	21	51.63	AAQTSDLEKIHLDEK;LAPTLSVK;FAADAIK;FAADAIKLER;WLHNEDQMAVEK;ILDWHVANTDKK;LGGPQEEQIKNAIDK;LGGPQEEQIK;MESALDQLK;LLGELLKDSSK;QRMESALDQLK;AAQTSDLEK;SYEPQEDPGVK;NAIDKLFVLFGAEILK;RIIELYK;LSFDKDAMVAR;IYNYYK;TIVMGASFR;LSSTWEGIQAGK;IIELYK;ALAGCDFLTISPK	1.23478	0.0235448	1.177	0.100988	0.948998	0.230744
sp|Q68FU3|ETFB_RAT	Electron transfer flavoprotein subunit beta OS=Rattus norvegicus GN=Etfb PE=2 SV=3	40.75	27688	20	20	67.06	LAEKEKVDLLFLGK;LKEVGRI;HSMNPFCEIAVEEAVR;VSVISVEEPPQR;GIHVEVPGAEAENLGPLQVAR;VEREIDGGLETIR;LKLPAVVTADLR;VIDFAVK;LPAVVTADLR;SGVVTDGVK;LVKEIIAVSCGPPQCQETIR;EIDGGLETIR;TALAMGADR;EKVDLLFLGK;AGDLGVDLTSK;VDLLFLGK;VETTEDLVAK;VKPDKSGVVTDGVK;EIIAVSCGPPQCQETIR;LAGVKVETTEDLVAK	1.32409	0.216604	1.80112	0.0866957	1.39818	0.0428135
sp|Q4G061|EIF3B_RAT	Eukaryotic translation initiation factor 3 subunit B OS=Rattus norvegicus GN=Eif3b PE=1 SV=1	40.48	90911	23	23	37.01	MQDAENVAAPEAAEERAEPAR;GTYLATFHQR;GTQGVVTNFEIFR;VDNAYWLWTFQGR;QQPVSESPPTDEAAGSGGSEVGR;DQYSVIFESGDR;VTLMQLPTR;AEEEGGSDGSAAEAEPR;TEDAEEDAEARPEPEVR;NLFNVVDCK;MQDAENVAAPEAAEER;ETIIAFAWEPNGSK;MTLDTLSIYETPSMGLLDKK;FAVLHGEAPR;QVPVDVVEMK;GIALWGGDKFK;GFHCESSAHWPIFK;GYIFLEYASPAHAVDAVK;TSIFWNDVKDPVSIEER;TMMEDFR;IINDYYPEEDGKTK;WTETYVR;YWLEEAECR	1.00164	0.46441	0.988013	0.326903	0.977858	0.102835
tr|Q2MHD9|Q2MHD9_RAT	17beta-hydroxysteroid dehydrogenase OS=Rattus norvegicus GN=TBER1 PE=2 SV=1	40.44	37014	23	10	74.3	SSVDESPLDEKGK;ENLQVFEFQLSPEDMK;GVVPLAQSFKENEMRENLQVFEFQLSPEDMK;HIDTASAYQVEEEIGQAIQSK;NLQLDYVDLFLIHYPVPIK;YKEWVDQNSPVLLDDPILCDVAK;SLEAAHLAIDVGYR;TEMVRPALEK;LWCSCFR;SSVDESPLDEK	1.39749	0.0923473	1.8185	0.22014	1.34699	0.0424338
tr|Q8K3R0|Q8K3R0_RAT	Carboxylesterase isoenzyme OS=Rattus norvegicus GN=Ces2a PE=2 SV=1	40.39	61803	23	18	57.89	WVQQNIAYFGGNHGK;SQAPVYFYEFQHLPSFIK;SKQEILAINQVFK;LGVLGFFSTGDQNAR;TGNPNGEDLPHWPVLDHDEQYLQLNTQPAVGR;SGIHTFLGIPFAKPPVGPLR;AKPPVGPLR;VTIFGGSAGGTSVSSHVVSPMSK;TVANLSGCEAPDSEALIR;ETLPTVLK;DATSQPAMCLQTDIMNLDGIKEMK;QEILAINQVFK;LTVHPTPMSEDCLYLNIYTPAHAR;DATSQPAMCLQTDIMNLDGIK;SGIHTFLGIPF;GLFHGAIMQSGVALLPDLISDKSEVVYK;MIPGVVDGK;HMLGDFMFVIPALQVAHFQR	2.37565	0.0016718	7.78564	5.2e-08	5.27637	1.41e-06
sp|Q4V7C7|ARP3_RAT	Actin-related protein 3 OS=Rattus norvegicus GN=Actr3 PE=1 SV=1	40.39	47358	21	21	59.57	FMEQVIFK;LKLSEELSGGR;YSYVCPDLVK;EFNKYDTDGSK;EVGIPPEQSLETAK;GVDDLDFFIGDEAIEKPTYATK;AGRLPACVVDCGTGYTK;DREVGIPPEQSLETAK;EFSIDVGYER;QYTGVNAISK;HGIVEDWDLMER;HNPVFGVMS;KEFSIDVGYER;LGYAGNTEPQFIIPSCIAIK;KDYEEIGPSICR;QYTGVNAISKK;AEPEDHYFLLTEPPLNTPENR;TLTGTVIDSGDGVTHVIPVAEGYVIGSCIK;NIVLSGGSTMFR;LKPKPIDVQVITHHMQR;DYEEIGPSICR	1.02163	0.585969	0.975082	0.67962	0.947748	0.528181
sp|P70473|AMACR_RAT	Alpha-methylacyl-CoA racemase OS=Rattus norvegicus GN=Amacr PE=1 SV=3	40.39	41829	20	5	61.52	LQLGPETLR;GSFITDEEQHACPRPAPQLSR;LQLGPETLRQDNPK;GSFITDEEQHACPR;GLGLESEELPSQMSIEDWPEMK	0.505395	0.0500637	0.594255	0.0493953	1.1735	0.334954
tr|F1MAR6|F1MAR6_RAT	Protein Prodh OS=Rattus norvegicus GN=Prodh PE=4 SV=2	40.36	68096	22	22	42.07	TYFYASEAK;CLNYVLEELK;GCGAAEAVRPPVPAVDFTNTQEAYR;QLLWQELCR;SWELAR;QYQVHPAFGDR;AVEIGYEDPINPTYEATNAMYHR;LCASPVLLAHHEQLFQVAR;LTLEMQR;EGWCFGAK;AQEQPPANPEALR;FTEEEEQQMKR;TGSLFHHPA;LMIDAEQSYFQPAISR;MTFYGHFVAGEDQESIRPLIR;HLVVPNVQTGQLEPLLSR;YVPYGPVMEVLPYLSR;FTEEEEQQMK;EKQYQVHPAFGDRR;LEVAVLQESIAK;QYQVHPAFGDRR;NLLVLR	0.848657	0.0720413	1.25125	0.0697978	1.45109	0.00819052
sp|Q64565|AGT2_RAT	Alanine--glyoxylate aminotransferase 2, mitochondrial OS=Rattus norvegicus GN=Agxt2 PE=1 SV=2	40.35	57202	20	20	47.46	GLMVGIEMVQDK;NSQEVGTYMLLK;GAYHGCSPYTLGLTNVGIYK;GGVCIADEVQTGFGR;YQSLAYNHVLEIHK;VIFLVNSGSEANDLAMVMAR;DMGLLVGR;ERGGVCIADEVQTGFGR;LGSHFWGFQTHDTMPDIVTMAK;SALTQHMER;LSALLPEPLK;LRDEFDIVGDVR;MKVPSTIACQSTMCPDVFR;GKGLMVGIEMVQDK;AYSNHTDIISFR;GIGNGFPMAAVVTTPEIASSLAK;GGNFSQTFR;EFLKEAFALVR;EAFALVR;TEVNQIHEDCKDMGLLVGR	1.13065	0.397735	0.531825	0.00255317	0.468378	0.000350238
tr|B5AMZ7|B5AMZ7_RAT	Cytochrome P450 2C22 OS=Rattus norvegicus GN=Cyp2c22 PE=2 SV=1	40.34	56157	22	21	44.99	FDPGHFLDEK;ACIGEGLAR;TTQDVEFR;FILMEINR;GTSVMACLTSALHDDKEFPNPEKFDPGHFLDEK;FDYSDEKFQK;KTTQDVEFR;YIDFVPIPLPR;IQEEITR;KFILMEINR;EALIDRGEEFSDKMHSSMLSK;IQEEVVYLLEALRK;GTSVMACLTSALHDDKEFPNPEK;KSDYFMAFSAGR;VSQGLGIVFSNGEIWK;SDYFMAFSAGR;KLPPGPTPLPIFGNILQVGVK;ASLNLSNPQDFIDYFLIK;FSLMVLR;NHMPYTDAVLHEIQR;EALIDRGEEFSDK	2.884	1.81e-06	1.88983	0.00272507	0.650832	0.00167474
sp|P46413|GSHB_RAT	Glutathione synthetase OS=Rattus norvegicus GN=Gss PE=1 SV=1	40.27	52345	20	20	55.7	QLEELAQQAIDR;EGGGNNFYGEEMVHALEQLKDSEER;QGTTLVMNK;ATFAGLYSLDMGEEGDQAVAEALAAPSHFVLKPQR;AIENELLDRK;AWELYGSANAVVLLIAQEKER;ATSWGSILQDEK;SDYMFQCSADGSK;NIFDQR;QVLKEGIAQTVFLGLNR;AIENELLDR;AIEHADGGVAAGVAVLDNPYPV;VGLLEALLPGQPEAVAR;GLALGIAK;ALAEGVLLR;DGYMPSQYNAQNWEAR;IEPEPFR;EGIAQTVFLGLNR;QIEINTISASFGGLASR;ASYILMEK	1.09997	0.119447	1.16606	0.0261079	1.058	0.159673
sp|P12939|CP2DA_RAT	Cytochrome P450 2D10 OS=Rattus norvegicus GN=Cyp2d10 PE=1 SV=1	40.23	57077	31	5	57.54	TFMAFLDNLLAENR;ITSCDIEVQDFVIPK;SQGVVFASYGPEWR;EAGHLCDAFTAQNGR;YGDVFSLQMGWKPMVIVNR	1.53357	0.210907	0.979834	0.512402	0.644085	0.156159
sp|P40329|SYRC_RAT	Arginine--tRNA ligase, cytoplasmic OS=Rattus norvegicus GN=Rars PE=1 SV=2	40.12	75811	21	21	38.64	FGDYQCNSAMGISQMLK;AYECVVLLQSK;AAYPDLENPPLVVTPSQQPK;VAHVGFGVVLGEDKKK;SDGGYTYDTSDLAAIK;IILDHEKEWK;LNDYVFSFDK;LANIDEEMLQR;AAQTSVAYGCIK;GESFYQDR;NMININSR;LMDLLEEGLR;STIIGESMSR;VIVDFSSPNIAK;AWNLICDVSREEFNK;LQELFGCAIK;GFDILGIKPVQR;LFEFAGYNVLR;IVFVPGCSVPLTIVK;NCSYLEASPSLEQLREENLK;LMDLLEEGLRR	1.11684	0.2196	0.967438	0.282241	0.870863	0.0434221
sp|P29410|KAD2_RAT	Adenylate kinase 2, mitochondrial OS=Rattus norvegicus GN=Ak2 PE=2 SV=2	40.08	26380	22	22	69.46	ATMDAGKLVSDEMVVELIEK;TRLEAYHTQTTPLVEYYR;AMVASGSELGK;SYHEEFNPPK;NGFLLDGFPR;QAEMLDDLMDKRK;QAEMLDDLMDK;NLETPSCKNGFLLDGFPR;SYHEEFNPPKEAMKDDITGEPLIRR;QAEMLDDLMDKR;LAENFCVCHLATGDMLR;LEAYHTQTTPLVEYYRK;EAMKDDITGEPLIR;FLLDGFPR;AMVASGSELGKK;NLETPSCK;SYHEEFNPPKEAMKDDITGEPLIR;GIHCAIDASQTPDVVFASILAAFSK;LEAYHTQTTPLVEYYR;AVLLGPPGAGKGTQAPK;LVSDEMVVELIEK;AVLLGPPGAGK	1.21591	0.300445	1.96084	0.0645477	1.65244	0.029379
tr|Q6IMY8|Q6IMY8_RAT	Heterogeneous nuclear ribonucleoprotein U OS=Rattus norvegicus GN=Hnrnpu PE=2 SV=1	40	87733	21	21	29.95	GYFEYIEENK;NGQDLGVAFK;FIEIAAR;SSSPVNVK;DLPEHAVLK;SSGPTSLFAVTVAPPGAR;AEVEGKDLPEHAVLK;EVLADRPLFPHVLCHNCAVEFNFGQK;NFILDQTNVSAAAQR;EKPYFPIPEDCTFIQNVPLEDR;KAVVVCPKDEDYKQR;YNILGTNTIMDK;MCLFAGFQR;MMVAGFK;LNTLLQR;QMADTGKLNTLLQR;GYFEYIEENKYSR;KAEVEGKDLPEHAVLK;LQAALDNEAGGRPAMEPGNGSLDLGGDAAGR;DIDIHEVR;HAAENPGKYNILGTNTIMDK	1.38267	0.0705433	1.56093	0.00668977	1.1538	0.180759
sp|P21913|SDHB_RAT	Succinate dehydrogenase [ubiquinone] iron-sulfur subunit, mitochondrial OS=Rattus norvegicus GN=Sdhb PE=2 SV=2	39.9	31830	22	22	61.7	DEFTEER;WMIDSR;NEIDSTLTFR;IKNEIDSTLTFRR;IKNEIDSTLTFR;IYPLPHMYVIK;QQYLQSIEDR;EGICGSCAMNINGGNTLACTR;LQDPFSLYR;IKTFAIYR;CHTIMNCTQTCPK;QQYLQSIEDREK;DLVPDLSNFYAQYK;TFAIYR;RIDTDLGK;MQTYKVDLNK;YLGPAVLMQAYR;CGPMVLDALIK;SIEPYLKK;WMIDSRDEFTEER;WDPDKAGDKPR;SIEPYLK	0.970023	0.00176412	1.22991	0.087463	1.28701	0.00662269
sp|P36365|FMO1_RAT	Dimethylaniline monooxygenase [N-oxide-forming] 1 OS=Rattus norvegicus GN=Fmo1 PE=1 SV=2	39.85	59826	22	21	43.98	LTGPGKWEGAR;WVVQVLK;EPVLNDELPGR;VAIVGAGVSGLASIK;KAILTQWDR;GATTLPPPSVMMK;RPDFAVSGQWEVVTVCQGK;ASLYNSVVSNSSK;SCDLGGLWR;FTEHVEEGR;AMLLTDPR;TQLREPVLNDELPGR;VEDGQASLYK;VLVVGMGNSGTDIAVEASHLAK;HSGFGLCYCK;NLLPTPVVSW;KVFLSTTGGAWVISR;NLLPTPVVSWLISK;NHVNYGVAPEDR;QYKHPDVFK;CCLEEGLEPTCFER	0.598833	0.000118665	0.306193	3.47e-07	0.506875	0.00111498
sp|Q6AYS8|DHB11_RAT	Estradiol 17-beta-dehydrogenase 11 OS=Rattus norvegicus GN=Hsd17b11 PE=2 SV=1	39.76	32938	22	20	67.11	FDAVVGYK;TFEVNVLAHFWTTK;MIFVPGSIALLTVLER;INVKFDAVVGYKDK;TSCLCPNFINTGFIK;KLGAQVHPFVVDCSQREEIYSAVR;EEIYSAVR;NGIEETAAK;LGAQVHPFVVDCSQREEIYSAVR;LVLWDINK;KLGAQVHPFVVDCSQR;AFLPAMMK;LVLWDINKNGIEETAAK;ALTDELAALGCTGVR;FLDVLK;NPSTNLGPTLEPEEVVEHLMHGILTNQK;ILLLPLLI;KSVAGEIVLITGAGHGIGR;FDAVVGYKDK;SVAGEIVLITGAGHGIGR	2.81029	2.83e-05	3.35835	1.02e-05	1.21256	0.0367759
tr|Q6P3V8|Q6P3V8_RAT	Eukaryotic translation initiation factor 4A1 OS=Rattus norvegicus GN=Eif4a1 PE=2 SV=1	39.73	46155	21	11	55.17	VVMALGDYMGASCHACIGGTNVR;DFTVSAMHGDMDQKER;GVAINMVTEEDKR;EELTLEGIR;ATQALVLAPTR;LQMEAPHIIVGTPGR;LNSNTQVVLLSATMPSDVLEVTKK;KGVAINMVTEEDKR;GFKDQIYDIFQK;LNSNTQVVLLSATMPSDVLEVTK;DFTVSAMHGDMDQK	1.30967	0.116677	1.16725	0.242929	0.886117	0.296214
sp|P56522|ADRO_RAT	NADPH:adrenodoxin oxidoreductase, mitochondrial OS=Rattus norvegicus GN=Fdxr PE=1 SV=1	39.71	54363	21	20	50.4	SPQQVLPTPDGR;NVINTFTQTAR;LDAEEVAR;VVNAPGLYCSGWVK;LTELLLR;LEGVGESTR;DVSVPELR;QLVPFGLVR;AFVGWYNGLPENQK;FGVAPDHPEVK;EMLQLLGH;GVRPVSFSDWEKLDAEEVAR;ILLTPPEHLEKTDITEVALGVLR;ILLTPPEHLEK;AVPTGDVEDLPCGLLLSSVGYK;EMIQLPGTQPILDPSDFLGLQDR;SRPIDPSVPFDPK;TDITEVALGVLR;TVWIVGR;EAYHAVVLSYGAEDHQPLEIPGEELPGVVSAR	1.06534	0.0729975	1.06351	0.099071	1.00783	0.149505
sp|P10867|GGLO_RAT	L-gulonolactone oxidase OS=Rattus norvegicus GN=Gulo PE=1 SV=3	39.68	50616	19	19	37.05	QHVQDWAIPR;DVPRLDYWLAYETIMK;TYGCSPEVYYQPTSVEEVREVLALAR;DSCYMNIIMYRPYGK;TYGCSPEVYYQPTSVEEVR;GVQFQNWAK;TKEALLELK;EKLDPTGMFLNSYLEK;EVLALAR;LDYWLAYETIMKK;AHNCTQKDFEEMYPTFHK;VVAHYPVEVR;FKQHVQDWAIPR;DFEEMYPTFHK;LDPTGMFLNSYLEK;FTRGDDILLSPCFQR;IFTYECR;GDDILLSPCFQR;NADVFQAAR	0.868557	0.0668773	0.691556	0.00315988	0.800941	0.0447078
sp|P09606|GLNA_RAT	Glutamine synthetase OS=Rattus norvegicus GN=Glul PE=1 SV=3	39.55	42268	20	20	52.82	KGYFEDR;DPNKLVFCEVFK;RLTGFHETSNINDFSAGVANR;AYGRDIVEAHYR;LVFCEVFK;GYFEDR;IQLMYIWVDGTGEGLR;QMYMNLPQGEK;VCEDFGVIATFDPKPIPGNWNGAGCHTNFSTK;KGYFEDRRPSANCDPYAVTEAIVR;GYFEDRRPSANCDPYAVTEAIVR;ACLYAGIK;CIEEAIDKLSK;DIVEAHYR;MGDHLWVAR;RPSANCDPYAVTEAIVR;TCLLNETGDEPFQYKN;LTGFHETSNINDFSAGVANR;RDPNKLVFCEVFK;ITGTNAEVMPAQWEFQIGPCEGIR	0.53228	5.04e-05	0.703291	0.0026036	1.31862	0.00479895
sp|P09895|RL5_RAT	60S ribosomal protein L5 OS=Rattus norvegicus GN=Rpl5 PE=1 SV=3	39.53	34459	20	20	51.18	KHIMGQNVADYMR;NNVTPDMMEEMYK;VGLTNYAAAYCTGLLLAR;YLMEEDEDAYKK;AHAAIRENPVYEK;TTTGNKVFGALK;RFPGYDSESK;GAVDGGLSIPHSTK;DIICQIAYAR;RFPGYDSESKEFNAEVHRK;NNVTPDMMEEMYKK;VTNRDIICQIAYAR;IEGDMIVCAAYAHELPK;GAVDGGLSIPHSTKR;FPGYDSESKEFNAEVHR;EFNAEVHR;HIMGQNVADYMR;QFSQYIK;VFGALK;YLMEEDEDAYK	1.62381	0.0075114	1.6723	0.0713826	1.02274	0.144974
sp|P13383|NUCL_RAT	Nucleolin OS=Rattus norvegicus GN=Ncl PE=1 SV=3	39.52	77148	22	22	25.81	GFGFVDFNSEEDAK;IEGSEPTTPF;FGYVDFESAEDLEK;GLSEDTTEETLKESFEGSVR;QKIEGSEPTTPFNLFIGNLNPNK;SKGIAYIEFK;LELQGPR;GIAYIEFK;NDLAAVDVR;IEGSEPTTPFNLFIGNLNPNK;ATFIKVPQNPHGK;EAMEDGEIDGNKVTLDWAKPK;VAISELFAK;GLSEDTTEETLK;NSTWSGESK;KFGYVDFESAEDLEK;NLFIGNLNPNK;TIRLELQGPR;MEIEGR;ALELTGLK;VFGNEIK;SVSLYYTGEK	1.34787	0.137468	1.355	0.117557	1.00987	0.84646
sp|P32551|QCR2_RAT	Cytochrome b-c1 complex subunit 2, mitochondrial OS=Rattus norvegicus GN=Uqcrc2 PE=1 SV=2	39.51	48397	21	21	45.13	LPNGLVIASLENYAPLSR;RGNNTTSLLSQSVAK;KSMTASGNLGHTPFLDEL;GLVIASLENYAPLSR;YENYNYLGTSHLLR;GGLGLAGAK;IGLFIK;AVAQGNLSSADVQAAK;AGSRYENYNYLGTSHLLR;NALANPLYCPDYR;IDKAVAFQNPQTR;EVAEQFLNIR;ITSEELHYFVQNHFTSAR;WEVAALR;GNNTTSLLSQSVAK;AVAFQNPQTR;TSAPGGVPLQPQELEFTKLPNGLVIASLENYAPLSR;SMTASGNLGHTPFLDEL;MALVGLGVSHSILK;TSAPGGVPLQPQELEFTK;IIENLHDVAYK	0.97096	0.0115768	1.01601	0.0548842	1.08945	0.257258
tr|Q65ZS7|Q65ZS7_RAT	Rat apolipoprotein E protein OS=Rattus norvegicus PE=4 SV=1	39.49	38326	20	19	55.36	IKGWFEPLVEDMQR;EGELEVTDQLPGQSDQPWEQALNR;GRLEEVGNQAR;ELEVTDQLPGQSDQPWEQALNR;LGADMEDLR;GWFEPLVEDMQR;LQAEIFQAR;LGADMEDLRNR;LGQYRNEVNTMLGQSTEELR;ELEEQLGPVAEETR;QWANLMEK;TANLGAGAAQPLRDR;SKMEEQTQQIR;IQASVATNSIASTTVPLENQ;DRLEEVR;DRLEEVREQMEEVR;LGPLVEQGR;NEVNTMLGQSTEELR;EQMEEVR	1.52178	0.0871428	1.98753	0.00474259	1.31988	0.0392683
sp|Q2TA68|OPA1_RAT	Dynamin-like 120 kDa protein, mitochondrial OS=Rattus norvegicus GN=Opa1 PE=1 SV=1	39.35	111308	21	21	25.21	GFYYYQR;TSVLEMIAQAR;WNDFAEDSLR;EGCTVSPETISLNVK;GVEVDPSLIKDTWHQVYR;ETIFSISK;VNDEHPAYLASDEITTVRK;ESVEQQADSFK;SIVTDLVSQMDPHGR;TIFVLTK;HWEEILQQSLWER;LKDTENAIENMIGPDWK;EFDLTKEEDLAALR;FNLETEWK;HKWNDFAEDSLR;MLAITANTLR;GNSSESIEAIREYEEEFFQNSK;ALGYFAVVTGK;VNDEHPAYLASDEITTVR;LDAFIEALHQEK;NLSLAVSDCFWK	0.904017	0.0784808	1.20447	0.366025	1.40391	0.0217982
tr|M0RDK9|M0RDK9_RAT	Protein Acad8 (Fragment) OS=Rattus norvegicus GN=Acad8 PE=3 SV=1	39.29	33303	21	21	59.49	ITFCIDPSLGLNEEQK;KAAQLGFGGIYVR;AVIFEDCAVPVANR;VGWNSQPTR;AAQLGFGGIYVR;IGTEGQGFLIAMK;GTPGLSFGKK;RQGDHYILNGSK;ITFCIDPSLGLNEEQKGFQK;EMAPNMAEWDQK;QGDHYILNGSK;KVGWNSQPTR;INVASCSLGAAHASVVLTQEHLK;VAFDFAAR;EMAPNMAEWDQKELFPVDVMR;GTPGLSFGK;GISCIVVEK;ELFPVDVMR;FASYCLTEPGSGSDAASLLTSAK;KQFGAPLAR;QFGAPLAR	0.994659	0.453001	0.997381	0.602764	0.992226	0.538697
tr|F1LNH3|F1LNH3_RAT	Procollagen, type VI, alpha 2, isoform CRA_a OS=Rattus norvegicus GN=Col6a2 PE=4 SV=2	39.24	109661	22	22	22.69	DIANTPHELYR;FAYNQLIK;GPQGALGEPGKQGSR;LDDERVNSLSSFK;GPQGALGEPGK;VFAVVITDGR;NLNEQGLR;LGEQNFYK;NLNEQGLRDIANTPHELYR;NFVINVVNR;NLEWIAGGTWTPSALK;YGGLHFSDQVEVFSPPGSDR;VGVVQYSHEGTFEAIR;NNYATMRPDSTEIDQDTINR;EKDFDSLAQPSFFDR;KQNVVPTVVAVGGDVDMDVLTK;GVVNFAVVITDGHVTGNPCGGIK;HDPRDDDLNLR;DDDLNLR;DFDSLAQPSFFDR;VFAVVITDGRHDPRDDDLNLR;LFAVAPNR	2.78657	3.67e-06	3.4486	5.47e-07	1.27076	0.0306191
tr|Q5EBD0|Q5EBD0_RAT	SEC14-like 2 (S. cerevisiae) OS=Rattus norvegicus GN=Sec14l2 PE=2 SV=1	39.22	46206	21	20	53.35	IMVLGANWK;QKDIDKIISWQPPEVIQQYLSGGR;IISWQPPEVIQQYLSGGR;DCELLLQECTHQTAK;DIDKIISWQPPEVIQQYLSGGR;YNSHMVPEDGTLTCSEPGIYVLR;FDNTYSFIHAK;GLLFSASK;VGDLSPKQEEALAK;LNQQGTVTPK;GSSHQVEYEILFPGCVLR;SFDLQK;QQYEHSVQISR;KIMVLGANWK;INYGGDIPK;QEEALAK;KIETITMIYDCEGLGLK;SKINYGGDIPK;MRDCELLLQECTHQTAK;HISPDQLPVEYGGTMTDPDGNPK	0.815793	0.289014	1.12871	0.581176	1.40788	0.114563
sp|P16232|DHI1_RAT	Corticosteroid 11-beta-dehydrogenase isozyme 1 OS=Rattus norvegicus GN=Hsd11b1 PE=1 SV=2	39.22	31884	20	20	54.17	GTVLRKDEVYYDK;SYNRDLFVSN;DLFVSN;KVIVTGASK;KDEVYYDK;SSWTPLLLGN;CLELGAASAHYIAGTMEDMAFAER;EMAYHLSK;IMEFLSLR;FALDGFFSTIRK;FVVEAGK;VIVTGASK;EECALEIIK;SEEGLQK;MTQPLIASYSASK;MGAHVVLTAR;KDEVYYDKSSWTPLLLGNPGR;ETSGIILSQAAPKEECALEIIK;FALDGFFSTIR;SSWTPLLLGNPGR	0.499071	0.0003927	1.0457	0.0197041	2.19039	0.00524849
sp|P20814|CP2CD_RAT	Cytochrome P450 2C13, male-specific OS=Rattus norvegicus GN=Cyp2c13 PE=1 SV=1	39.21	55860	27	24	58.37	GTIEDKVQEEAK;GTAVLTSLTSVLHDSK;MPYTNAMVHEVQR;EALVDHGEEFSGR;SDYFIPFSAGKR;FALLLLMK;MCLGESLAR;FDYEDKDFLNLIEK;SHMPYTNAMVHEVQR;KSDYFIPFSAGK;DFIDYFLIER;QSLTNFSK;YIDIGPNGLLHEVTCDTK;GQGIAFSHGNVWK;GKLPPGPTPLPIIGNFFQVDMK;GKLPPGPTPLPIIGNFFQVDMKDIR;VQEEIDHVIGR;KSDYFIPFSAGKR;DINTTPICSSLSSVPPTFQMR;SDYFIPFSAGK;TYGPVYTLYVGSQPTVVLHGYEALK;IKEHEESLDVSNPRDFIDYFLIER;GRLPICEK;IKEHEESLDVSNPR	1.04297	0.121819	0.300611	3.86e-07	0.288882	2.38e-07
sp|P46953|3HAO_RAT	3-hydroxyanthranilate 3,4-dioxygenase OS=Rattus norvegicus GN=Haao PE=1 SV=2	39.11	32583	20	20	69.93	TGKPNPDQLLKEPPFPLSTR;ASFQPPVCNK;AQGSVALSVTQDPACKKPLG;QDVDVWLWQLEGSSK;VLEQGEHRDVVIR;AWLESHSR;EPPFPLSTR;METELDGLR;SWVEENR;YYVGDTEDVLFEK;FANTMGLVIER;RMETELDGLR;TGKPNPDQLLK;DLGTQLAPIIQEFFHSEQYR;QGEIFLLPAR;SVMEPMSLK;KDYHIEEGEEVFYQLEGDMVLR;AQGSVALSVTQDPACK;VKSWVEENR;IMFVGGPNTR	1.03897	0.0332879	1.57441	0.0577208	1.48768	0.0294384
sp|Q64602|AADAT_RAT	Kynurenine/alpha-aminoadipate aminotransferase, mitochondrial OS=Rattus norvegicus GN=Aadat PE=1 SV=1	39.02	47785	19	19	50.82	KKEIYELAR;VGFITGPK;AGMFLWIK;LAQLIKDVS;APKDIISLAPGSPNPK;GLAEWHVPK;ALQYSSSYGIPELLSWLK;FEGEMFQR;FLTATSLAR;DFILAAADK;ATVEIMSR;DFILAAADKWLR;SAVFTVENGSTIR;EIYELAR;ASFSQVTPAQMDLVFQR;EILLVPGNSFFVDNSAPSSFFR;DIISLAPGSPNPK;FLYTIPNGNNPTGNSLTGDR;LHNPPTVNYSPNEGQMDLCITSGCQDGLCK	0.497034	2.91e-06	0.760914	0.00791928	1.60998	0.00137988
tr|Q4FZZ4|Q4FZZ4_RAT	Pyruvate dehydrogenase E1 component subunit alpha OS=Rattus norvegicus GN=LOC100365902 PE=2 SV=1	38.93	43216	21	21	46.41	LPCIFICENNR;FANDATFEIKK;VDGMDILCVR;MVNSNLASVEELKEIDVEVR;AILAELTGR;YHGHSMSDPGVSYR;EDGLKYYR;LEEGPPVTTVLTREDGLK;GPILMELQTYR;AHGFTFTR;AAASTDYYK;FANDATFEIK;LEEGPPVTTVLTR;NFYGGNGIVGAQVPLGAGIALACK;SKSDPIMLLK;SGKGPILMELQTYR;EIQEVR;SDPIMLLK;YGMGTSVER;TREEIQEVR;SKSDPIMLLKDR	0.604002	0.0025176	0.845062	0.291734	1.41042	0.0134315
tr|F1LM05|F1LM05_RAT	Protein LOC299282 OS=Rattus norvegicus GN=LOC299282 PE=3 SV=1	38.91	68167	20	11	36.56	FSISTDYSLK;DTLSHEDHGKGR;AVLDVDETGTEATAATGVATVIR;LSQPEDQVEINTGSALFIDKEQPILSEFQEK;ALYQAEAFIADFKQPNEAK;IAELFSDLEER;EVLPELGIK;DLYVSQVVHK;ALYQAEAFIADFKQPNEAKK;WKDSLIPR;KVFSQQADLSR	0.592823	0.0389653	1.00624	0.450072	1.70014	0.0141964
sp|O88767|PARK7_RAT	Protein DJ-1 OS=Rattus norvegicus GN=Park7 PE=1 SV=1	38.9	19974	20	20	95.24	EILKEQENR;GAEEMETVIPVDIMRR;GPGTSFEFALAIVEALSGKDMANQVK;VTVAGLAGKDPVQCSR;TQGPYDVVVLPGGNLGAQNLSESALVKEILKEQENRK;TQGPYDVVVLPGGNLGAQNLSESALVKEILKEQENR;GAEEMETVIPVDIMR;MMNGSHYSYSESR;VTSHPLAK;DVVICPDTSLEEAKTQGPYDVVVLPGGNLGAQNLSESALVK;KGLIAAICAGPTALLAHEVGFGCK;DVVICPDTSLEEAK;DKMMNGSHYSYSESR;GPGTSFEFALAIVEALSGK;APLVLKD;TQGPYDVVVLPGGNLGAQNLSESALVK;ALVILAK;GLIAAICAGPTALLAHEVGFGCK;VEKDGLILTSR;DGLILTSR	1.02852	0.34873	0.953959	0.193228	0.930506	0.247984
sp|Q8VHT6|AS3MT_RAT	Arsenite methyltransferase OS=Rattus norvegicus GN=As3mt PE=1 SV=1	38.78	41057	20	20	49.59	ILDLGSGSGR;GVPEYIRK;DCYVLSQLVGQK;GVPEYIR;FAHDFLFTPVEASLLAPQTK;EGEAVEVDEETAAILR;DAEIHKDVQNYYGNVLK;GHITGIDMTK;TSADLQTNACVTPAK;DVQNYYGNVLK;LVTANIITVGNKELER;EVYQVLK;AYLEYHTEK;YYGCGLVVPEHLENCR;ILDLGSGSGRDCYVLSQLVGQK;VIIRDPFK;KSLQNVHEEVISR;LVTANIITVGNK;SLQNVHEEVISR;FVSATFR	1.06671	0.334012	1.16942	0.406466	1.09539	0.259729
sp|Q5I0H9|PDIA5_RAT	Protein disulfide-isomerase A5 OS=Rattus norvegicus GN=Pdia5 PE=2 SV=1	38.77	59400	21	21	44.68	GPPLWEEDPGAKDVVHIDSEKDFRR;VSSLIER;TKVSSLIER;DKNQDLCQQESVK;YESDRTELGFTSFIR;DVVHIDSEKDFR;LVEKYESDRTELGFTSFIR;VIPHFTATADAFKDDR;NGEQQAVPALR;LLSTVAQAVK;GYPTICYFEK;SIVAFLKDPK;AYPTFHYYHYGK;IMPHFQK;KIELFHYQDGAFHMQYDR;VIPHFTATADAFKDDRK;IELFHYQDGAFHMQYDR;FHISAFPTLK;GHTVLAGMNVYPPEFENIKEEYNVR;NNVLVLYSESEVAAESHLK;GQGTICWVDCGDAESR	1.5179	0.0997407	1.60039	0.0447696	1.08648	0.131356
tr|A4PB92|A4PB92_RAT	Glycine N-acyltransferase OS=Rattus norvegicus GN=Glyat PE=2 SV=1	38.74	33899	22	19	65.88	AIQNLASIHSLQVK;HSENILYVVSETVRK;MIVPLQGAQMLQMLEK;NFPSSCVLGPEGTPASWTLMDQTGEMR;KLFPSLLDTK;AQGLVSFVIYSQDQIMKK;LFPSLLDTK;AQGLVSFVIYSQDQIMK;HSENILYVVSETVR;LSSLDVTHAALVNK;QHLQIQSSQSHLNK;GFPVYSHTDK;GFPVYSHTDKSNTVMQK;FWLFGGNER;MGGTVPQYR;LSSLDVTHAALVNKFWLFGGNER;VYGTIYHVNHGNPFNLK;AINQEMFK;IVPLQGAQMLQMLEK	0.987429	0.00503648	1.26471	0.0968801	1.3652	0.0706953
tr|B0BN46|B0BN46_RAT	Grhpr protein OS=Rattus norvegicus GN=Grhpr PE=2 SV=1	38.56	35938	19	19	62.39	VISTLSVGVDHLALDEIK;NTAVFINISR;LPEAIEEVK;MKNTAVFINISR;NTMSLLAANNLLAGLR;VISTLSVGVDHLALDEIKKR;AALAQATDCEVEQWNSDDPIPSKDLEQGVAGAYGLLCR;FLYTGR;LLDAAGANLR;VFVTGPLPAQGR;RLPEAIEEVK;GDVVNQEDLYQALASGQIAAAGLDVTTPEPLPPSHPLLTLK;LKPFGVQR;GEPMPSELKL;DLEQGVAGAYGLLCR;MKVFVTGPLPAQGR;NCVILPHIGSATYK;GLCNKDFFQK;NTMSLLAANNLLAGLRGEPMPSELKL	1.04814	0.0908068	1.33891	0.105827	1.28262	0.089348
sp|P62260|1433E_RAT	14-3-3 protein epsilon OS=Rattus norvegicus GN=Ywhae PE=1 SV=1	38.56	29174	19	16	70.98	LAEQAERYDEMVESMKK;HLIPAANTGESK;IISSIEQKEENKGGEDKLK;LICCDILDVLDKHLIPAANTGESK;MDDREDLVYQAK;YDEMVESMK;AASDIAMTELPPTHPIR;EALQDVEDENQ;DNLTLWTSDMQGDGEEQNKEALQDVEDENQ;VAGMDVELTVEER;YLAEFATGNDR;QMVETELK;EAAENSLVAYK;LICCDILDVLDK;YLAEFATGNDRK;LAEQAERYDEMVESMK	1.4381	0.315053	1.43194	0.708862	0.989793	0.372224
sp|P32232|CBS_RAT	Cystathionine beta-synthase OS=Rattus norvegicus GN=Cbs PE=1 SV=3	38.53	61455	19	19	40.64	AGTLKPGDTIIEPTSGNTGIGLALAAAVK;DQAWSGVVGGPTDRNNGVSSK;MLISQEGLLCGGSSGSAMAVAVK;IGNTPMVR;VQELSLSAPLTVLPTVTCEHTIAILR;ALGAEIVR;VWISPDTPSR;SNDDDSFAFAR;FLSDKWMLQK;NEIPNSHILDQYR;CIIVMPEK;ILPDILRK;ILPDILR;FDSPESHVGVAWR;NAGLKCELLAK;CVVILPDSVR;MIEDAER;GFMKEELSVK;LKNEIPNSHILDQYR	1.062	0.106129	1.42528	0.00867647	1.36263	0.102322
sp|P19945|RLA0_RAT	60S acidic ribosomal protein P0 OS=Rattus norvegicus GN=Rplp0 PE=1 SV=2	38.51	34216	21	21	57.41	GTIEILSDVQLIK;IIQLLDDYPK;FLEGVR;GNVGFVFTKEDLTEIR;AGAIAPCEVTVPAQNTGLGPEK;AVVLMGK;EDLTEIRDMLLANKVPAAAR;CFIVGADNVGSK;GNVGFVFTK;AFLADPSAFAAAAPVAAATTAAPAAAAAPAKVEAK;TSFFQALGITTK;AFLADPSAFAAAAPV;GHLENNPALEK;AFLADPSAFAAAAPVAAATTAAPAAAAAPAK;GKAVVLMGK;EDLTEIRDMLLANK;GNVGFVFTKEDLTEIRDMLLANKVPAAAR;DMLLANKVPAAAR;EDLTEIR;SNYFLK;VLALSVETDYTFPLAEK	1.11682	0.0917392	1.33115	0.563866	1.431	0.0439969
tr|Q499R7|Q499R7_RAT	Ppa1 protein (Fragment) OS=Rattus norvegicus GN=Ppa1 PE=2 SV=1	38.39	37677	20	20	73.41	NTHDYWK;GISCMNTTVSESPFK;MEIATKDPLNPIKQDVK;VLGILAMIDEGETDWK;GYIWNYGAIPQTWEDPGHSDEHTGCCGDNDPIDVCEIGSK;VIAINVDDPDAANYHDISDVER;LKPGYLEATVDWFRR;AIVDALPPPCESACALPMDVDKWFHHQKN;GQYISPFHDVPIYADKDVFHMVVEVPR;YKVPDGKPENEFAFNAEFK;EFAVDIIK;AAPFTLEYR;MEIATKDPLNPIKQDVKK;YVANLFPYK;GISCMNTTVSESPFKCDPDAAK;AIVDALPPPCESACALPMDVDKWFHHQK;LKPGYLEATVDWFR;CDPDAAK;MEIATKDPLNPIK;NKEFAVDIIK	1.03987	0.0955466	1.05903	0.253333	1.051	0.185907
tr|Q5M7V3|Q5M7V3_RAT	LOC367586 protein OS=Rattus norvegicus GN=LOC367586 PE=2 SV=1	38.35	50949	20	12	52.06	TKDVLTITLTPK;VNSGAFPAPIEK;GPQVYTMAPPKEEMTQSQVSITCMVK;SVSELPIVHR;SVSELPIVHRDWLNGK;STLYLQMDSLR;CKVNSGAFPAPIEK;VTCVVVDISQNDPEVR;FSWFIDDVEVHTAQTHAPEK;ECNPCGCTGSEVSSVFIFPPK;GFYPPDIYTEWK;ETWQQGNTFTCSVLHEGLHNHHTEK	4.49796	0.000469063	2.64094	0.033969	0.571668	0.00863786
sp|P97584|PTGR1_RAT	Prostaglandin reductase 1 OS=Rattus norvegicus GN=Ptgr1 PE=2 SV=3	38.26	35719	19	19	50.76	LGFDVAFNYK;IRYHEYITEGFEK;LKEGDSMMGEQVAR;EGDSMMGEQVAR;GGETVLVNAAAGAVGSVVGQIAK;VVGTAGSDEKVAYLK;KHFEGFPTDSNFELR;TGPCPPGPSPEVIIYQQLR;MPAAFMGMLKGDNLGK;VVGTAGSDEK;ALTDLMNWVSEGK;HFEGFPTDSNFELR;SLEEALR;MPAAFMGMLK;MEGFIVTR;KLKEGDSMMGEQVAR;KLGFDVAFNYK;YHEYITEGFEK;IAICGAISQYNR	0.767621	0.024112	0.953764	0.23785	1.35862	0.12041
tr|F1LNF1|F1LNF1_RAT	Heterogeneous nuclear ribonucleoproteins A2/B1 (Fragment) OS=Rattus norvegicus GN=Hnrnpa2b1 PE=4 SV=1	38.18	37298	24	23	70.45	GFGFVTFSSMAEVDAAMAARPHSIDGR;LTDCVVMRDPASKR;LFVGGIKEDTEEHHLR;DYFEEYGKIDTIEIITDR;LFVGGIK;GFGFVTFDDHDPVDK;QEMQEVQSSR;GGGGNFGPGPGSNFR;ALSRQEMQEVQSSR;NYYEQWGK;IDTIEIITDR;YHTINGHNAEVR;EESGKPGAHVTVK;GFGFVTFDDHDPVDKIVLQK;TLETVPLER;LTDCVVMRDPASK;KLFVGGIK;RGFGFVTFDDHDPVDKIVLQK;LFIGGLSFETTEESLR;NMGGPYGGGNYGPGGSGGSGGYGGR;GFGDGYNGYGGGPGGGNFGGSPGYGGGR;KLFIGGLSFETTEESLR;GGNFGFGDSR	0.962488	0.391843	1.33101	0.0790455	1.70065	0.0753188
sp|Q5BJQ0|ADCK3_RAT	Chaperone activity of bc1 complex-like, mitochondrial OS=Rattus norvegicus GN=Adck3 PE=2 SV=1	38.03	72226	20	20	35.13	ELTLECDYQR;AMLGDAIMVAK;RELTLECDYQR;KMGGSFLICSK;FHQDQAPVGGLTAEDIEK;LGQMLSIQDDAFINPHLAK;EAGLSGQATSPLGR;QSADFMPLK;VALLDFGATR;LIPPPEETYSLHR;ALQSTAVEQISMVFGK;AVLDSSPFLSEANAER;AAMLGDAIMVAK;EGPAPAYVSSGPFR;SFTDLYIQVIR;LIPPPEETYSLHRK;TLNNDLGPHWR;AMFEEAYSNYCR;DKLEYFEERPFAAASIGQVHLAR;FLTGYEVK	1.12418	0.154677	1.23677	0.264819	1.11191	0.363043
sp|Q08163|CAP1_RAT	Adenylyl cyclase-associated protein 1 OS=Rattus norvegicus GN=Cap1 PE=1 SV=3	38.03	51589	22	22	54.64	ADMQNLVER;WRVENQENVSNLVIDDTELK;VPTISINK;CVNTTLQIK;KEPALLELEGK;EMNDAAMFYTNR;NSLDCEIVSAK;SALFAQINQGESITHALK;HAEMVHTGLKLER;VENQENVSNLVIDDTELK;ELSGLPSGPSVGSGPPPPPPGPPPPPVPTSSGSDDSASR;TLWNGQK;VENQENVSNLVIDDTELKQVAYIYK;GAVPYVQAFDSLLANPVAEYLK;ALLVTASQCQQPAGNK;HAEMVHTGLK;EFHTTGLAWSK;KEPALLELEGKK;SSEMNVLIPTEGGDFNEFPVPEQFK;TDGCHAYLSK;LVTTVTEIAG;QVAYIYK	1.35805	0.0063706	1.31361	0.00984293	0.971834	0.641942
tr|D4A830|D4A830_RAT	Protein Ppa2 OS=Rattus norvegicus GN=Ppa2 PE=4 SV=2	38	35047	19	19	67.76	FAFNGEFK;GYIWNYGALPQTWEDPHLK;ASFNMVVEIPR;MEIATEEPLNPIKQDTKNGR;AFALEVINSAHEHWK;LYKVPDGKPENK;IIAINVNDPEAEK;MEIATEEPLNPIKQDTK;IIAINVNDPEAEKFHDIDDVKK;ILGTLALIDQSETDWK;FKPGYLEATVNWFR;ESSVEEEVWHFLRN;STNCCGDNDPIDVCEIGSK;SLYRTEELGHPR;SLVESIPTPSMSK;YTPNIFPHK;GYIWNYGALPQTWEDPHLKDK;TEELGHPR;ESSVEEEVWHFLR	1.17293	0.225737	1.11482	0.124381	0.99502	0.162367
sp|Q4AEF8|COPG1_RAT	Coatomer subunit gamma-1 OS=Rattus norvegicus GN=Copg1 PE=2 SV=1	37.99	97615	20	18	31.81	NTHTLLLAGVFR;ILHLLGQEGPK;SVPLATTPMTEQRPESTSTAAVK;EDPTAVACTFSCVMK;FLGMHPCER;QEIFQEQLAAVPEFQGLGPLFK;TLEEAVGNIVK;ATFYLNVLEQK;LLLLDTVTMQVTAR;LFQSNDPTLR;VFNETPINPR;SSEELPVDIILASVG;SSPEPVALTESETEYVIR;GGHDILVR;EMSCIAEDVIIVTSSLTK;ALCQITDSTMLQAVER;VVLEHEEVR;ALQQYTLEPSEKPFDLK	1.24373	0.105359	0.96499	0.0175702	0.776773	0.0705401
sp|P85968|6PGD_RAT	6-phosphogluconate dehydrogenase, decarboxylating OS=Rattus norvegicus GN=Pgd PE=1 SV=1	37.99	53237	21	21	49.48	FQDTDGKELLPK;LVPLLDTGDIIIDGGNSEYRDTTR;QAFLEDVR;QAFLEDVRK;AGQAVDDFIEK;LVPLLDTGDIIIDGGNSEYR;NPELQNLLLDDFFK;SLKDMVSK;DYFGAHTYELLSKPGEFIHTNWTGHGGSVSSSSYNA;LVPLLDTGDIIIDGGNSEYRDTTRR;SAVDDCQDSWRR;GILFVGSGVSGGEEGAR;YGPSLMPGGNK;VGTGEPCCDWVGDEGAGHFVK;TVSKVDDFLAK;TIFQAIAAK;MVQLEGSK;MVHNGIEYGDMQLICEAYHLMK;EAWPHIK;SAVDDCQDSWR;DVLGMR	0.569674	0.00021003	0.600333	0.000116325	1.08554	0.762799
tr|G3V7U4|G3V7U4_RAT	Lamin-B1 OS=Rattus norvegicus GN=Lmnb1 PE=3 SV=1	37.82	66687	20	18	34.41	ALYETELADARR;DAALATALGDKK;QIEYEYK;NQNSWGTGEDVK;LSSEMNTSTVNSAR;LYKEELEQTYHAK;ALYETELADAR;IESLSSQLSNLQK;MRIESLSSQLSNLQK;NMYEEEINETR;LSSEMNTSTVNSAREELMESR;ALDDTAR;FKAEHDQLLLNYAK;LAQALHEMR;LAQALHEMREQHDAQVR;LKNTSEQDQPMGGWEMIR;IQELEDMLAK;ASAPATPLSPTR	1.243	0.13509	1.41155	0.0707168	1.14691	0.0573665
sp|P25235|RPN2_RAT	Dolichyl-diphosphooligosaccharide--protein glycosyltransferase subunit 2 OS=Rattus norvegicus GN=Rpn2 PE=2 SV=2	37.78	69079	19	19	39.46	EETVLATVQALHTASHLSQQADLR;LSKEETVLATVQALHTASHLSQQADLR;KNFESLSEAFSVASAAAALSQNR;LPSGYYDFSVR;FELDTSER;ASLDRPFTSLESAFYSIVGLNSLGAQVPDVKK;NVYKFELDTSER;YHVPVVVVPEGSASDTQEQAILR;LTPTHYLTK;LQVSSVLSQPLAQAAVK;YIANTVELR;ISTEVGITNVDLSTVDKDQSIAPK;MPFSLVGDVFELNFK;NIVEEIEDLVAR;TGQEVVFVAEPDNK;VEGDNRYIANTVELR;VKISTEVGITNVDLSTVDKDQSIAPK;QEIQHLFR;LQVSSVLSQPLAQAAVKLEHAK	0.939372	0.213802	0.48655	7.37e-05	0.524513	0.000356244
tr|B5DEG8|B5DEG8_RAT	LOC685144 protein OS=Rattus norvegicus GN=Sec24c PE=2 SV=1	37.75	118525	19	19	23.65	GQVPPLVTTNFLVK;RLDPDAIPSPIQVIEDDRNNR;NCETDTLINYMAK;HFLVEDK;ETETVFAPVIQAGMEALK;SLLDYLPR;SDVLQPGAEVTTDDR;SPLDSTTEPPAVR;AVITSLLDQIPEMFADTR;QLVSSMDVAETNVFFYPR;LLPVYLNCVLK;LFLFHTSLPIAEAPGK;GSEPFVTGVR;VVGFDAVMR;EGGAEESAIR;LPPEEASPYVVDHGESGPLR;TLFQPQTGTYQTLAK;VLHFYNVK;QAQVPLAAVIKPLAR	0.825894	0.218213	0.779026	0.113747	0.963861	0.172452
sp|Q07071|GCKR_RAT	Glucokinase regulatory protein OS=Rattus norvegicus GN=Gckr PE=1 SV=3	37.73	68918	20	20	43.06	ALAMLQR;TVDQGVVSSQR;EQTEDSALHGIEELKK;YQHVIETPEPGEWELSGYEAAVPITEK;GLGQKPLYTYLIAGGDR;LSAASSVCEVVR;QVGISLEK;STQALEDPPACGTLN;NDPIEDWR;LYSESVLTTMLQVAGK;VQEVLKEPDGGLVVLSGGGTSGR;ILQNHMLDLR;AAPISCHVQVAHEK;MQEKQEAFVLNPAIGPEGLSGSSR;LSLLLR;ILLETLLLAAHK;AAPISCHVQVAHEKEK;CIESLLQAIHFPQPLSDDVR;LLGQCDAEIFQEEGQIVPTYQR;QEAFVLNPAIGPEGLSGSSR	1.30214	0.0198883	1.00069	0.0394645	0.769862	0.00758735
tr|Q4KM71|Q4KM71_RAT	Splicing factor proline/glutamine rich (Polypyrimidine tract binding protein associated) OS=Rattus norvegicus GN=Sfpq PE=2 SV=1	37.57	75488	20	17	26.75	ANLSLLR;ALAEIAKAELDDTPMR;DKLESEMEDAYHEHQANLLR;SPPPGMGLNQNR;REEEMMIR;RMEELHSQEMQK;EEEMMIR;LFVGNLPADITEDEFK;AELDDTPMR;GIVEFASKPAAR;FATHAAALSVR;LAQKNPMYQK;LFVGNLPADITEDEFKR;YGEPGEVFINK;GMGPGTPAGYGR;ISDSEGFK;FGQGGAGPVGGQGPR	1.14267	0.38331	1.26999	0.0641809	1.10934	0.0392555
tr|B2RYG2|B2RYG2_RAT	Pck2 protein (Fragment) OS=Rattus norvegicus GN=Pck2 PE=2 SV=1	37.48	73273	19	19	36.65	YENCWLAR;EGALDLSGLR;DTVPLLAGGASGQLGNWMSPDEFQR;TLIGHVPEQR;SYLTEQVNQDLPK;TMYVLPFSMGPLGSPLSR;GVPLVYEAFSWR;FLWPGFGENAR;VECVGDDIAWMR;FDSEGQLR;VLDWICR;AIDTSQLFSIPK;VLSGDLSQLPAGVRDFVER;VLSGDLSQLPAGVR;ETPIGLVPK;DEGWLAEHMLILGITNPAGK;IGVQLTDSPYVVASMR;LGTHVLQALGDGDFIK;EIVSFGSGYGGNSLLGK	0.910694	0.142404	1.02866	0.287789	1.11737	0.119336
tr|G3V9E4|G3V9E4_RAT	Acylamino-acid-releasing enzyme OS=Rattus norvegicus GN=Apeh PE=4 SV=1	37.44	81369	19	19	33.74	KAGGTVSGEEK;AGGTVSGEEK;TVHTEWTQR;VVFDSAQR;DVQFAVEQVLQEEHFDAR;DVQFAVEQVLQEEHFDARR;LKSFNLSALEK;QPSLSAACLGPEVTTQYGGLYR;QVLLSEPQEAAALYR;QYLVFHDGDSVVFAGPAGNSVETR;SFNLSALEK;SRQDLFAVDTQTGSITSLTAAGSAGSWK;TPVLLMLGQEDR;EQSVSWVSLEEAEPIPGIHWGVR;ALDISASDDEMARPK;VTSVVVDIVPR;AESFFQTK;QFLEVWEK;GSTGFGQDSILSLPGNVGHQDVK	1.32217	0.0524568	1.26473	0.137164	0.953239	0.160669
tr|D3ZVQ0|D3ZVQ0_RAT	Ubiquitin carboxyl-terminal hydrolase OS=Rattus norvegicus GN=Usp5 PE=3 SV=1	37.42	95780	19	19	26.22	KFTFGLDWVPK;GTGLQPGEEELPDIAPPLVTPDEPK;YFDGSGGNNHAVEHYR;IFQNAPTDPTQDFSTQVAK;ETGYPLAVK;VALPELVR;SSENPNEVFR;DGLGGLPDIVR;DGLGGLPDIVRDR;KLDVSIEMPEELDISQLR;IVILPDYLEIAR;EVQDGIAPR;QAEEEKVALPELVR;FTFGLDWVPK;SAADSISESVPVGPK;VTSAVEALLSADSASR;IGEWELIQESGVPLKPLFGPGYTGIR;DRVTSAVEALLSADSASR;KQEVQAWDGEVR	1.17935	0.263422	1.25833	0.0517937	1.06032	0.0944434
tr|Q5XIH3|Q5XIH3_RAT	NADH dehydrogenase (Ubiquinone) flavoprotein 1 OS=Rattus norvegicus GN=Ndufv1 PE=2 SV=1	37.38	50732	18	18	54.74	IFTNLYGR;AAYIYIR;EILLKGPDWILGEMK;YLVVNADEGEPGTCKDR;HAGGVLGGWDNLLAVIPGGSSTPLIPK;EGVDWMNK;GGAGFPTGLK;GDARPAEIDSLWEISK;EAYEAGLIGK;GEFYNEASNLQVAIR;LFNISGHVNHPCTVEEEMSVPLKELIEK;NACDSDYDFDVFVVR;WSFMNKPSDGRPK;YLVVNADEGEPGTCK;QIEGHTICALGDGAAWPVQGLIR;GGTWFAGFGR;LKPPFPADVGVFGCPTTVANVETVAVSPTICR;GPDWILGEMK	0.810495	0.216619	1.0087	0.559757	1.23475	0.112218
tr|D3ZGU2|D3ZGU2_RAT	Protein Acss3 OS=Rattus norvegicus GN=Acss3 PE=4 SV=1	37.29	54236	21	21	53.82	ATISYKEVLEQVSK;FKTLFVAGER;VPVLDHWWQTETGSPITASCIGLGNSK;TLFVAGER;LAGVLVK;KVEYMPLLEEALR;QQDPGAALGK;DLDWEEEMAK;CDVETLEWSKK;VVVTASFGIEPGR;IGAIHSLIFGGFASK;VLYEGKPVGTPDAGAYFRVLAEHGVAALFTAPTAIR;AAEQISWYKPWTK;HIENGQGDKIAIIYDSPVTDTK;AQSHDCVPVLSEHPLYILYTSGTTGLPK;IAIIYDSPVTDTK;QYSLTR;TTSSGGGEYK;VLAEHGVAALFTAPTAIR;THFAASVADPER;LLIYNRPNMEK	0.730263	0.216099	0.867784	0.172848	1.16936	0.532189
sp|P63245|GBLP_RAT	Guanine nucleotide-binding protein subunit beta-2-like 1 OS=Rattus norvegicus GN=Gnb2l1 PE=1 SV=3	37.28	35077	19	19	63.72	DGQAMLWDLNEGK;LWNTLGVCK;VWNLANCK;DETNYGIPQR;YTVQDESHSEWVSCVR;FSPNSSNPIIVSCGWDK;TIKLWNTLGVCK;GHNGWVTQIATTPQFPDMILSASR;DKTIIMWK;IIVDELKQEVISTSSK;IWDLEGK;TIIMWK;HLYTLDGGDIINALCFSPNR;LTRDETNYGIPQR;LWDLTTGTTTR;YWLCAATGPSIK;VWQVTIGTR;DVLSVAFSSDNR;GTLKGHNGWVTQIATTPQFPDMILSASR	2.05331	0.0168334	1.97508	0.0333716	0.96224	0.2205
tr|B5DFC3|B5DFC3_RAT	Protein Sec23a OS=Rattus norvegicus GN=Sec23a PE=2 SV=1	37.24	86163	19	18	33.86	SPFLQVFNNSPDESSYYR;QLQEMLGLSK;SGYQDMPEYENFR;GPCVSENEIGTGGTCQWK;HLLQAPVDDAQEILHSR;AETEEGPDVLR;IMMFIGGPATQGPGMVVGDELKTPIR;ISGAIGPCVSLNSK;MVVPVAALFTPLK;ERPDLPPIQYEPVLCSR;NWADAQTQIQ;MGFGGTLEIK;TTYLEFIQQNEER;TTYLEFIQQNEERDGVR;FGEYHKDDPNSFR;GAVQFVTQYQHSSGQR;AVLNPLCQVDYR;MVQVHELGCEGISK	0.880903	0.409294	0.820996	0.149886	0.924705	0.267709
tr|G3V945|G3V945_RAT	Aldehyde dehydrogenase family 5, subfamily A1 OS=Rattus norvegicus GN=Aldh5a1 PE=3 SV=1	37.24	56146	20	20	41.11	AAYDAFSSWKEISVK;WLPTPATFPVYDPASGAK;GIHDSFVTK;YGIDEYLEVK;HQSGGNFFEPTLLSNVTR;VGGPADLHADLLR;AAYDAFSSWK;RVYGDIIYTSAK;AKEVGEVLCTDPLVSK;YVCYGGL;WYDLMIQNKDELAK;VGNGFEEGTTQGPLINEK;EVGEVLCTDPLVSK;HVNDAVAK;EGSKYGIDEYLEVK;LGTVADCGVPEAR;VYGDIIYTSAK;QPVGVASIITPWNFPSAMITR;VGGPADLHADLLRGDSFVGGR;ISFTGSTATGK	0.905377	0.148195	0.896904	0.113763	1.00031	0.702015
tr|D3ZSA9|D3ZSA9_RAT	Protein Nomo1 OS=Rattus norvegicus GN=Nomo1 PE=4 SV=1	37.22	133445	20	20	22.41	VIEVGNNDVDDVNIIVFR;SQYDYVLPQVSFAAVGYHK;DGENYVVLLDSTLPR;ITFDVAPSR;ITITGFR;ALGQAASDSSGPEDMKR;EFRFEPSSQMIEVQEGQNLR;GQPLGPAGVQVSLR;EQQLAEIETR;VLPGDYEILATHPTWALK;IEPVFHVMGFSVTGR;VNSMTFTFDK;SDVEINYSLIEIK;HITLVFSPTR;SSIDSEPALVLGPLK;SEDIVVGCGGFVK;VLNGPDGEGVPEAVVTLNNQIK;EGFVLTAVEGTVGDFK;FEPSSQMIEVQEGQNLR;VQVVVPEAETR	0.986318	0.710577	1.0047	0.570178	1.0093	0.416022
sp|P70584|ACDSB_RAT	Short/branched chain specific acyl-CoA dehydrogenase, mitochondrial OS=Rattus norvegicus GN=Acadsb PE=1 SV=1	37.15	47824	19	18	48.38	LVEAGRPFIK;VPETSVLGK;ASSTCQLTFENVK;LGSFCLSEAGAGSDSFALK;CIEWMGGVGYTK;FAQEQIAPLVSTMDENSK;GITCFLVDRDTEGFQIGR;ASSTCQLTFENVKVPETSVLGK;GITCFLVDR;SGNYYVINGSK;KFAQEQIAPLVSTMDENSK;YAIGSLNEGR;VDASVALLCDIQNTVINK;IFDFQGLQHQVAHVATQLEAAR;LLTYNAAR;ADKSGNYYVINGSK;YYASEVAGLTTSK;IGTIYEGTSNIQLNTIAK	0.604545	0.00119179	1.49612	0.0603308	2.5283	3.76e-05
tr|Q68G19|Q68G19_RAT	RCG57123 OS=Rattus norvegicus GN=Ugt2b35 PE=2 SV=1	36.86	61028	23	4	49.81	GHEVTVLRPSASVFLDPKETSDLK;GHEVTVLRPSASVFLDPK;AFVTHGGANGIYEAIHHGIPMIGIPLFGEQHDNIAHMVAK;FSPGYTIEK	0.88477	0.213043	0.603996	0.132669	0.679656	0.267601
sp|Q63081|PDIA6_RAT	Protein disulfide-isomerase A6 OS=Rattus norvegicus GN=Pdia6 PE=1 SV=2	36.83	48174	19	19	49.32	NSYLEVLLK;VGAVNADKHQSLGGQYGVQGFPTIK;GESPVDYDGGR;GSFSEQGINEFLR;AASALKDVVK;LYSSSDDVIELTPSNFNR;IFQKGESPVDYDGGR;LAAVDATVNQVLASR;TCEEHQLCVVAVLPHILDTGATGR;NLEPEWAAAATEVK;ELSFGR;VKLAAVDATVNQVLASR;TGEAIVDAALSALR;KTCEEHQLCVVAVLPHILDTGATGR;ALDLFSDNAPPPELLEIINEDIAKK;HQSLGGQYGVQGFPTIK;IFGANK;GSTAPVGGGSFPNITPR;NLEPEWAAAATEVKEQTK	1.79582	0.00353188	1.71136	0.00986548	0.954344	0.438302
sp|Q0VGK3|GLCTK_RAT	Glycerate kinase OS=Rattus norvegicus GN=Glyctk PE=2 SV=1	36.77	55188	18	18	52.58	DRTFQLQENLYLVGFGK;ADSDPHGPHTCGHVLNVIIGSNSLALAEAQR;QAEVLGYHAMVLSTAMQGDVRR;TFQLQENLYLVGFGK;VAAACLTSSTAERPLEEEAK;GATIQELNTIR;VAQFYGLLAR;AVLGMAAAADELLGQHLVQGVISVPK;AKGPVCLLAGGEPTVQLQGSGK;GATIQELNTIRK;TLSLDPSGK;AAVELAGKQEMLLKPHSHIQVFEGAEDNLPDRDALR;AAQAIQQLAER;TSGMALAEQAR;QPLGPVDVLFLSGGTDGQDGPTK;QLFDSAVGAVQPGPMLQR;VGAELGKQPLGPVDVLFLSGGTDGQDGPTK;GPVCLLAGGEPTVQLQGSGK	1.15277	0.137903	1.08082	0.0723881	0.957844	0.0250766
tr|A9CMB7|A9CMB7_RAT	Aspartyl-tRNA synthetase OS=Rattus norvegicus GN=Dars PE=3 SV=1	36.69	57127	18	18	41.32	SNAYLAQSPQLYK;YGVSSMIQSQEKPDR;LEYCEALAMLR;GFVEIQTPK;FGAPPHAGGGIGLER;ALHHGIDLEK;IYVISLAEPR;GEEILSGAQR;ADEVVWVR;IHDPQLLTER;EIVDAAEDYAK;IISAASEGGANVFTVSYFK;AYIDSFR;LPLQLDDAIRPEVEGEEDGR;VFCIGPVFR;EIVDAAEDYAKER;FAANINKESIIDVEGIVR;FQTEIQTVNK	1.01122	0.331779	1.02944	0.262671	1.0131	0.574434
tr|D3ZD31|D3ZD31_RAT	Mannose receptor, C type 1 (Predicted) OS=Rattus norvegicus GN=Mrc1 PE=4 SV=2	36.69	165860	19	19	16.54	WTVDEQVQFTHWNADMPGRK;SKDEQQVIWR;GKDGYWADR;SALTWHQAR;VYGTTDDLCSR;WYADCTSAGR;RLWNTDPLTGILYQINSK;EQAFVTYHMR;QFLIYNEDHKR;TGVAGGLWDVLSCEEK;NFGDLATIK;DLVGNIEQNEHAVI;EAGTWMDSTCDSK;YFWTGLSDVQNK;WVSESQIMSVAFK;AIGGELASIK;DSTFNAWTGLNDVNSEHTFLWTDGR;SWGQASLECLR;ACEQPLGYICK	0.772494	0.0268579	0.790197	0.034792	1.01624	0.319554
sp|Q9WVK3|PECR_RAT	Peroxisomal trans-2-enoyl-CoA reductase OS=Rattus norvegicus GN=Pecr PE=2 SV=1	36.65	32433	21	21	65.35	SGQSYLAAGLLQNQVAVVTGGATGIGK;YGKINFLVNNAGGQFMAPAEDITAK;EEEVNNLVK;VGLPEEISPLVCF;NFTIPDHDNWPVGAGDSSFIKK;DHGGSIVNIIVLLNNGFPTAAHSGAAR;TAAVDELR;LTAAVDELR;AVYNSWMK;INFLVNNAGGQFMAPAEDITAK;KLDRLTAAVDELR;NFTIPDHDNWPVGAGDSSFIK;AGVYNLTK;TMALTWASSGVR;SGQSYLAAGLLQN;ELLHLGCNVVIASR;ASQPPSSSTQVTAIQCNIRKEEEVNNLVK;ASQPPSSSTQVTAIQCNIRK;KEEEVNNLVK;ASQPPSSSTQVTAIQCNIR;ASQPPSSSTQVT	1.24455	0.300519	1.57098	0.394089	1.28973	0.130433
sp|O35826|GLCNE_RAT	Bifunctional UDP-N-acetylglucosamine 2-epimerase/N-acetylmannosamine kinase OS=Rattus norvegicus GN=Gne PE=1 SV=1	36.61	79228	20	20	35.6	ILHIEGGEVSGTIDDSIR;EVGAFGTPVINLGTR;ETGENVLHVR;TLVLFPNIDAGSK;GIEHHPNFR;IYGDGNAVPR;ILGVGISTGGR;LAPIMFGIK;ILLAGCPSYDK;DADTQDKILQALHLQFGK;MWLGDDVK;SIDLQEPLQKK;NKDYMSIIR;KLHDEDLLLVEGMSVPKDEAVGALHLIQAAK;SAEQHLISMCEDHDR;LHTIVRGEDEAAMVESVGLALVK;MIEQDDFDINTR;VNPQEGVVLHSTK;SIDLQEPLQK;LIQEWNSVDLR	0.851175	0.0473813	1.01265	0.117117	1.21234	0.0581878
sp|P20816|CP4A2_RAT	Cytochrome P450 4A2 OS=Rattus norvegicus GN=Cyp4a2 PE=1 SV=2	36.56	57970	18	5	40.87	IMADSVSIMLDKWEK;FELLPDPTRIPVPMPR;LYSPVPSVSR;AVEDLNNLIFFR;GFSVFSPTR	0.614072	0.0463296	0.228145	0.00545859	0.406614	0.0216668
tr|D3ZT90|D3ZT90_RAT	Glutaryl-Coenzyme A dehydrogenase (Predicted) OS=Rattus norvegicus GN=Gcdh PE=3 SV=1	36.49	49714	22	22	51.68	ATPEMVSLLKR;ILLANR;ALDIAR;DIVYEMGELGVLGPTIK;ILLANRNEVFHR;HAMNLEAVNTYEGTHDIHALILGR;TWITNSPVADLFVVWAR;GFLLEK;GELLGCFGLTEPNHGSDPGSMETR;LKDQDKATPEMVSLLK;AITGIQAFTVEK;YGCAGVSSVAYGLLTR;GYGCAGVSSVAYGLLTR;LKDQDK;NEVFHRDIVYEMGELGVLGPTIK;AITGIQAF;DILGGNGISDEYHVIR;SYTLSGTK;ATPEMVSLLK;SMMSVQSSLVMHPIYTYGSEEQR;IQFGVPLAR;SSRPVFDWKDPLVLEEQLTADEK	1.19596	0.253829	1.38171	0.240145	1.19699	0.354743
sp|P05426|RL7_RAT	60S ribosomal protein L7 OS=Rattus norvegicus GN=Rpl7 PE=1 SV=2	36.43	30330	18	18	54.23	ASVNMLR;KVPAVPETLK;TTHFVEGGDAGNR;FKEANNFLWPFK;EANNFLWPFK;SVNELIYKR;KTTHFVEGGDAGNREDQINR;IVEPYIAW;NFAELK;VLQLLR;QIFNGTFVK;FGIICMEDLIHEIYTVGKR;LAFVIR;SVNELIYK;TTHFVEGGDAGNREDQINR;IALTDNSLVAR;KAGNFYVPAEPK;IVEPYIAWGYPNLK	2.01862	0.0419292	3.10271	0.000668461	1.58805	0.0103912
tr|B5DEP6|B5DEP6_RAT	Uncharacterized protein (Fragment) OS=Rattus norvegicus PE=2 SV=1	36.3	47969	20	20	50.82	YQEALHLGSQLLR;VQIEHISSLIK;AELRDDPIISTHLAK;VIEPFSR;IMLNTPEDVQALVSGK;ALTDYRAELRDDPIISTHLAK;LYDNLLEQNLIR;AQSLLSTDREASIDILHSIVKR;LVSLYFDTKR;LQATLDMQSGIIHAAEEKDWK;SLADFEK;TTANAIYCPPK;AQSLLSTDR;DIQENDEEAVQVK;TGQAAELGGLLK;AAAVVEFQR;TYHALSNLPK;EQSILELGSLLAK;AAAAVVEFQR;VVDSLYNK	1.14348	0.139278	1.06564	0.327392	0.930726	0.158509
sp|P97521|MCAT_RAT	Mitochondrial carnitine/acylcarnitine carrier protein OS=Rattus norvegicus GN=Slc25a20 PE=1 SV=1	36.2	33154	19	19	64.12	FQTAPPGKYPNGFR;LQTQPPSLPGQPPMYSGTIDCFR;ELIREEGVTSLYK;AEEPKPISPLK;EGITGLYR;LYQEFGIR;GFYKGTALTLMR;FQTAPPGKYPNGFRDVLR;KLYQEFGIR;GFNAVMIR;LQTQPPSLPGQPPMYSGTIDCFRK;GTALTLMR;NLFTPQGK;DVPASGMYFMTYEWLK;CLLQIQASSGK;ILNWIAPNL;GMAAPIIGVTPMFA;SVHDLSVPR;NLLAGGFGGVCLVFVGHPLDTVK	0.745507	0.0083509	0.710725	0.00809644	0.946144	0.520071
sp|P04799|CP1A2_RAT	Cytochrome P450 1A2 OS=Rattus norvegicus GN=Cyp1a2 PE=1 SV=2	36.08	58260	19	19	40.16	SMTFNPDSGPVWAAR;VMLFGLGK;DTSLNGFHIPK;KSEEMLNLVK;IHEELDTVIGR;FLTNDNTAIDKTLSEK;KIHEELDTVIGR;TCEHVQAWPR;SSKDFVENVTSGNAVDFFPVLR;FKNFNDNFVLFLQK;GRPDLYSFTLITNGK;TVQEHYQDFNK;VDLTPSYGLTMKPR;LSQQYGDVLQIR;NPHLSLTK;FLTNDNTAIDK;NSIQDITGALFK;IGSTPVVVLSGLNTIK;NFNDNFVLFLQK	0.210058	9.1e-08	0.384332	1.22e-06	2.04911	0.00246013
sp|Q9ES21|SAC1_RAT	Phosphatidylinositide phosphatase SAC1 OS=Rattus norvegicus GN=Sacm1l PE=1 SV=1	36.01	67040	17	17	32.71	QYAGTGALK;SNCMDCLDR;TNVIQSLLAR;GSEKPLEQTFAK;GIDSEGHAANFVETEQIVHYSGNR;AATAYEHLK;QVIINLVNHK;HFDSQVIIYGK;FVWNGHLLR;LSNTSPEFQEMSLLER;TQLGLVMDGFNSLLR;SLQAQLQR;LEEQDEFEK;ELSAQPEVHR;ATDFDVLSYKK;VVTNQEGVFR;VANHMDGFQR	0.898435	0.0282153	0.48913	1.65e-05	0.53891	0.000553543
tr|G3V9Z4|G3V9Z4_RAT	Putative L-aspartate dehydrogenase OS=Rattus norvegicus GN=Aspdh PE=4 SV=1	36	30389	18	18	63.41	VGVVGYGR;LGQSLVSR;GALWGCEDISR;MAGSVPPALQLEDLTTLEERHPDLVVEVAHPK;VTMATHPDGFRLEGPLAAAHSSGPR;GALWGCEDISRLDAAGGLQSLR;LDAAGGLQSLR;LEGPLAAAHSSGPR;TVLYEGPVR;MAGSVPPALQLEDLTTLEER;HPDLVVEVAHPK;IIHESGVQILR;QLLEASNHWGHTVFVAR;HANLLVGSPSALADQTTER;GLCPLAPR;VTMATHPDGFR;VPHKVGVVGYGR;NSNTMAAAALAAPSLGFDR	1.21823	0.219857	1.5141	0.240082	1.29874	0.053544
tr|Q5DT04|Q5DT04_RAT	RCG55639, isoform CRA_c OS=Rattus norvegicus GN=Ugt1a1 PE=2 SV=1	35.97	59664	21	14	43.93	EGSFYTMR;YTMRKYPVPFQNENVTAAFVELGR;NMIIALTENFLCR;EVTVKDLLSPASIWLMR;VVVIAPEASIHIKEGSFYTMRKYPVPFQNENVTAAFVELGR;MNFLQR;DLLSPASIWLMR;VKNMIIALTENFLCR;DLLSPASIW;SVFDQDPFLLR;GHEVVVIAPEASIHIK;VVYSPYGSLATEILQK;NDFVKDYPRPIMPNMVFIGGINCLQK;DYPRPIMPNMVFIGGINCLQK	1.1681	0.114631	0.892959	0.469304	0.754527	0.0848858
tr|D3ZUL3|D3ZUL3_RAT	Protein Col6a1 OS=Rattus norvegicus GN=Col6a1 PE=4 SV=1	35.91	108807	20	20	24.2	FLSAGR;FEPGQSHAGVVQYSHNQMQEHVDMR;GVLYQTVSR;TAEYDVAFGER;VPNYQALLR;YLIVVTDGHPLEGYKEPCGGLEDAVNEAK;GLEELLIGGSHLK;LSIIATDHTYR;GLEELLIGGSHLKENK;IALVITDGR;VAVVQYSGQGQQQPGR;NLVWNAGALHYSDEVEIIR;KLQWMAGGTFTGEALQYTR;VLLFSDGNSQGATAEAIEK;FLSAGREDPTQVVR;LQWMAGGTFTGEALQYTR;GAPGPVGPPGDPGLMGER;VFSVAITPDHLEPR;LKPYGALVDK;EDPTQVVR	2.41957	0.00193599	2.49668	0.00336058	1.02827	0.270955
sp|Q80Z29|NAMPT_RAT	Nicotinamide phosphoribosyltransferase OS=Rattus norvegicus GN=Nampt PE=1 SV=1	35.79	55438	19	19	42.36	AVPEGSVIPR;STEAPLIIRPDSGNPLDTVLK;YDGHLPIEVK;SYSFDEVR;NAQLNMEQDVAPH;VYSYFECR;GWNYILEK;LLPPYLR;SYSFDEVRK;VIQGDGVDINTLQEIVEGMK;WSIENVSFGSGGALLQK;GTDTVAGIALIK;YLLETSGNLDGLEYK;LHDFGYR;GTDTVAGIALIKK;IWGEDLR;DLLNCSFK;EVYREHFQDDVFNER;GVSSQETAGIGASAHLVNFK	0.852335	0.144034	0.690839	0.0190018	0.810235	0.168808
sp|P24368|PPIB_RAT	Peptidyl-prolyl cis-trans isomerase B OS=Rattus norvegicus GN=Ppib PE=1 SV=3	35.73	23803	19	18	61.11	DTNGSQFFITTVK;VIKDFMIQGGDFTRGDGTGGK;TSWLDGK;FPDENFK;VTFGLFGK;LKHYGPGWVSMANAGK;DFMIQGGDFTR;DKPLKDVIIVDCGK;TSWLDGKHVVFGK;HYGPGWVSMANAGKDTNGSQFFITTVK;VLEGMDVVR;VIKDFMIQGGDFTR;SIYGERFPDENFK;SIYGERFPDENFKLK;IEVEKPFAIAKE;FPDENFKLK;HYGPGWVSMANAGK;TVDNFVALATGEK	2.34437	7.23e-05	2.35779	0.000376978	1.10556	0.0555655
sp|P23514|COPB_RAT	Coatomer subunit beta OS=Rattus norvegicus GN=Copb1 PE=1 SV=1	35.71	107012	18	18	24.03	LVEKPSPLTLAPHDFANIK;TLQLALDLVSSR;SQGMALSLGDKINLSQK;DLQHPNEFIR;SIFGEDALANVSIEKPVHQGPDAAVTGHIR;EAGELKPEEEITVGPVQK;NVEELVIVLKK;EAELLEPLMPAIR;NVTVQPDDPISFMQLTAK;SLGEIPIVESEIKK;SLGEIPIVESEIK;NAVLAIYTIYR;VLQDLVMDILR;VLSTPDLEVR;EAADPLASK;QSLSQMLSAK;TNNVSEHEDTDKYR;LKEAELLEPLMPAIR	1.28674	0.3603	1.15844	0.472619	0.895282	0.370836
sp|P04182|OAT_RAT	Ornithine aminotransferase, mitochondrial OS=Rattus norvegicus GN=Oat PE=1 SV=1	35.7	48333	18	18	48.52	SQVDKLTLTSR;LAPPLVIKEDEIR;AFYNNVLGEYEEYITK;GKGIYMWDVEGR;GLLNAIVIR;HQVLFIADEIQTGLAR;ELMKLPSDVVTAVR;LPSDVVTAVR;ESVEIINK;IVFAVGNFWGR;VLPMNTGVEAGETACK;WLAVDHENVRPDIVLLGK;KTEQGPPSSEYIFER;GKGLLNAIVIR;LRDNGLLAKPTHGDIIR;YGAHNYHPLPVALER;IAIAALEVLEEEHLAENADK;GIYMWDVEGR	0.228544	2.88e-06	0.41548	8.93e-05	1.83186	0.0277975
sp|P17178|CP27A_RAT	Sterol 26-hydroxylase, mitochondrial OS=Rattus norvegicus GN=Cyp27a1 PE=1 SV=1	35.59	60734	18	18	40.71	SLAELPGPGTLR;AVIKETLR;KREDDNSGIQHPFGSVPFGYGVR;NTQFVLCHYVVSR;LIQKYEVVLSPGMGEVK;YGPMWTTTFGTR;IITEKETEINGFLFPK;SVGLMFK;YMNNWDNIFSFGEK;YEVVLSPGMGEVK;DHESTEGPGTGQDRPR;LYPVVPTNSR;AAIPAALRDHESTEGPGTGQDRPR;NSVYVTFLPK;EVTGVVPFGK;TNVNLASAPLLEQVMR;NPEIQEALHK;DPSVFPEPESFQPHR	0.956845	0.249285	1.25963	0.094808	1.30552	0.0296101
tr|D3ZVS2|D3ZVS2_RAT	L-2-hydroxyglutarate dehydrogenase (Predicted) OS=Rattus norvegicus GN=L2hgdh PE=4 SV=1	35.56	50733	20	20	53.56	ACFLSETVK;NSGVIHSGIYYKPESLK;MIAEEVQQR;DIGIAKEDPPR;GLQNGVQGLR;ISELSGCNPDPQIVPFR;EGYRPFDFNAR;FIPEITTNDVLR;HPELSIGVVEKEK;LIVAVEQEEIPR;DIMEVILK;LVFQNFSYGASEIYK;VAGGFLR;AQALDRDGNLVDDFVFDGGAGEIGDR;DGMKYPIAVK;YVVTCAGLYSDR;NAPSPAATSSLAISR;LQALYER;LDGSIWLGPNAVLAFKR;GNIYPVPDSR	1.14902	0.22472	1.21912	0.157462	1.0562	0.306812
sp|O88989|MDHC_RAT	Malate dehydrogenase, cytoplasmic OS=Rattus norvegicus GN=Mdh1 PE=1 SV=3	35.51	36483	20	20	42.22	EVGVYEALKDDSWLKGEFITTVQQR;EVGVYEALKDDSWLK;VIVVGNPANTN;GEFITTVQQR;LGVTADDVK;ETAFEFLSSA;EVGVYEALK;VIVVGNPANTNCLTASK;DLDVAVLVGSMPR;SQGAALEK;ENFSCLTR;ELTEEKET;SAPSIPKENFSCLTR;MDLTAK;NVIIWGNHSSTQYPDVNHAK;ELTEEKETAFEFLSSA;ELTEEK;FVEGLPINDFSR;LGVTADDVKNVIIWGNHSSTQYPDVNHAK;ELTEEKETAFEFLS	0.416551	0.00180421	0.564819	0.0384621	1.45595	0.104043
sp|O35244|PRDX6_RAT	Peroxiredoxin-6 OS=Rattus norvegicus GN=Prdx6 PE=1 SV=3	35.47	24819	18	18	79.91	VVDSLQLTASNPVATPVDWKK;VVFIFGPDKK;GESVMVLPTLPEEEAK;VVDSLQLTASNPVATPVDWK;NFDEILR;LIALSIDSVEDHFAWSK;DFTPVCTTELGR;PGGLLLGDEAPNFEANTTIGHIR;LSILYPATTGR;VVFIFGPDK;FHDFLGDSWGILFSHPR;KGESVMVLPTLPEEEAKQLFPK;LKLSILYPATTGR;LAPEFAKR;DLAILLGMLDPAEKDEK;KGESVMVLPTLPEEEAK;LAPEFAK;DINAYNGAAPTEK	1.95868	0.00746543	2.47796	0.00171722	1.41203	0.0151166
tr|B0BNJ4|B0BNJ4_RAT	Ethylmalonic encephalopathy 1 OS=Rattus norvegicus GN=Ethe1 PE=2 SV=1	35.42	27677	18	18	88.58	SCTYTYLLGDRDSR;DAQLIKELGLK;EAILIDPVLETAHR;LLYAVNTHCHADHITGSGVLR;EAILIDPVLETAHRDAQLIK;LTLSCEEFIK;TDFQQGCAK;LSQQSASGAPVLLR;IFTLPGNCLIYPAHDYHGLTVSTVEEER;ASPGHTPGCVTFVLNDQSMAFTGDALLIR;QSASGAPVLLR;SQQSASGAPVLLR;TLYHSVHEK;VMDNLNLPKPHQIDIAVPANMR;FALETR;SLLPGCQSVISR;QMFEPK;LSGAQADLHIGEGDSIPFGR	0.614437	0.00516132	0.984521	0.392556	1.67014	0.00148246
tr|G3V9E3|G3V9E3_RAT	Caldesmon 1, isoform CRA_b OS=Rattus norvegicus GN=Cald1 PE=4 SV=1	35.36	60613	19	19	38.79	MQNNSAENETAEGEEKGESR;SPDGNKSPAPK;LKQTENAFSPSR;SPDGNKSPAPKPSDLRPGDVSGKR;AQNGEFMTHK;ASKPMKPAASDLPVPAEGVR;QQEAALELEELKK;QSVDKVTSPTKV;QKQQEAALELEELKK;QKEFDPTITDGSLSVPSR;RGETESEEFEKLK;RGETESEEFEK;IDSRLEQYTNAIEGTK;SGRYEMEETEVVITSYQK;LEQYTNAIEGTK;GSVFSSPSASGTPNKETAGLK;INEWLTK;QTENAFSPSR;QQEAALELEELK	1.21582	0.2037	1.07511	0.16575	0.875343	0.131688
tr|Q5EBA4|Q5EBA4_RAT	Nipsnap1 protein (Fragment) OS=Rattus norvegicus GN=Nipsnap1 PE=2 SV=1	35.29	33215	18	17	48.76	FSGGYPALMDCMNK;IMIPLKISPLQ;SKDSEGSWFR;EYLEFRK;DSEGSWFR;EYLEFR;AGPNIYELR;TNKEYLEFRK;RNQLLLEFSFWNEPQPR;KRGWDENVYYTVPLVR;IQFHNVKPECLDAYNSLTEAVLPK;TNKEYLEFR;LKTNKEYLEFR;LKPGTMIEWGNNWAR;KDAHSTLLSK;GWDENVYYTVPLVR;RGWDENVYYTVPLVR	1.15416	0.438039	1.02739	0.439863	0.882142	0.381097
sp|Q9R0T3|DNJC3_RAT	DnaJ homolog subfamily C member 3 OS=Rattus norvegicus GN=Dnajc3 PE=2 SV=3	35.29	57562	18	18	39.09	ICSEVLQLEPDNVNALKDR;YTDATSKYESVMK;LIGSAEELIRDGR;ATVFLAMGK;LAEAEDDFKK;MDFTAAR;ISILYYQLGDHELSLSEVR;RKFDDGEDPLDAETQQGGGSNPFHR;EVLSDPEMR;LIGSAEELIR;SNPSENEEKEAQSQLVK;EAQSQLVK;FIDIAAAK;KFDDGEDPLDAETQQGGGSNPFHR;SWDSWQGFNPFSSGGPFR;LKNDNTEAFYK;AEPSVAEYTVR;AALPDLTR	1.14112	0.0475278	1.01514	0.301234	0.882081	0.12079
sp|Q6AYD3|PA2G4_RAT	Proliferation-associated protein 2G4 OS=Rattus norvegicus GN=Pa2g4 PE=1 SV=1	35.27	43657	19	19	49.75	RFDAMPFTLR;FDAMPFTLR;TIIQNPTDQQK;SGEDEQQEQTIAEDLVVTK;SDQDYILK;SEMEVQDAELK;HELLQPFNVLYEK;ILKEGDLVK;ITSGPFEPDLYK;ITSGPFEPDLYKSEMEVQDAELK;TAENATSGETLEENGAGD;GDAMIMEETGK;TIIQNPTDQQKK;FTVLLMPNGPMR;LVKPGNQNTQVTEAWNK;EGEFVAQFK;AFFSEVER;VAHSFNCTPIEGMLSHQLK;AAHLCAEAALR	1.23018	0.105762	1.39002	0.0266278	1.12011	0.126946
sp|Q9R063|PRDX5_RAT	Peroxiredoxin-5, mitochondrial OS=Rattus norvegicus GN=Prdx5 PE=1 SV=1	35.24	22179	18	18	60.09	PIKVGDTIPSVEVFEGEPGK;VGDTIPSVEVFEGEPGK;KVNLAELFK;ALNVEPDGTGLTCSLAPNILSQL;FSMVIDKGVVK;ETDLLLDDSLVSLFGNR;THLPGFVEQAGALK;FSMVIDK;VNLAELFKDKK;GVLFGVPGAFTPGCSK;KGVLFGVPGAFTPGCSK;APIKVGDTIPSVEVFEGEPGK;VNLAELFK;VNLAELFKDK;ETDLLLDDSLVSLFGNRR;VGDTIPSVEVFEGEPGKK;APIKVGDTIPSVEVFEGEPGKK;VQLLADPTGAFGK	1.21643	0.109164	1.63174	0.0357975	1.5111	0.0422958
tr|B6DYQ9|B6DYQ9_RAT	Glutathione S-transferase theta 2 OS=Rattus norvegicus GN=Gstt2 PE=2 SV=1	35.23	27439	18	15	69.26	GQHLSEQFSQVNCLK;NSMVLALQR;AQVHEYLGWHADNIR;GTFGVLLWTK;YQVADHWYPADLQAR;ERVEAFLGAELCQEAHNPIMSVLGQAAK;VLGPLIGVQVPEEKVER;VLGPLIGVQVPEEK;VEAFLGAELCQEAHNPIMSVLGQAAK;KTLPVPPPEAHASMMLR;TLPVPPPEAHASMMLR;TVDLLK;LEDKFLR;ERVEAFLGAELCQEAHNPIMSVLGQAAKK;GLELYLDLLSQPSR	1.54307	0.150556	1.27936	0.507498	0.845066	0.0797738
tr|Q66H61|Q66H61_RAT	Glutaminyl-tRNA synthetase OS=Rattus norvegicus GN=Qars PE=2 SV=1	35.22	87701	18	18	28.65	FAEGEATLR;EAATQAQQTLGSTIDK;AFIHWVSQPLVCEIR;DVLNDTAPR;TVTLKEDPGKV;NAALSTQLR;QHLEITGGQVR;LVMEDGKMDPVAYR;LFTLTALR;GFHQVPFASTVFIER;LAWGQPVGLR;LFQHKNPEDPVEVPGGFLSDLNPASLQVIK;GSSGCVECLEVTCR;HTGYVIELQHVVR;FSMGLLMGEAR;GKFAEGEATLR;AINFNFGYAK;DRPIEESLLLFEAMR	0.890676	0.0611139	0.821819	0.0866525	0.918298	0.16334
tr|W8BZ34|W8BZ34_RAT	DDX3Y OS=Rattus norvegicus GN=DDX3Y PE=3 SV=1	35.19	73331	19	17	29.64	SSFFGDR;QYPISLVLAPTR;FSGGFGAR;SFLLDLLNATGK;GFYDKDSSGWSSSK;DLLDLLVEAK;GCHLLVATPGR;SQKDREEALHQFR;EIQMLAR;DKDAYSSFGSR;KQYPISLVLAPTR;DLMACAQTGSGK;ELAVQIYEEAR;VGNLGLATSFFNER;HVINFDLPSDIEEYVHR;LVDMMER;GLDISNVK	0.966952	0.269375	0.963979	0.269138	0.987028	0.310162
sp|Q06647|ATPO_RAT	ATP synthase subunit O, mitochondrial OS=Rattus norvegicus GN=Atp5o PE=1 SV=1	35.12	23398	19	19	71.83	TDPSIMGGMIVR;FSPLTANLMNLLAENGR;RLDQVEK;VGQLLKDPK;LDQVEK;GQILNLEVK;LGNTQGVISAFSTIMSVHR;YVDMSAK;LGNTQGVISAF;RLDQVEKELLR;LVRPPVQVYGIEGR;YATALYSAASK;GEVPCTVTTAFPLDEAVLSELK;LDQVEKELLR;EVPCTVTTAFPLDEAVLSELK;EKFSPLTANLMNLLAENGR;VSLAVLNPY;VSLAVLNPYIK;TVLNSFLSK	1.74157	0.0697157	1.59161	0.105594	0.92701	0.354301
tr|G3V7I5|G3V7I5_RAT	Aldehyde dehydrogenase X, mitochondrial OS=Rattus norvegicus GN=Aldh1b1 PE=3 SV=1	35.02	57659	21	18	42	YGLAAAVFTR;YNQLFINNEWHDAVSKK;LADLVERDR;TAAALPNPIPNPEIR;TFVEESIYHEFLER;ADVDLAVR;STAAALPNPIPNPEIR;LADLVER;HEPVGVCGQIIPWNFPLVMQGWK;EEIFGPVQPLFK;YNQLFINNEWHDAVSK;TIPMDGEHFCFTR;GFFIKPTVFGNVQDDMR;LAPALATGNTVVMK;ILGYIR;VGNPFELDTQQGPQVDKEQFEK;IAREEIFGPVQPLFK;VAEQTPLSALYLASLIK	1.28929	0.00990989	0.816283	0.0698403	0.640011	0.00489928
sp|Q7TP48|APMAP_RAT	Adipocyte plasma membrane-associated protein OS=Rattus norvegicus GN=Apmap PE=2 SV=2	34.94	42063	18	17	47.87	KIYFTDSSSK;ANPGFSMLDFLSDKPFIKR;LLEYDTVTK;VYVSGLMK;VVKLENGEIETIAR;RDYLLLVMEGTDDGR;SLHDPDGQVVTYVSEAHEHDGYLYLGSFR;DYLLLVMEGTDDGR;LFSQETVMK;MSFVNDLTITR;LENGEIETIAR;IYFTDSSSK;KMSFVNDLTITR;LLLSSETPIEGK;LLLSSETPIEGKK;GLFEVNPQKR;LFENQLNGPESIVNIGDVLFTGTADGR	0.896187	0.0490376	1.08128	0.0913957	1.19871	0.0347029
tr|Q6AYS2|Q6AYS2_RAT	RCG24191 OS=Rattus norvegicus GN=Sfxn1 PE=2 SV=1	34.9	35589	18	1	62.11	ASHFFTVTDPR	0.492397	0.130794	0.697216	0.586432	6.13259	0.150472
sp|P42676|NEUL_RAT	Neurolysin, mitochondrial OS=Rattus norvegicus GN=Nln PE=1 SV=1	34.85	80255	21	21	32.1	AFLMSR;LKPLGEAEREFILSLK;VDQSLHTNATLDAASEYAK;EDVFQR;SVSLYTVK;GLLTLR;IVHLQETCDLEK;NLNEDDTSLVFSK;TMLDFPQHVSSDREVR;MSELCIDFNK;QVYDTVGTIALK;CKQENTAILQQLLPLR;TMLDFPQHVSSDR;NGLHLSEHIR;LVNTGLLTLR;MEMAFHTR;VAAFLDDLSQK;ELASPLQAMSSYTAAGR;AELGALPDDFIDSLEK;EGIMNPEVGMK;WDLSPEQIK	0.944477	0.288716	0.835593	0.0950151	0.895616	0.183645
sp|P07953|F261_RAT	6-phosphofructo-2-kinase/fructose-2,6-bisphosphatase 1 OS=Rattus norvegicus GN=Pfkfb1 PE=1 SV=3	34.78	54764	18	18	42.68	DKPENVDITR;GESYEDLVQR;GKQYAYALANFIR;TIQTAEALGVPYEQWK;SLILQFAK;SIYLCR;LEPVIMELER;IFDVGTR;LTPVAYGCR;CLLAYFLDK;LGSPDYIDCDQEK;TAYYLMNIHVTPR;VFNLGQYR;YLNWIGTPTK;EEGHVAVFDATNTTR;VESIYLNVEAVNTHR;EAEEALDTVPAHY;NYEFFRPDNTEAQLIR	0.816954	0.0269214	0.87038	0.0368052	1.06301	0.303762
sp|P02680|FIBG_RAT	Fibrinogen gamma chain OS=Rattus norvegicus GN=Fgg PE=1 SV=3	34.7	50633	18	18	48.09	IQLKDWSGR;TSTADYAMFR;DNCCILDER;RLDGSVDFK;ESGLYFIRPLK;VAQLEAQCQEPCKDSVR;MVEEILKYEALLLTHESSIR;LSIGDGQQHHMGGSKQ;CHAGHLNGVYYQGGTYSK;YLQDIYTSNK;IHLISMQSTIPYALR;SSTPNGYDNGIIWATWK;EGFGHLSPTGTTEFWLGNEK;LSIGDGQQHHMGGSK;RLDGSVDFKK;AIQVYYNPDQPPKPGMIEGATQK;VGPESDKYR;YEALLLTHESSIR	3.16703	3.16e-06	2.28815	4.06e-05	0.724316	0.00398561
sp|P97519|HMGCL_RAT	Hydroxymethylglutaryl-CoA lyase, mitochondrial OS=Rattus norvegicus GN=Hmgcl PE=2 SV=1	34.64	34192	19	19	58.46	EVSIFGAASELFTR;IVEVGPR;FPGINYPVLTPNMK;NVNCSIEESFQR;ASTSSMGTLPK;WVPQMADHSDVLK;FDGVMQAAR;LIDMLSEAGLPVIEATSFVSPK;DGLQNEKSIVPTPVK;GASGNLATEDLVYMLTGLGIHTGVNLQK;EVSIFGAASELFTRK;GFEEAVAAGAK;GIQKFPGINYPVLTPNMK;FPGINYPVLTPN;LLEAGDFICQALNRK;SIVPTPVK;GYVSCALGCPYEGK;LLEAGDFICQALNR;KNVNCSIEESFQR	0.701199	0.0360813	0.932796	0.1242	1.35415	0.0497186
sp|Q920F5|DCMC_RAT	Malonyl-CoA decarboxylase, mitochondrial OS=Rattus norvegicus GN=Mlycd PE=1 SV=1	34.59	54763	18	18	49.59	ADLLEAQALK;LCAWYLYGEK;GYALNPVANFHLQNGAVMWR;YYLEETGPNSISYLGSK;ASEQILSLVAQFQSNSKL;FLVQLR;GLLSSGEWAK;SMLSEWFSSGFLNLER;EFPHLGAFSSLSPIPGFTK;LVEGPHVR;INWMADSSLK;YALVPR;AVPPTPAYELR;LAQALQGPLMR;GLTSSCGLMVNYR;EAAVLLQAEDR;LAQGFGVDHGQVAEQSAGVLQLR;TPAPAEGQCADFVSFYGGLAEAAQR	0.711828	0.0123552	0.884822	0.0717812	1.23559	0.0613698
tr|F1M9V7|F1M9V7_RAT	Protein Npepps OS=Rattus norvegicus GN=Npepps PE=4 SV=1	34.56	103345	20	20	24.35	NVKPDQWVK;TLPFYKDYFNVPYPLPK;TQYSSAMLESLLPGIR;DLSLPPVDR;YTTPAGEVR;LSVEGFAVDK;DADSIHQYLLQR;AFPCWDEPAIK;FALEVAAK;YQGGFLISR;ATFDISLVVPK;AFFESHPAPSAER;QILSADLR;LGWDPKPGEGHLDALLR;LNLGTVGFYR;VLGATLSPELIQK;LGLQNDLFSLAR;HGDGTTLDIMLK;ETALLIDPK;SPVYLTVLK	1.14898	0.144888	1.09394	0.362839	0.965058	0.0672758
tr|F1M865|F1M865_RAT	Sorbin and SH3 domain-containing protein 1 (Fragment) OS=Rattus norvegicus GN=Sorbs1 PE=4 SV=1	34.55	83052	18	17	32.03	SATVSPQQPQAQQR;LAPVQVLEYGEAIAK;SVLEGGDIPLQGLSGLK;TYIELLPPAEK;SATLPLPAR;QGIFPITYVDVLK;ESDGTPGGLASLENER;HFIPADYLESTEEFIR;HTGVIPTHHQFITNER;KLAPVQVLEYGEAIAK;TPVDYIDLPYSSSPSR;QIDQNWYEGEHHGR;RVGEQDPVPTPAELTSPIR;SKSEMNYIDGEK;SIYEYQPGK;SAQDLSSVSMDEVGIPLR;QVDENWYEGR	0.964408	0.198721	1.1189	0.284294	1.18256	0.126228
sp|Q4QQW3|HOT_RAT	Hydroxyacid-oxoacid transhydrogenase, mitochondrial OS=Rattus norvegicus GN=Adhfe1 PE=1 SV=1	34.54	50226	18	18	45.18	AVRNPDDLEAR;IQDAGPVLADALR;EVGMDLQNMGAK;NPDDLEAR;NVCLMTDKNLSQLPPVQIVMDSLSK;HLETAEILGANIR;VEPTDGSFMDAIEFAK;GKPVTVPLKPLIAVPTTSGTGSETTGVAIFDYEHLK;AQSEEDLSALFEASMK;TTDYAFEMAVSNIR;NVCLMTDK;IQDAGPVLADALRK;AANLYACSPHSEFLDYVNAPIGK;SQVPGLSPSGK;NLSQLPPVQIVMDSLSK;ILGANIR;NGISFQVYDNVR;DDIPSLVK	1.024	0.300409	1.36667	0.0955226	1.53031	0.0658313
sp|P10634|CP2DQ_RAT	Cytochrome P450 2D26 OS=Rattus norvegicus GN=Cyp2d26 PE=2 SV=2	34.45	56685	29	17	52.6	SWDPAQPPR;ELLVTYGEDTADRPLLPIYNHLGYGNK;LNSFIALVDK;RVHEEIDEVIGQVR;SKGVVLAPYGPEWR;EAEHPFNPSILLSK;DMTDAFLAEMQK;DIKFQGFLIPK;SWDPAQPPRDMTDAFLAEMQK;VHEEIDEVIGQVR;FEYEDPFFNR;AVSNVIASLVYAR;FQGFLIPK;SLEQWVTEEAGHLCDTFAK;FADIVPTNIPHMTSR;KSWDPAQPPRDMTDAFLAEMQK;RFEYEDPFFNR	0.708799	6.02e-05	0.295782	4.35e-08	0.443791	2.47e-06
tr|Q6IMX8|Q6IMX8_RAT	Acyl-CoA thioesterase 2 OS=Rattus norvegicus GN=Acot2 PE=2 SV=1	34.44	49630	21	11	46.58	NATLSLEPGSR;SDTTFLFLVGQDDHNWKSEFYAR;YRADAGGELDLAR;APALGGSFTGLEPMGLIWAMEPERPLWR;RDVQKPYVVELEVLDGHEPDGGQR;DVQKPYVVELEVLDGHEPDGGQR;MTKDGLLDVVEALQSPLVDKK;DGLLDVVEALQSPLVDKK;ATLSLEPGSR;DGLLDVVEALQSPLVDK;ADAGGELDLAR	0.6607	0.135585	0.933393	0.464199	1.40543	0.108305
tr|G3V743|G3V743_RAT	Glucosidase 1 OS=Rattus norvegicus GN=Mogs PE=4 SV=1	34.41	91964	17	17	24.22	EALGHWLGLLNADGWIGR;TLPSGLDDYPR;GFLWDEGFHQLVVQR;LGPLLDVLADSR;YLGLPGSLK;GPSGQGQFLVQQVTLK;TGRDQASEQLVGGQLTR;GRDLALPTLLNPK;AAHANPPTLLLPVIHMLEGR;APEDLAFLR;DQASEQLVGGQLTR;LTLLPPTTPGDTVPK;QHIYDGALR;SLSASSLFYK;MDPSLFPPVPLFSGVPSR;EQILGDEAR;APEDLAFLRR	0.656331	0.010244	0.493282	9.27e-05	0.744042	0.0445543
tr|B6DYQ0|B6DYQ0_RAT	Glutathione S-transferase kappa OS=Rattus norvegicus GN=Gstk1 PE=2 SV=1	34.36	25493	17	17	68.58	LRPALLAGIMK;AGMATAQAQHLLNK;WMGPVPPTLNAR;DFFGEHVKK;GQYILK;YQHLWNIK;QLFQVPMSVPK;IWSRDEDITESQNILSAAEK;QLFQVPMSVPKDFFGEHVK;DSGNQPPAMVPHKGQYILK;DFFGEHVK;DEDITESQNILSAAEK;MELLAYLLGEK;YGAFGLPTTVAHVDGK;FLTAVSMEQPEMLEK;TYMLFGSDR;DSGNQPPAMVPHK	1.35887	0.00661957	2.19531	0.00192906	1.7234	0.000165195
tr|G3V741|G3V741_RAT	Phosphate carrier protein, mitochondrial OS=Rattus norvegicus GN=Slc25a3 PE=3 SV=1	34.35	39532	18	18	50	IQTQPGYANTLR;TVEALYK;GWAPTLIGYSMQGLCK;GIFNGFSITLK;YYALCGFGGVLSCGLTHTAVVPLDLVK;ALYSNILGEENTYLWR;MQVDPQKYK;EEGLNAFYK;GVAPLWMR;FACFER;EKGSTASQVLQR;FGFYEVFK;AVEEYSCEFGSMK;VAGYIAGV;GSTASQVLQR;GIFNGFSITLKEDGVR;QIPYTMMK;MYKEEGLNAFYK	0.875964	0.00240473	0.630102	0.000191258	0.731124	0.0112058
tr|Q6PCU0|Q6PCU0_RAT	ATP synthase subunit gamma OS=Rattus norvegicus GN=Atp5c1 PE=2 SV=1	34.31	32996	19	19	46.64	QMKNDMAALTAAGK;NDMAALTAAGK;HLIIGVSSDR;GLCGAIHSSVAK;EVMIVGIGEK;ELIEIISGAAALD;NDMAALTAAGKEVMIVGIGEK;NASDMIDK;THSDQFLVSFK;AEIKGPEDK;LTLTFNR;ATLKDITR;QAVITK;SVISYK;VYGTGSLALYEK;MTAMDNASK;THSDQFLVSFKDVGR;NASDMIDKLTLTFNR;QMKNDMAALTAAGKEVMIVGIGEK	1.51136	0.137368	1.56922	0.133186	1.02022	0.164702
sp|P05178|CP2C6_RAT	Cytochrome P450 2C6 OS=Rattus norvegicus GN=Cyp2c6 PE=2 SV=2	34.24	56004	26	17	42.24	DFIDYYLIK;FTLTTLR;DLGIVFSHGNR;VQEEIDRVVGK;FDYKDQDFLNLMEK;INKDLGIVFSHGNR;EFPDPEIFDPGHFLDGNGK;NITQSLTSFSK;FIDLIPTNLPHAVTCDIK;IKEHQESLDVTNPR;NIEDRVQEEAR;GSFPVAEK;FDYKDQDFLNLMEKLNENMK;KIKEHQESLDVTNPR;YALLLLLK;GTTIITSLSSVLHDSK;EALIDHGEEFAER	0.963505	0.0616147	0.563522	0.000115088	0.587385	0.00051216
sp|Q8VBU2|NDRG2_RAT	Protein NDRG2 OS=Rattus norvegicus GN=Ndrg2 PE=1 SV=1	34.21	40780	17	17	65.23	SLITHAPNLENIELYWNSYNNRR;AELQEVQITEEKPLLPGQTPEAAK;ILLDQGQTHSVETPYGSVTFTVYGTPKPK;SLITHAPNLENIELYWNSYNNR;EAELAAR;LDPTQTSFLK;YALNHPDTVEGLVLINIDPNAK;AELQEVQITEEKPLLPGQTPEAAKEAELAAR;YFVQGMGYMASSCMTR;TASLTSAASIDGSR;DLNFER;TLSQSSESGTLPSGPPGHTMEVS;MADSGGQPQLTQPGKLTEAFK;CPVMLVVGDQAPHEDAVVECNSK;RPAIFTYHDVGLNYK;GWMDWAAHK;MADSGGQPQLTQPGK	0.948614	0.423757	1.19193	0.301443	1.26437	0.153365
sp|Q62651|ECH1_RAT	Delta(3,5)-Delta(2,4)-dienoyl-CoA isomerase, mitochondrial OS=Rattus norvegicus GN=Ech1 PE=1 SV=2	34.2	36172	17	17	51.38	SLVNELTFTAR;SVQAAMEK;INLIYSR;RIPEEVSDHNYESIQVTSAQK;IPEEVSDHNYESIQVTSAQK;MMADEALDSGLVSR;AVVVSGAGK;TFTVIEK;SITFSKL;VFPDKDVMLNAAFALAADISSK;IAWYLR;YCTQDAFFQVK;SPVAVQGSK;KMMADEALDSGLVSR;ELVECFQK;EVDVGLAADVGTLQR;HVLHVQLNRPEK	0.667933	0.0509954	1.4169	0.0090519	2.14967	0.000123056
tr|D4AAV1|D4AAV1_RAT	Protein Amdhd1 OS=Rattus norvegicus GN=Amdhd1 PE=4 SV=1	34.08	46571	17	17	44.47	TAVEAADDIISHHLPR;QFSGETFEER;RQFSGETFEER;VGLQINFHGDELHPMK;AVGPADIIRR;LLLENAQQVVLVCAR;SGYGLNLETELK;MSMPEALAAATINAAYALGK;GVFDLDTTR;AVGPADIIR;QGDAIIINASR;QASEEELFR;CILPGLVDAHTHPVWAGER;SLAVLEGASLVVGTDGLIK;AAELGAELGAR;GVFDLDTTRR;GELYLTGSELR	0.400693	6.4e-05	0.708884	0.0335773	1.75248	0.00168275
sp|P62804|H4_RAT	Histone H4 OS=Rattus norvegicus GN=Hist1h4b PE=1 SV=2	34.06	11368	17	17	66.02	TLYGFGG;RISGLIYEETR;DNIQGITKPAIR;DAVTYTEHAKR;DNIQGITKPAIRR;ISGLIYEETRGVLK;TVTAMDVVYALKR;VFLENVIR;TVTAMDVVY;ISGLIYEETR;VFLENVIRDAVTYTEHAK;KTVTAMDVVYALKR;KTVTAMDVVYALK;TVTAMDVVYALK;DAVTYTEHAK;RKTVTAMDVVYALK;VFLENVIRDAVTYTEHAKR	2.40391	0.00222443	2.97815	9.99e-05	1.18512	0.0276769
sp|P14669|ANXA3_RAT	Annexin A3 OS=Rattus norvegicus GN=Anxa3 PE=1 SV=4	33.95	36364	20	19	52.16	GIGTDEKTLINILTER;SFPQLK;NTPAFLAGR;EISQAYYTAYK;AASLWVGPR;GTINNYPGFNPSVDAEAIRK;WGTDEDKFTEILCLR;GTINNYPGFNPSVDAEAIR;QYQEAYEQALK;DAQTLYDAGEK;SEIDLLDIR;NLRDDISSETSGDFRK;DAQTLYDAGEKK;GAGTDEFTLNR;SEIDLLDIRR;TLINILTER;LTFDEYR;GMGTDEDTLIEILTTR;NLRDDISSETSGDFR	1.69369	0.0228554	1.50461	0.085709	0.881599	0.3103
sp|Q07523|HAOX2_RAT	Hydroxyacid oxidase 2 OS=Rattus norvegicus GN=Hao2 PE=1 SV=2	33.86	39202	19	18	62.04	QLDEVSASIDALREVVAAVK;ALVITIDTPVLGNR;WFQLYMK;GILTKEDAELAMK;PLVCLADFK;GEDGVKEVLDILTAELHR;LPIILK;EVLDILTAELHR;SDWDFNKQMVQR;TSWDFIEGEADDGITYSENIAAFKR;GKIEVYMDGGVR;QLDEVSASIDALR;EVVAAVK;TTIQGQEISAPICISPTAFHSIAWPDGEK;ASFCWNDLSLLQSITR;SDWDFNK;HNVQGIVVSNHGGR;ALKEEKPTQSVPVSFPK	1.02754	0.265362	0.576047	0.000974818	0.565247	0.000283917
sp|Q66H80|COPD_RAT	Coatomer subunit delta OS=Rattus norvegicus GN=Arcn1 PE=2 SV=1	33.81	57200	17	17	40.9	TFTEMDSHEEKVFR;VHAPPINMESVHMK;SEGETIMSSNMGKR;VTQVDGNSPVR;QHTFVETESVR;TRIEGLLAAFPK;NSNILEDLETLR;GVQLQTHPNVDKK;LYMVLITTK;TFTEMDSHEEK;ENVNLAQIR;LFTAESLIGLKNPEK;VLLAAAVCTK;NTLEWCLPVIDAK;SFPVNSDVGVLK;QFVEMTR;KAPGFGGFGSSAVSGGSTAAMITETIIETDKPK	1.67756	0.000929512	1.72209	0.00711726	1.02552	0.151402
tr|G3V6W6|G3V6W6_RAT	Protein Psmc6 OS=Rattus norvegicus GN=Psmc6 PE=3 SV=1	33.8	45798	17	17	50.87	NVCTEAGMFAIR;LDYKPV;ADHDFVVQEDFMK;VVSSSIVDKYIGESAR;ALQSVGQIVGEVLK;EVIELPLTNPELFQR;LSDGFNGADLR;GCLLYGPPGTGK;TLMELLNQMDGFDTLHR;ELREVIELPLTNPELFQR;EVDPLVYNMSHEDPGNVSYSEIGGLSEQIR;EMFNYAR;KIHIDLPNEQAR;IHIDLPNEQAR;VALDMTTLTIMR;AVASQLDCNFLK;FSEGTSADREIQR	0.930328	0.350447	1.05831	0.475604	1.13742	0.439894
sp|Q02974|KHK_RAT	Ketohexokinase OS=Rattus norvegicus GN=Khk PE=1 SV=1	33.79	32750	17	17	59.73	GATLICAWAEEGADALGPDGQLLHSDAFPPPR;WIHIEGR;GNSMQEALR;TIILYDTNLPDVSAKDFEK;DFEKVDLTR;KGATLICAWAEEGADALGPDGQLLHSDAFPPPR;TIILYDTNLPDVSAKDFEKVDLTR;SAGEALK;IEQYNATQPLQQK;GGNASNSCTVLSLLGAR;FKWIHIEGR;CAFMGSLAHGHVADFLVADFR;TIILYDTNLPDVSAK;KCGLQGFDGIV;CGLQGFDGIV;GVDVSQVAWQSQGDTPCSCCIVNNSNGSR;SAGEALKGLYSR	1.60427	0.320896	1.43477	0.679978	0.873213	0.0883306
sp|P31044|PEBP1_RAT	Phosphatidylethanolamine-binding protein 1 OS=Rattus norvegicus GN=Pebp1 PE=1 SV=3	33.77	20802	17	17	94.12	LHDQLAGK;EWHHFLVVNMK;VLTPTQVMNRPSSISWDGLDPGKLYTLVLTDPDAPSR;VLTPTQVMNRPSSISWDGLDPGK;YHLGAPVAGTCFQAEWDDSVPKLHDQLAGK;AADISQWAGPLSLQEVDEPPQHALR;FKVESFR;LYTLVLTDPDAPSRKDPK;YHLGAPVAGTCFQAEWDDSVPK;GNDISSGTVLSEYVGSGPPK;ADISQWAGPLSLQEVDEPPQHALR;GNDISSGTVLSEYVGSGPPKDTGLHR;LYTLVLTDPDAPSRK;FKVESFRK;LYTLVLTDPDAPSR;YVWLVYEQEQPLNCDEPILSNK;VDYGGVTVDELGK	0.862189	0.0950617	0.967699	0.346674	1.12622	0.127758
tr|O89035|O89035_RAT	Mitochondrial dicarboxylate carrier OS=Rattus norvegicus GN=Slc25a10 PE=2 SV=1	33.6	31455	17	17	67.13	GLVPAGVR;LFSGATMASSR;DSQGPLPFYSK;KLFSGATMASSR;VLLGGISGLTGGFVGTPADLVNVR;MQNDMKLPLSQR;LMNSKGEYQGVFHCAVETAK;TDGFLALYNGLSASLCR;NYSHALDGLYR;WYFGGLASCGAACCTHPLDLLK;LGPQAFFK;QMTYSLTR;MTGMALQVVR;FAIYETMR;FAIYETMRDYMTK;GALVTVGQLSCYDQAK;GEYQGVFHCAVETAK	0.733529	0.00039194	1.1152	0.0306728	1.68156	0.00192809
sp|Q9JJ19|NHRF1_RAT	Na(+)/H(+) exchange regulatory cofactor NHE-RF1 OS=Rattus norvegicus GN=Slc9a3r1 PE=1 SV=3	33.58	38831	19	19	64.04	LGVPIREELLR;AVDPDSPAEASGLR;LLVVDKETDEFFKK;QHGDVVSAIK;LVEPGSPAEK;VGQFIR;SADAAAGEPLPR;RAPQMDWSK;SGLLAGDRLVEVNGENVEKETHQQVVSR;GPNGYGFHLHGEK;SASSDTSEELNAQDSPK;LLVVDPETDEQLKK;EALVEPASESPRPALAR;IVEVNGVCMEGK;LLVVDPETDEQLK;LVEVNGENVEKETHQQVVSR;KGPNGYGFNLHSDK;SGLLAGDR;VTPSQEHLDGPLPEPFSNGEIQKENSR	1.01769	0.134908	1.02979	0.190885	1.00589	0.174572
tr|B5DF65|B5DF65_RAT	Biliverdin reductase B (Flavin reductase (NADPH)) OS=Rattus norvegicus GN=Blvrb PE=2 SV=1	33.58	22095	18	18	96.6	YVAVMPPHIGDQPLTGAYTVTLDGR;VVACTSAFLLWDPSK;HDLGHFMLR;VVACTSAFLLWDPSKVPPR;TYPSHQYD;ILEESGLK;KIAIFGATGR;LQDVTDDHIR;DSSRLPSEGPQPAHVVVGDVLQAGDVDK;TGLTTLAQAVQAGYEVTVLVR;LPSEGPQPAHVVVGDVLQAGDVDK;YVAVMPPHIGDQPLTGAYTVTLDGRGPSR;VISKHDLGHFMLR;CLTTHEYDGQK;IAIFGATGR;NIVAAMK;TVAGQDAVIVLLGTGNDLSPTTVMSEGTR;AHGVDKVVACTSAFLLWDPSKVPPR	1.14682	0.589773	1.97939	0.0285205	1.72161	0.0246874
sp|P52759|UK114_RAT	Ribonuclease UK114 OS=Rattus norvegicus GN=Hrsp12 PE=1 SV=3	33.49	14304	17	17	95.62	TIYVSGQIGMDPSSGQLVPGGVAEEAK;TYFQGNLPAR;AAIGAYSQAVLVDR;AAYQVAALPK;IEIEAIAVQGPFTTAGL;VISTSK;NLGEILK;KVISTSKAPAAIGAYSQAVLVDR;APAAIGAYSQAVLVDR;GSRIEIEAIAVQGPFTTAGL;APAAIGAYSQ;PSSGQLVPGGVAEEAK;AAGCDFTNVVK;TTVLLADINDFGTVNEIYK;KVISTSK;QALKNLGEILK;VISTSKAPAAIGAYSQAVLVDR	1.46641	0.146593	1.31278	0.0878092	0.945254	0.178199
tr|Q6GMN8|Q6GMN8_RAT	Actn1 protein OS=Rattus norvegicus GN=Actn1 PE=2 SV=1	33.48	102613	38	19	48.37	QFGAQANVIGPWIQTK;GISQEQMNEFR;SIVNYKPK;DGLGFCALIHR;ICDQWDNLGALTQK;ETADTDTADQVMASFK;HRPELIDYGK;ASIHEAWTDGKEAMLR;IDQLEGDHQLIQEALIFDNK;LLETIDQLYLEYAK;QKDYETATLSEIK;DYETATLSEIK;TIPWLENRVPENTMQAMQQK;LRKDDPLTNLNTAFDVAER;HTNYTMEHIR;LVSIGAEEIVDGNVK;VLAVNQENEQLMEDYEK;LAILGIHNEVSK;MLDAEDIVGTARPDEK	1.39514	0.0351508	1.19612	0.119837	0.851676	0.129702
tr|G3V6P2|G3V6P2_RAT	Dihydrolipoamide S-succinyltransferase (E2 component of 2-oxo-glutarate complex), isoform CRA_a OS=Rattus norvegicus GN=Dlst PE=3 SV=1	33.38	48900	17	17	47.36	ASAFALQEQPVVNAVIDDATK;VEGGTPLFTLRK;DVITVQTPAFAESVTEGDVR;AAPEAPAAPPPPVAPVPTQMPPVPSPSQPPSSKPVSAIKPTAAPPLAEAGAAK;LGFMSAFVK;VEVRPMMYVALTYDHR;VLLLDL;LKEAQNTCAMLTTFNEVDMSNIQEMR;VEGGTPLFTLR;TINELGEK;AKPAEAPATAHK;GLVVPVIR;NVETMNYADIER;NDVITVQTPAFAESVTEGDVRWEK;NDVITVQTPAFAESVTEGDVR;EAVTFLRK;EAVTFLR	0.829412	0.00542519	1.11496	0.0340483	1.55215	0.0112113
tr|D3ZIN5|D3ZIN5_RAT	Protein Vwa8 (Fragment) OS=Rattus norvegicus GN=Vwa8 PE=4 SV=2	33.28	150285	22	19	21.34	LWETGLER;QYGPNVPVPVLEK;EYIQLHR;DGLIVYEDSPLVK;TLVENGEMILADGRR;NWVVFYR;IVADAASVDGR;DSNEDVSEPK;ILPAGEVPLKDIYPK;LVAAFGELR;TVFLVAEDKWLLVENK;DVTPPQTAGYIEVTDLQAK;VSSDQLSSENLTSAVGQK;HQATGELDDAK;NLADQGIINYPYSTR;HNNCVTLTHTNQVVR;ENAIVVHPDFR;HLEKFPTEGLSSVVR;RGDLEPQLGSPQQKPK	1.04449	0.131532	1.28776	0.0428618	1.23757	0.0124477
tr|D3ZKG9|D3ZKG9_RAT	Clustered mitochondria protein homolog OS=Rattus norvegicus GN=Cluh PE=3 SV=2	33.23	151168	21	21	18.61	DWNEELQTTR;GAMAVIDGNVMAINPSEETK;VLDLVLR;AVLMSER;FNPDIFSPGVR;AVGSVSSTAFDIR;SVEGLQEGSVLR;LAALQLMQQK;TDELPAAAPADSAR;NRPPGAADNTAWAVMTPQELWK;GLEMDPIDCTPPEYILPGSR;ASDAFHFFQSGQAK;LGYEEHIPGQTR;VTAQSIIPGILER;EYSFDSR;VVEEPYTVR;YLELLER;VHSDFTAAATR;QELVDAFVEHR;VIKTDELPAAAPADSAR;VKELAETIASDDGTVDPR	0.971314	0.548746	1.11106	0.220203	1.14272	0.190096
sp|Q4KM49|SYYC_RAT	Tyrosine--tRNA ligase, cytoplasmic OS=Rattus norvegicus GN=Yars PE=2 SV=3	33.13	59116	18	18	33.71	HPDADSLYVEK;ISDDCVAQWK;EYTLDVYR;ILSVEKHPDADSLYVEKIDVGEAEPR;VFVQGYEK;ELLELR;AFCEPGNVENNGVLSFVK;YLPTLGYSK;QVEPLDPPAGSAPGER;SSEPEEIIPSRLDIR;NLQEVLGEEK;IDVGEAEPR;VHLMNPMVPGLTGSK;VDAQFGGIDQR;TVVSGLVQFVPK;TVVSGLVQFVPKEELQDR;SSEPEEIIPSR;LLDPIREK	1.40391	0.0371686	1.51151	0.0190383	1.07507	0.032607
sp|P16970|ABCD3_RAT	ATP-binding cassette sub-family D member 3 OS=Rattus norvegicus GN=Abcd3 PE=1 SV=3	33.08	75317	17	17	34.14	ITELMQVLK;VLGELWPLFGGHLTKPER;ITEDTVEFGS;GISDQVLK;KITEDTVEFGS;GIEGAQASPLIPGAGEIINADNIIK;IANPDQLLTQDVEK;HHEYYLHMDGR;DQVIYPDGKEDQK;HLHSTHSELLEDYYQSGR;MTIMEQKYEGEYR;GYLDNVQLGHILER;LITNSEEIAFYNGNKR;VGITLFTVSHR;AVVDKVFLSR;EGGWDSVQDWMDVLSGGEK;SGANVLICGPNGCGK	0.735386	0.00471199	0.730823	0.00211899	1.01634	0.404614
tr|F1LRA1|F1LRA1_RAT	Protein ERGIC-53 OS=Rattus norvegicus GN=Lman1 PE=4 SV=2	32.98	57946	17	2	30.31	TQQEILR;NSMSETLR	1.20622	0.412088	1.13904	0.369637	1.03198	0.281211
sp|Q6NYB7|RAB1A_RAT	Ras-related protein Rab-1A OS=Rattus norvegicus GN=Rab1A PE=1 SV=3	32.9	22678	17	7	78.05	VVDYTTAK;LLVGNKCDLTTK;SSMNPEYDYLFK;GAHGIIVVYDVTDQESFNNVK;NATNVEQSFMTMAAEIKK;EFADSLGIPFLETSAK;NATNVEQSFMTMAAEIK	0.96459	0.471352	0.623135	0.157714	0.649966	0.104193
sp|Q6Q0N1|CNDP2_RAT	Cytosolic non-specific dipeptidase OS=Rattus norvegicus GN=Cndp2 PE=1 SV=1	32.86	52694	16	16	47.79	TVFGVEPDLTR;GSTDDKGPVAGWMNALEAYQK;AVFQYIDENQDR;VYMGHGGKPWVSDFNHPHYQAGR;LAEWVAIQSVSAWPEKR;TGQEIPVNLR;DVGAGTLLHSCK;LGGSVELVDIGK;NVMLLPVGSADDGAHSQNEK;MTEAAAADVQR;EGGSIPVTLTFQEATGK;LNYIEGTK;LVPDMIPEVVSEQVSSYLSK;QKLPDGSEIPLPPILLGK;DVGAGTLLHSCKK;MLAAYLYEVSQLKN	1.08271	0.274981	0.964299	0.290669	0.888786	0.139961
tr|Q63581|Q63581_RAT	Rat T-kininogen (T-KG) OS=Rattus norvegicus PE=4 SV=1	32.8	47618	17	6	41.86	YNAELESGNQFVLYR;EIPVDSPELK;EIPVDSPELKEALGHSIAQLNAQHNHIFYFK;EEGAQELNCNDETVFQAVDTALKK;KYNAELESGNQFVLYR;EALGHSIAQLNAQHNHIFYFK	2.32012	0.0362265	1.9268	0.0511568	0.820131	0.372897
tr|D4A133|D4A133_RAT	Protein Atp6v1a OS=Rattus norvegicus GN=Atp6v1a PE=3 SV=1	32.75	68266	18	18	35.82	DMGYHVSMMADSTSR;ITWSIIR;VGHSELVGEIIR;GVNVSALSR;ALDEYYDKHFTEFVPLR;QVRPVTEKLPANHPLLTGQR;DIKWEFIPSK;LPANHPLLTGQR;LSMVQVWPVR;GNEMSEVLR;AVETTAQSDNK;LAEMPADSGYPAYLGAR;VGSHITGGDIYGIVNENSLIK;LASFYER;LIKDDFLQQNGYTPYDR;TALVANTSNMPVAAR;TVISQSLSK;ASLAETDKITLEVAK	0.980761	0.292181	0.976216	0.299284	0.981766	0.814434
sp|O54975|XPP1_RAT	Xaa-Pro aminopeptidase 1 OS=Rattus norvegicus GN=Xpnpep1 PE=1 SV=1	32.68	69658	17	17	35.47	SILSELK;GHIAVSAAVFPTGTK;AFVSGFDGSAGTAIITEEHAAMWTDGR;VGVDPLIIPTDYWK;QMDNNWTLMK;IMLFIDGDRIDAPGVK;ASYAVSEAIPKDHR;GHLLDSFAR;TLSLDEVYLIDSGAQYK;MGLKDTPTQEDWLVSVLPEGSR;TLSLDEVYLIDSGAQYKDGTTDVTR;GSLTFEPLTLVPIQTK;TLCADLSPR;DTPTQEDWLVSVLPEGSR;GGVTEISAADKAEEFRR;IENVVLVVPAK;QEALEWLLR	1.11513	0.129743	1.12048	0.167513	1.01934	0.0735006
sp|Q64560|TPP2_RAT	Tripeptidyl-peptidase 2 OS=Rattus norvegicus GN=Tpp2 PE=2 SV=3	32.67	138294	19	19	17.69	DGEITGLSGR;ICEVINEAVWK;KETGASSFLCR;AIEFCIAR;AYDYLIQNTSFANR;YNQPFFVTSLPDDKIPK;LSTMETGTGLIR;VPITAVIAAK;SWVQTLRPVNAK;ANNVDYTVHSVR;IIDIIDTTGSGDVNTATEVEPK;GAGPGCYLAGSLTLSK;EKLPANQYTWSSR;GTLIEAFPVLGGK;VLTFAYK;DLPFIVSHR;STLVDALCR;WTDLFDTK;IWDPIHR	1.01085	0.218826	0.930962	0.235665	0.919266	0.292863
tr|G3V843|G3V843_RAT	Prothrombin OS=Rattus norvegicus GN=F2 PE=3 SV=1	32.65	70386	17	17	27.39	QHVFLAPQQALSLLQR;KSPQELLCGASLISDR;IVEGWDAEK;SLTDKTEKELLDSYIDGR;TFGLGEADCGLRPLFEK;SLTDKTEK;ENLDRDIALLK;ENLSPPLGECLLER;ELLDSYIDGR;REECSIPVCGQEGR;VTGWGNLR;YQNFDPEVK;ETFMDCLEGR;TTDAEFHTFFDER;GIAPWQVMLFR;EECSIPVCGQEGR;GSKENLSPPLGECLLER	2.34351	0.00326022	2.16695	0.00669432	0.93823	0.132277
sp|P35565|CALX_RAT	Calnexin OS=Rattus norvegicus GN=Canx PE=1 SV=1	32.6	67255	19	19	31.47	APVPTGEVYFADSFDR;WKPPMIDNPNYQGIWKPR;TSELNLDQFHDKTPYTIMFGPDK;SKSDTSTPPSPK;GSLSGWILSK;VTYKAPVPTGEVYFADSFDR;VVDDWANDGWGLKK;RPDADLK;EIEDPEDR;VVDDWANDGWGLK;KIPNPDFFEDLEPFR;AEEDEILNR;GLVLMSR;TSELNLDQFHDKTPY;KPEDWDERPK;LPGDKGLVLMSR;SDTSTPPSPK;TYFTDKK;CESAPGCGVWQRPMIDNPNYK	0.80171	0.0755579	0.348912	5.58e-05	0.436262	0.000483079
tr|Q5XI34|Q5XI34_RAT	Protein Ppp2r1a OS=Rattus norvegicus GN=Ppp2r1a PE=2 SV=1	32.53	65323	17	17	40.07	IGPILDNSTLQSEVKPILEK;TSACGLFSVCYPR;NEDVQLR;AISHEHSPSDLEAHFVPLVK;SEIIPMFSNLASDEQDSVR;LTQDQDVDVK;NLCSDDTPMVR;VLAMSGDPNYLHR;MAGDPVANVR;HMLPTVLR;ENVIMTQILPCIK;LSTIALALGVER;YMVADKFTELQK;AVGPEITKTDLVPAFQNLMKDCEAEVR;QLSQSLLPAIVELAEDAK;LAGGDWFTSR;YFAQEALTVLSLA	1.65104	0.253426	1.45717	0.134459	0.891989	0.384943
sp|Q64640|ADK_RAT	Adenosine kinase OS=Rattus norvegicus GN=Adk PE=1 SV=3	32.49	40134	17	17	44.32	VEYHAGGSTQNSMK;FKVEYHAGGSTQNSMK;HLDLENNWMLVEK;ELFDELVKK;TGCTFPEKPDFH;FGEILK;SLVANLAAANCYK;EKHLDLENNWMLVEK;AATFFGCIGIDK;TFTLNLSAPFISQFFK;TVIFTQGR;SLVANLAAANCYKK;VAQWMIQEPHR;AGHYAASVIIR;AADAHVDAHYYEQNEQPTGTCAACITGGNR;ELFDELVK;AATFFGCIGIDKFGEILK	1.26589	0.0447106	1.64127	0.0205524	1.32824	0.0552624
sp|Q05096|MYO1B_RAT	Unconventional myosin-Ib OS=Rattus norvegicus GN=Myo1b PE=1 SV=1	32.46	131919	18	17	19.54	SEVPLVDVTK;FLNDTTLPHSCFR;IIIAEVVNK;YNYLSLDSAK;QTWPHWK;LNQVCATHQHFESR;SLPIYSPEKVEDYR;ALYPSSVGQPFQGAYLEINKNPK;LGNIEFKPESR;ASVATLMK;VNGVDDAANFR;AAHIFSESLVCHQIR;SSALVIQSYIR;NFYELSPHIFALSDEAYR;GAEVNQVKEQLLQSTPVLEAFGNAK;VSTTLNVAQAYYAR;EQLLQSTPVLEAFGNAK	0.718101	0.0316351	0.856248	0.136762	1.19096	0.147043
sp|P38918|ARK73_RAT	Aflatoxin B1 aldehyde reductase member 3 OS=Rattus norvegicus GN=Akr7a3 PE=1 SV=2	32.43	36747	16	16	56.57	SQARPATVLGAMEMGR;YKYQDKDGKNPESR;TTYGPTAPSMISAAVR;PATVLGAMEMGR;WMYHHSQLK;FQLETSLKR;NGWIMPTVYQGMYNAITR;MDVTSSSASVR;FYAFNPLAGGLLTGR;FFGNPFSQLYMDR;QVETELFPCLR;FQLETSLK;VDLFYLHFPDHGTPIEETLQACHQLHQEGK;AAPMFGK;KNGWIMPTVYQGMYNAITR;YWKEEHFNGIALVEK	2.77346	0.00441947	3.7429	7.63e-06	1.45655	0.00238207
tr|G3V6I4|G3V6I4_RAT	Protein Marc1 OS=Rattus norvegicus GN=Marc1 PE=4 SV=1	32.39	37791	16	15	53.39	LQQVGTVAQLWIYPIK;LCEPSEQALCGK;DLLLPITPPATNPLLQCR;FWLVVNEEGNMVTAR;ASFRPTDQVAYADASPFLVLSEASLEDLNSR;LPTFGQYFALENPGTIK;DRFWLVVNEEGNMVTAR;GVSVTEAECTAMGLR;DCGEDAAQWISGFLK;LVHFEPHMHPR;LQQVGTVAQLW;ASFRPTDQVAYADASPFLVLSEASLEDLNSRLER;VHGLEVQGR;LCEPSEQALCGKLPTFGQYFALENPGTIK;VGDPVYLLS	0.562969	0.00569726	0.519097	0.00501813	0.965995	0.33441
sp|Q3MIF4|XYLB_RAT	Xylulose kinase OS=Rattus norvegicus GN=Xylb PE=2 SV=1	32.35	57971	16	16	43.28	FNADNMEVSAFPGDVEIR;ALVEGQFMAK;YAELEQR;ASGFDFSQVLALSGAGQQHGSVYWK;IRDESASCSWNK;CCLGWDFSTQQVK;AFHGLAGGTGVAFSEVVK;SAPQPSLAATPNPGASQVYAALLPR;IFQKNPEAYSNSER;VVAFTGDNPASLAGMR;VWSQACLDACAPHLK;QYMALLCFK;YSPIDYSDGSGMNLLQIQEK;IHAEGLGYR;NPEAYSNSER;LGSPVPSCSVVGAISSYYVQR	0.975183	0.213899	1.15987	0.112298	1.28642	0.13909
tr|Q5U2S7|Q5U2S7_RAT	Proteasome (Prosome, macropain) 26S subunit, non-ATPase, 3 OS=Rattus norvegicus GN=Psmd3 PE=2 SV=1	32.27	60689	18	18	32.83	AIQLEYSEARR;AIRDGVIEASINHEK;LQLDSPEDAEFIVAK;VYEFLDKLDVVR;YLYYTGR;AIQLEYSEAR;EMAEDDDDSFP;AVHGFFTSNNATR;DGVIEASINHEK;EPQLAFHQR;ALDLVAAK;ISLADIAQK;EMIDIYSTR;ELDTVTLEDIKEHVR;SVFPEQANNNEWAR;SLMPYFLLTQAVR;NYLHYSLYDQAEK;EMIDIYSTREPQLAFHQR	0.778314	0.00847682	0.634097	0.000249704	0.837756	0.00571564
sp|Q6P0K8|PLAK_RAT	Junction plakoglobin OS=Rattus norvegicus GN=Jup PE=1 SV=1	32.19	81802	18	15	32.21	NLSDVATKQEGLENVLK;LAEPSQLLK;NLALCPANHAPLQEAAVIPR;AAMIVNQLSK;NEGTATYAAAVLFR;TLVTQNSGVEALIHAILR;HPEAEMAQNSVR;ALMGSPQLVAAVVR;TMQNTSDLDTAR;AGDKDDITEPAVCALR;GLLDEDDTCGR;LLNQPNQWPLVK;LLNDEDPVVVTK;LNYGIPAIVK;SAIVHLINYQDDAELATR	1.62991	0.0704996	1.48079	0.0487094	0.943497	0.275975
tr|G3V936|G3V936_RAT	Citrate synthase OS=Rattus norvegicus GN=Cs PE=3 SV=1	32.12	51831	17	17	32.62	TVVGQITVDMMYGGMR;VVPGYGHAVLRK;EGSSIGAIDSK;DYIWNTLNSGR;IVPNILLEQGK;VVPGYGHAVLR;PGYGHAVLR;GLVYETSVLDPDEGIRFR;GYSIPECQK;LVAQLYK;DILSNLIPK;ALGFPLERPK;AYAEGINR;SMSTDGLMK;ASASSTNLKDILSNLIPK;EVGKDVSDEKLRDYIWNTLNSGR;GLVYETSVLDPDEGIR	0.773967	0.0178683	1.03961	0.0545186	1.33874	0.116379
sp|B1H267|SNX5_RAT	Sorting nexin-5 OS=Rattus norvegicus GN=Snx5 PE=1 SV=1	32.11	46794	16	16	47.52	AAVPELLEQQEEDR;SADEVLFSGVK;VSSDEDLKLTELLR;NNVSLLQSCIDLFK;NFLINYYNR;VAELFEK;YYMLNIEAAK;LGEGEGSMTKEEFAK;AAVPELLEQQEEDRSK;TTLPTFQSPEFSVTR;MKQELEAEYLAVFKK;NLIEMSELEIK;ALIDYENSNK;EMFGGFFK;NVADDYIHTAACLHSLALEEPTVIKK;TVSSHEVFLQR	1.22335	0.150424	1.68103	0.00563402	1.55379	0.00432937
sp|Q3KRE0|ATAD3_RAT	ATPase family AAA domain-containing protein 3 OS=Rattus norvegicus GN=Atad3 PE=1 SV=1	32.1	66760	16	16	31.3	LKEYEAAVEQLKSEQIR;SWLFGIK;DKWSNFDPTGLER;ISVLEALR;TAGTLFGEGFR;ATLNAFLHR;QTILESIR;ADRENADIIR;QQQLLNEENLR;EALNLAQMQEQTLQLEQQSK;MYFDKYVLKPATEGK;GLLLFVDEADAFLR;LVSRPQDALEGVILSPSLEAR;LKEYEAAVEQLK;NVLMYGPPGTGK;VFDWASTSR	1.05898	0.320297	1.15191	0.118991	1.09424	0.376093
sp|Q9JJ40|NHRF3_RAT	Na(+)/H(+) exchange regulatory cofactor NHE-RF3 OS=Rattus norvegicus GN=Pdzk1 PE=1 SV=2	32.06	56800	16	16	41.49	ELDQSPREPALNEK;VIEEGSPAEK;KSGNSVTLLVLDGDSYEK;GSNGYGFYLR;LIKEDDSYGFHLNAIR;EVQQGGPADK;INGVFVDKEEHAQVVDLVR;SGNSVTLLVLDGDSYEK;FSPLLYCQSQELPNGSVK;IMFLLVDKETAR;GVFLTDITPQGVAMK;EAPAPISAPLEAPGSATTEDVGDHKPK;EGNSFGFSLK;EGQNYGFFLR;GQIIKDIEPGSPAEAAGLK;VAYSYFQAK	0.608901	0.000131822	1.11248	0.361997	2.24173	0.000285811
sp|P54319|PLAP_RAT	Phospholipase A-2-activating protein OS=Rattus norvegicus GN=Plaa PE=2 SV=3	31.98	87085	16	16	28.43	KEALTFDQANPTQILGK;KLTEDDLVLLEK;YVPGTSGPSNTVQTADPFTGAGR;TASAEEIKAFER;LWAPDSPNR;DFVTTAEDR;TVNIYFPK;LILNLL;LSCSLPGHELDVR;ELSQATIDSK;GLAILSETEFLSCANDASIRR;TGDLGDINAEQLPGREHLNEPGTR;FGTLLSGSWDTTAK;YMPGSAGMDTTMAGVDPFTGNSAYR;ILPEQGLMLTGSADK;VFTEADER	0.988433	0.278475	1.00181	0.260401	1.00192	0.143632
tr|F1LR13|F1LR13_RAT	Atlastin-3 OS=Rattus norvegicus GN=Atl3 PE=4 SV=2	31.9	60667	18	18	45.94	EHGHSNWLGDPEEPLTGFSWR;DIYYSSMEEICGGEKPYLSPDILEEKHQEFK;NVFSTFR;DWSFPYEYNYGLQGGMSFLDKR;EQHSFELEER;GKSFILDFMLR;EQLQTLIPYVLNPSK;GGSDPETTGIQIWSEVFTVK;ALASVLLQDHIR;DIYYSSMEEICGGEKPYLSPDILEEK;IYQGEDLPHPK;VLEQASSHIGNSTQAAVR;GAGDAMENGKPGPVQVVLVHK;GLLEYFK;SMLQATAEANNLAAAASAK;SFILDFMLR;QLALDHFKK;LQVKEHQHEEIQNVR	1.15126	0.611484	0.652233	0.00926131	0.570084	0.0103199
tr|D4A994|D4A994_RAT	Protein Emc1 OS=Rattus norvegicus GN=Emc1 PE=4 SV=1	31.89	111186	16	16	22.86	WSQVAPPVLK;NFPQATLVSFATTGEK;FNVEDGEIVQQVR;RPEIPTEQSREENLIPYSPDVQVHAER;QIPLQSPDLEFGSGFQPQVLPTQPSPVAPSR;DKETGMSSLFVFNPIFGK;MMVMVTASGK;NVIAALNSR;TGEILWR;VYEDQVGKFDWR;PEQLYVQVFLK;SLNPNLLAVVTESTDVHHER;FASLEFSPGSK;VLLLVDDEYKVTAFPATR;EENLIPYSPDVQVHAER;LFGIESSSGTILWK	0.97566	0.435962	0.938832	0.518941	0.963807	0.194602
sp|P47853|PGS1_RAT	Biglycan OS=Rattus norvegicus GN=Bgn PE=2 SV=1	31.88	41707	17	16	46.61	GLQHLYALVLVNNK;DLPETLNELHLDHNK;EISPDTTLLDLQNNDISELRKDDFK;NMNCIEMGGNPLENSGFEPGAFDGLK;ELHLDNNKLSR;VGINDFCPMGFGVK;DLPETLNELHLDHNKIQAIELEDLLR;NHLVEIPPNLPSSLVELR;IQAIELEDLLR;GVFSGLR;VPAGLPDLK;EISPDTTLLDLQNNDISELRK;LAIQFGNY;VVQCSDLGLK;TVPKEISPDTTLLDLQNNDISELRK;EISPDTTLLDLQNNDISELR	1.23381	0.0265744	1.01136	0.580101	0.822754	0.0372625
tr|F1LQI1|F1LQI1_RAT	Hydroxyacyl glutathione hydrolase OS=Rattus norvegicus GN=Hagh PE=3 SV=2	31.83	34159	16	16	51.13	VTHLSTLQVGSLSVK;FYEGTADEMYK;NLTVQQDMMK;IGALTHK;VYGGDDRIGALTHK;VIETVKK;ALLEVLGRLPPDTK;VYCGHEYTVNNLK;EKNAIGEPTVPSTLAEEFTYNPFMR;NAIGEPTVPSTLAEEFTYNPFMR;EKTVQQHAGETDPVTTMR;EKDQFKVPRD;ALLEVLGR;LVKLEPGLK;HVEPGNTAVQEK;TVQQHAGETDPVTTMR	0.939459	0.363315	1.02522	0.0808672	1.08221	0.0251773
tr|B2RYP4|B2RYP4_RAT	Protein Snx2 OS=Rattus norvegicus GN=Snx2 PE=2 SV=1	31.68	58532	16	16	33.72	AVNTQALSGAGILR;SISAPVIFDR;SAAMLGNSEDHTALSR;TVKHPTLLQDPDLR;ELSANTAAFAK;YLHVGYIVPPAPEK;QQQFENLDQQLR;TSLSMFSK;NEIREWEAK;FSDFLGLHSK;YWEAFLPEAK;WEDAQITLLK;QFLESSELPR;YLESLVQTQQQLIK;VQQGERDFEQISK;HPTLLQDPDLR	1.16544	0.110892	1.25642	0.176096	1.08173	0.241521
tr|D3Z9J3|D3Z9J3_RAT	Phospholipid-translocating ATPase OS=Rattus norvegicus GN=Atp11c PE=4 SV=2	31.58	127765	18	18	20.7	GTTQEVDGLSQIDGPLAYFDK;KEIEEYELLHTLNFDSVR;ISIYSNSIEAVAR;GADSSIFPR;EIPPDDFER;EIEEYELLHTLNFDSVR;TLCVAFK;YTLWNFLPK;TVFVGNHPISGTEAYIAQR;TNDAVDGPIEGAQFTYISSSPDEIALVK;LFQTNTELLELTTK;INVQLIEAK;LQDQAAETIEALHAAGLK;SLGPENLLLK;ADKNREELFLR;AAIECEQPQPDLYK;LHELLIEYR;NPNLELPMLLSYK	0.827961	0.075797	0.514489	0.0156033	0.598915	0.19806
sp|Q68FR6|EF1G_RAT	Elongation factor 1-gamma OS=Rattus norvegicus GN=Eef1g PE=1 SV=3	31.48	50061	16	16	33.64	ILGLLDTHLK;TPEFLR;LDPGSEETQTLVR;EYFSWEGAFQHVGK;AAGTLYTYPENWR;AILGEVK;STFVLDEFK;STFVLDEFKR;QVLEPSFR;AKDPFAHLPK;KLDPGSEETQTLVR;VLSAPPHFHFGQTNR;QAFPNTNR;TFLVGER;ALIAAQYSGAQIR;WFLTCINQPQFR	1.09647	0.133405	1.2229	0.0386204	1.12561	0.33202
sp|B5DFC8|EIF3C_RAT	Eukaryotic translation initiation factor 3 subunit C OS=Rattus norvegicus GN=Eif3c PE=2 SV=1	31.47	105436	16	16	22.72	GTEITHAVVIK;EHVVAASK;QPLLGPPESMR;LGSLVENNER;GCILTLVER;FEELTNLIR;DAHNALLDIQSSGR;TEPTAQQNLALQLAEK;CLEEFELLGK;AKELLGQGLLLR;DLMLMSHLQDNIQHADPPVQILYNR;TCHSFIINEK;QGTYGGYFR;VWDLFPEADKVR;MIINEELMASLDQPTQTVVMHR;SEQDQAENEGEDSAVLMER	1.23372	0.113852	1.14865	0.199049	0.92511	0.161386
sp|P97612|FAAH1_RAT	Fatty-acid amide hydrolase 1 OS=Rattus norvegicus GN=Faah PE=1 SV=1	31.32	63357	18	18	45.94	VGYYETDNYTMPSPAMR;AWEVNK;AMNLDVLLTPMLGPALDLNTPGR;FPSAFCGICGLKPTGNR;QSVIAQWK;LQHEIEMYR;SPGGSSGGEGALIGSGGSPLGLGTDIGGSIR;EVEQLMTPQK;QGLLYGVPVSLK;LQNPDLDSEALLTLPLLQLVQK;GTNCVTSYLTDCETQLSQAPR;ALLCEHLFTLDPTVPPLPFREEVYR;EVEQLMTPQKQPS;LQSGELSPEAVFFTYLGK;NSVGLPVAVQCVALPWQEELCLR;SSKSPGGSSGGEGALIGSGGSPLGLGTDIGGSIR;DVESLALCLK;ASLETMDK	0.916593	0.428631	0.747749	0.0798693	0.807554	0.219453
tr|Q5RKH2|Q5RKH2_RAT	Galactokinase 1 OS=Rattus norvegicus GN=Galk1 PE=2 SV=1	31.25	42377	16	16	31.63	HSLASSEYPIRR;TDGLVSLLTTSKDADEPQR;GYALLIDCR;RAFMEEFGAEPELAVSAPGR;MEELEAGRELMSK;SLETSLVPLSDPK;SLETSLVPLSDPKLTVLITNSNVR;SLETSLVPLSD;TDGLVSLLTTSK;HSLASSEYPIR;AFMEEFGAEPELAVSAPGR;LTVLITNSNVR;QCEEVAQALGK;MEELEAGR;AAWRPPRVEELLAEAR;VEELLAEAR	1.03078	0.272009	1.30475	0.0639301	1.29431	0.214408
tr|B2GUU4|B2GUU4_RAT	Lon protease homolog 2, peroxisomal OS=Rattus norvegicus GN=Lonp2 PE=2 SV=1	31.23	94395	17	16	25.94	EALPDILTSIIR;GLVLPVGGIK;GLVLPVGGIKDK;TREELGELSEQFYR;TVGVNNPVFLLDEVDKLGK;GTSLQSTILGVIPNTPDPASDSQDLPPLHR;VLEYLAVR;LSQPGVAIGLAWTPLGGK;IALGGVCDQSDIR;MEIIQVPGYTQEEK;FQIVQVLK;QLEQHGLTPQQIQIPQLTTLAIITR;GPILCFVGPPGVGK;LQILDAVSLEDRFK;TYVGSMPGR;ESAHLAISWLR	0.952861	0.0858905	1.3536	0.255691	1.3823	0.0707708
sp|P57093|PAHX_RAT	Phytanoyl-CoA dioxygenase, peroxisomal OS=Rattus norvegicus GN=Phyh PE=1 SV=2	31.22	38589	17	17	49.11	YCALPQIVK;EVKPPGMTVMKDVAIAK;MYHGIQDYDPDSPR;VHLVMEK;GPLKPHDYPK;FYEENGFLVIK;EVKPPGMTVMK;YGVQGALDFEDTWK;WEGGVNK;IQDFQQNEELFR;EVIEIAEKR;KFYEENGFLVIK;GDTVFFHPLLIHGSGR;NLVSDDDIQR;EVIEIAEK;KEVKPPGMTVMK;SGPASPANFCPEQFQYTLDNNVLSLEQR	0.432592	0.00150513	0.695746	0.019933	1.77472	0.0180903
sp|Q63108|EST1E_RAT	Carboxylesterase 1E OS=Rattus norvegicus GN=Ces1e PE=2 SV=1	31.21	61715	26	9	49.55	GNPNGQGLPHWPEYDQK;MPEEILAEKDFNTVPYIVGINK;DFNTVPYIVGINK;SSLPVVDTLQGK;GGTSKEEINLSK;LKEKEVAFWSELLAMKPLHAGHTEL;EKEVAFWSELLAMKPLHAGHTEL;HPSSLPVVDTLQGK;MKPSTVVGDHGDEIYSVFGAPILR	1.56372	0.117083	1.16502	0.403305	0.74709	0.121683
tr|Q5BJN1|Q5BJN1_RAT	Protein Stard10 OS=Rattus norvegicus GN=Stard10 PE=2 SV=1	31.18	32905	16	16	54.83	WDSNVIETFDIAR;MEKPAASTEPQGPRPALGR;SECEAEVGWNLTYSK;LTVNADVGYYSWR;SWLPMGADYIIMNYSVK;KWDSNVIETFDIAR;MEKPAASTEPQGPR;SSQFLAPK;DVITLR;KKWDSNVIETFDIAR;AGVSVWVQAVEMDR;ACIKYPEWK;ESVQVPDDQDFR;NRDVITLR;AVSIQTGYLIQSTGPK;SCVITYLAQVDPK	0.885802	0.0922888	0.938474	0.164745	1.04814	0.215966
sp|O35547|ACSL4_RAT	Long-chain-fatty-acid--CoA ligase 4 OS=Rattus norvegicus GN=Acsl4 PE=1 SV=1	31.17	74328	18	18	32.99	LQAGEYVSLGK;EILSEENEMQPNGK;NCPLIDNICAFAK;VGAPLICCEIK;GVEGSWVDICNNPAMEAEILK;TAEDYSVDENGQR;IGYSSPLTLSDQSSK;LSPEPWTPETGLVTDAFK;LILGNYK;LKDWQEGGYTVHDKPNPR;SDQSYVISFVVPNQK;VQEMNYIQK;GYDAPLCNLILFKK;MMLSGGAPLSPQTHR;GYDAPLCNLILFK;GEIVIGGQNISMGYFK;ALLGGNVR;GVEGSWVDICNNPAMEAEILKEIR	1.16836	0.564699	1.46201	0.0285416	1.25284	0.0511251
tr|Q5PQK6|Q5PQK6_RAT	Nit1 protein OS=Rattus norvegicus GN=Nit1 PE=2 SV=1	31.16	36094	16	16	70.64	IDLHFLQQMR;IYNCHVLLNSK;AESSSTSWELPLVAVCQVTSTPNKQENFK;TCAELVQEATR;ASYGHSMVVDPWGTVVASCSEGPGLCLAR;QHLPVFQHR;GSVVASYR;FPELSLK;ESNYTMPGYALEPPVK;RPDLYGSLLPLS;THLCDVEIPGQGPMR;AIESQCYVIAAAQCGR;NPAETLLLSEPLDGDLLGQYSQLAR;VGLAICYDMR;ECGIWLSLGGFHER;GQDWEQTQK	0.837266	0.439947	1.05058	0.383756	1.26062	0.287927
sp|Q641Y8|DDX1_RAT	ATP-dependent RNA helicase DDX1 OS=Rattus norvegicus GN=Ddx1 PE=2 SV=1	31.08	82498	16	16	29.46	GHVDILAPTVQELAALEK;ELLIIGGVAAR;DNTRPGANSPEMWSEAIK;WQMNPYDR;ELAEQTLNNVK;NQALFPACVLK;MDQAIIFCR;GKHYYEVSCHDQGLCR;EAQTSFLHLGYLPNQLFR;DQLSVLDNGVDIVVGTPGR;GIDIHGVPYVINVTLPDEKQNYVHR;GHQFSCVCLHGDR;ALIVEPSR;GSAFAIGSDGLCCQSR;FLICTDVAAR;LNLSQVR	0.975747	0.612252	0.97583	0.460353	0.991953	0.601916
tr|Q6AXY8|Q6AXY8_RAT	Dehydrogenase/reductase (SDR family) member 1 OS=Rattus norvegicus GN=Dhrs1 PE=2 SV=1	31.06	34016	16	16	62.62	SVLSSAETTEMSGK;CVPVVCDSSQESEVK;EYVAKEEQPEDPLFK;CVVALATDPNILSLSGK;GLIVVVSSPGGLQHMFNVPYGVGK;HGVSYVSLWPGLVQTEMVK;AACDKLAADCAHELRR;GHYLCSVYGAR;ATAQEAQSLGGR;SLFEQVDREQQGR;EYVAKEEQPEDPLFKK;SFWEAPASLWDDINNVGLR;VLPSCDLAR;EEQPEDPLFKK;SLFEQVDR;GQVCVVTGASR	2.22798	3.45e-06	4.68885	5.49e-09	2.32764	1.87e-06
sp|Q5PPL3|NSDHL_RAT	Sterol-4-alpha-carboxylate 3-dehydrogenase, decarboxylating OS=Rattus norvegicus GN=Nsdhl PE=2 SV=1	31.04	40412	15	15	54.97	LIGYRPLVTMDDAVER;GQVTGTDLINEVSK;NGTEDLPYAMKPIDYYTETK;KLIGYRPLVTMDDAVER;NLVDFTFVENVVHGHILAAEHLSR;AFHITNDEPIPFWTFLSR;ILTGLNYEAPK;FMIGNGK;KGQVTGTDLINEVSK;DPQLVPVLIDAAR;GYAVNVFDVR;GVSTVFHCASPPSNSNNKELFYR;CTVIGGSGFLGQHMVEQLLSR;VQFFIGDLCNQQDLYPALK;KCTVIGGSGFLGQHMVEQLLSR	0.679787	0.000814486	0.740786	0.0805053	1.2833	0.0195115
sp|P14668|ANXA5_RAT	Annexin A5 OS=Rattus norvegicus GN=Anxa5 PE=1 SV=3	30.91	35745	17	16	53.92	GTVTDFSGFDGRADAEVLR;VLTEIIASR;QAYEEEYGSNLEDDVVGDTSGYYQR;GTVTDFSGFDGR;WGTDEEKFITILGTR;LYDAYELK;DLVNDMKSELTGKFEK;ALLLLCGGEDD;NFATSLYSMIK;GLGTDEDSILNLLTAR;SIPAYLAETLYYAMK;QQIAEEFK;LIVALMKPSR;FITILGTR;SEIDLFNIR;ADAEVLR	1.60643	0.00836707	1.20137	0.186134	0.765042	0.00668586
tr|Q5VLR5|Q5VLR5_RAT	BWK4 OS=Rattus norvegicus GN=Erp44 PE=2 SV=1	30.81	46879	16	16	38.42	LKQFVFDLHSGK;DSDNYRVFER;QFVFDLHSGK;ISKYPTLK;TPADCPVIAIDSFR;ALADYIR;HMYVFGDFKDVLIPGK;YSGDNLIYKPPGR;SNPVHEIQSLDEVTNLDR;EIFQNEVAR;GTINFLHADCDKFR;HPLLHIQK;NIIGYFEQK;VDCDQHSDIAQR;NIIGYFEQKDSDNYR;EDTESLEIFQNEVAR	1.10591	0.200532	0.989268	0.378176	0.88417	0.487467
sp|Q6IRK9|CBPQ_RAT	Carboxypeptidase Q OS=Rattus norvegicus GN=Cpq PE=1 SV=1	30.81	52042	16	16	43.64	GEESAVMVVPR;IPTACITIEDAEMMSR;YSLVMEADSGTFLPTGLQFTGSDKAR;LGLLVDTVGPR;SVASFSIYSPHTGHQGYQDGVPK;DLGLRPK;TYPDTDSFNTVAEITGSK;AIINLAVYGK;IPHWERGEESAVMVVPR;IVVYNQPYTDYGK;GKIVVYNQPYTDYGK;IVIHLK;LVLWTAEEQGGVGASQYYELHK;AIQIMYQNLQQDGLENVHLEQVR;GDKIVIHLK;VGAVASLIR	1.43892	0.49972	1.39321	0.536523	0.966723	0.597808
tr|F1LY19|F1LY19_RAT	Protein Upf1 OS=Rattus norvegicus GN=Upf1 PE=4 SV=2	30.76	123954	18	18	18.15	NVFLLGFIPAK;IPSEQEQLR;EAIIPGSVYDR;AGAKPDQIGIITPYEGQR;ANEHQGIGFLNDPR;LLGHEVEDVVIK;SREAIDSPVSFLALHNQIR;YEDAYQYQNIFGPLVK;LMQGDEICLR;YGVIIVGNPK;AGLSQSLFER;FMTTAMYDAR;LKESQTQDNITVR;DINWDSSQWQPLIQDR;EAIDSPVSFLALHNQIR;ANEHQGIGFLNDPRR;IAFFTLPK;LYQEVEIASVDAFQGR	0.819406	0.0930325	0.842127	0.0701473	1.02289	0.236997
sp|Q5I0D1|GLOD4_RAT	Glyoxalase domain-containing protein 4 OS=Rattus norvegicus GN=Glod4 PE=1 SV=1	30.7	33268	18	18	63.76	ELPDLEDLMK;ALHFVFK;LGNDFMGLTLASSQAVSNAR;LELQGIQGAVDHSAAFGR;IAFSCPQKELPDLEDLMKR;ESQSILTPLVSLDTPGK;DVLGMQVLR;VAEGVFETEAPGGYK;SPSQSDPVLK;ELPDLEDLMKR;SLNYWSNLLGMK;VTLAVSDLQK;AACNGPYDGK;FYLQDR;ALLGYADDQCKLELQGIQGAVDHSAAFGR;LLDDAMAADKSDEWFATR;RLEWPLSK;VAEGVFETEAPGGYKFYLQDR	0.94408	0.337625	1.20935	0.156076	1.40158	0.0931279
tr|M0R961|M0R961_RAT	Far upstream element-binding protein 2 OS=Rattus norvegicus GN=Khsrp PE=4 SV=1	30.66	74213	15	14	28.57	QDDGTGPEK;TSMTEEYRVPDGMVGLIIGR;MMLDDIVSR;VGGGIDVPVPR;VQISPDSGGLPER;SVSLTGAPESVQK;IAHIMGPPDR;IINDLLQSLR;AINQQTGAFVEISR;DQGGFGDRNEYGSR;DAFADAVQR;IGGDAATTVNNNTPDFGFGGQK;IGQQPQQPGAPPQQDYTK;MILIQDGSQNTNVDKPLR	1.06619	0.268217	1.07809	0.259753	1.02205	0.0356621
tr|Q5I0K1|Q5I0K1_RAT	Pipecolic acid oxidase OS=Rattus norvegicus GN=Pipox PE=2 SV=1	30.65	43891	15	15	42.82	SYQANSLVITAGPWTNR;LPPSYDLAPFR;RTELLFLGMK;INVCYWR;TGGVLYADK;VLYELSMK;TWAQLER;VVEIRPGLPVTVK;YDNIVIGAGFSGHGFK;VCYHHGDSVDPEERDCPK;TFSDIQDVQILCHFVK;KAYPEDFYTR;FTKGEVGLLDK;KVLLLEQFLLPHSR;AYPEDFYTR	1.80517	0.00756305	1.86343	0.00790136	1.02494	0.350824
sp|Q63355|MYO1C_RAT	Unconventional myosin-Ic OS=Rattus norvegicus GN=Myo1c PE=1 SV=2	30.63	119813	19	18	21.26	HLGYKPEEYK;LVEILR;DLQIYTR;GAPVGGHILSYLLEK;DGIIDFTSGSELLITK;LLQSNPVLEAFGNAK;NGHLAVVAPR;QPGRFDEVLIR;LLGVEGTTLR;DNYPQSVPR;NPQSYLYLVK;NVLDTSWPTPPPALR;LGTEEISPR;GVSFYEVPPHLFAVADTVYR;QLLLTPSAVVIVEDAK;VLQALGSEPIQYAVPVVK;DAESPSWR;GEELLSPLNLEQAAYAR	0.73377	0.0122295	1.04505	0.202818	1.39966	0.0114864
tr|B6DYP7|B6DYP7_RAT	Glutathione S-transferase OS=Rattus norvegicus GN=Gsta2 PE=2 SV=1	30.57	25607	29	4	52.25	WLLAAAGVEFDEK;FIQSPEDLEKLK;FIQSPEDLEK;WLLAAAGVEFDEKFIQSPEDLEK	1.10253	0.187738	1.04577	0.296249	0.961667	0.353112
tr|Q68FY4|Q68FY4_RAT	Group specific component OS=Rattus norvegicus GN=Gc PE=2 SV=1	30.49	53519	15	15	38.45	QLSLLTTMSNR;DLCGQSATQAMDQYTFELSR;SCESDAPFPVHPGTSECCTK;LAQKVPTANLEDVLPLAEDLTEILSR;YCSSQIDAEMRDILQS;YCSSQIDAEMR;VCQELSTLGKDDFR;SLSLILYSR;QLTSFIEK;VCSQYAAYGK;MPNASPEELADMVAK;SYLSMVGSCCTSAKPTVCFLK;TQVPEVFLSK;RTQVPEVFLSK;TKMPNASPEELADMVAK	1.48815	0.0504869	1.29392	0.267581	0.879524	0.143667
tr|D3ZZT9|D3ZZT9_RAT	Protein Col14a1 OS=Rattus norvegicus GN=Col14a1 PE=4 SV=2	30.48	192538	20	20	15	IINFLYSTVGALDK;DTLFTADSGTR;LLVAPASGGK;IEWHLNAFNTKDEVIDAVR;LQEIEGPSVSIMQK;VIVVITDGR;VTWHPLSAEEGQHK;VTWDISDSNVEHFR;IVYTSADGTEINEVEVDPITTFPLK;QVCEQLIQSHMAR;ETLLDAIR;EAGVELFAIGVK;SQDDIIPPSR;NLMSSTEYQIAVFAVSAHTASEGLR;YTAILNQIPSQSSSIR;ILPDTPQEPFALWEILNK;LMWIPVYGGK;GDLQSQAMVR;IGILITDGK;VSEEWYNR	1.54818	0.0014441	1.23326	0.0361909	0.784704	0.0273904
sp|Q9Z0V5|PRDX4_RAT	Peroxiredoxin-4 OS=Rattus norvegicus GN=Prdx4 PE=2 SV=1	30.45	31008	18	17	69.23	ISKPAPYWEGTAVINGEFK;QGLESDDRFR;HGEVCPAGWKPGSETIIPDPAGK;VSVADHSLHLSK;ENECHFYAGGQVYPGEVSR;LVQAFQYTDKHGEVCPAGWKPGSETIIPDPAGK;TRENECHFYAGGQVYPGEVSR;IPLLSDLNHQISK;SINTEVVACSVDSQFTHLAWINTPR;GLFIIDDKGVLR;LQGLESDDRFR;QGGLGPIRIPLLSDLNHQISK;DYGVYLEDSGHTLR;ISKPAPYWEGTAVINGEFKELK;LVQAFQYTDK;QITLNDLPVGR;SVDETLR	1.63781	0.0034051	1.40551	0.0114511	0.861189	0.0285716
sp|P05065|ALDOA_RAT	Fructose-bisphosphate aldolase A OS=Rattus norvegicus GN=Aldoa PE=1 SV=2	30.44	39352	16	15	48.35	VDKGVVPLAGTNGETTTQGLDGLSER;GILAADESTGSIAK;IGEHTPSSLAIMENANVLAR;FSNEEIAMATVTALRR;FSNEEIAMATVTALR;ELADIAHR;YASICQQNGIVPIVEPEILPDGDHDLKR;PHPYPALTPEQK;GVVPLAGTNGETTTQGLDGLSER;GILAADESTGSIAKR;ADDGRPFPQVIK;QLLLTADDR;LQSIGTENTEENRR;ALQASALK;PHPYPALTPEQKK	1.39251	0.0822184	1.2202	0.208366	0.880298	0.111272
sp|P67779|PHB_RAT	Prohibitin OS=Rattus norvegicus GN=Phb PE=1 SV=1	30.42	29820	16	16	63.24	VFESIGK;EFTEAVEAK;NVPVITGSK;GVQDIVVGEGTHFLIPWVQKPIIFDCR;NITYLPAGQSVLLQLPQ;AAELIANSLATAGDGLIELR;NVPVITGSKDLQNVNITLR;KLEAAEDIAYQLSR;QVSDDLTER;FDAGELITQR;VLPSITTEILK;AVIFDR;DLQNVNITLR;IYTSIGEDYDER;AAIISAEGDSK;NITYLPAGQSVL	0.682291	0.00778733	0.810439	0.119283	1.17831	0.066583
tr|D3ZUX7|D3ZUX7_RAT	Protein Acsf3 OS=Rattus norvegicus GN=Acsf3 PE=4 SV=1	30.33	65267	16	16	39.11	GVLAPYAVPSELLLVEAIPR;HFTQSHVQDFVR;SSVVVVGQEYLER;LMVSGSAALPVPLLEK;VSALEIER;QLLQQFYPSEQR;TDGSAPVFIR;LGVPLLPLTPAVYHGAAEKPIEQPIQER;SAFTPDGWFR;VTAVVALQEGHSLSHR;YGMTEIGMALSNPLTEAR;ALAFGDR;SLCLAQEICSLR;GPSVFQEYWDKPEETK;VPGSVGTPLPGVEVR;VTPGFEEKEGELLVK	1.07088	0.337854	1.11485	0.202738	1.03216	0.481762
sp|Q3B7D0|HEM6_RAT	Oxygen-dependent coproporphyrinogen-III oxidase, mitochondrial OS=Rattus norvegicus GN=Cpox PE=2 SV=1	30.27	49279	17	17	43.79	EAEILEVLR;YFEVEEADGK;EACDQHGPDIYPK;TCAEAVVPSYVPIVK;FGLFTPGSR;NPYAPTMHFNYR;RGIGGIFFDDLDSPSKEEAFR;GIGGIFFDDLDSPSKEEAFR;IESILMSLPLTAR;AGVNISVVHGNLSEEAANQMR;ALAQVDGVADFSVDRWER;EGGGGITCVLQDGR;LEEDGDELAR;LPFTAMGISSVIHPK;DGKLPFTAMGISSVIHPK;KEGGGGITCVLQDGR;YVEFNLVYDR	0.927667	0.479964	1.00198	0.343408	1.08594	0.243039
tr|B5DEL9|B5DEL9_RAT	RCG62292, isoform CRA_a OS=Rattus norvegicus GN=Rps7 PE=2 SV=1	30.21	22127	17	17	71.13	AIIIFVPVPQLK;AQQNNVEHKVETFSGVYKK;EIEVGGGR;TLTAVHDAILEDLVFPSEIVGKRIRVKLDGSR;EIEVGGGRK;VETFSGVYKK;ELNITAAK;TLTAVHDAILEDLVFPSEIVGK;IVKPNGEKPDEFESGISQALLELEMNSDLK;KAIIIFVPVPQLK;LTGKDVNFEFPEFQL;TLTAVHDAILEDLVFPSEIVGKR;DVNFEFPEFQL;VHLDKAQQNNVEHK;AQQNNVEHKVETFSGVYK;HVVFIAQR;AQQNNVEHKVETF	1.19917	0.160032	1.43264	0.0497297	1.25486	0.0117582
tr|G3V8R1|G3V8R1_RAT	Nucleobindin 2, isoform CRA_b OS=Rattus norvegicus GN=Nucb2 PE=4 SV=1	30.12	50118	15	15	48.81	LDALQDTGMNHHLLLK;QVIEVLETDPHFR;LHDVNNDGFLDEQELEALFTK;LVTLEEFLR;AKLDALQDTGMNHHLLLK;DQLKEVWEETDGLDPNDFDPK;AATADLEQYDR;QHDHLEAQKQEYQQAVQQLEQK;ADIEEIR;QFEHLNHQNPDTFESKDLDMLIK;VHNVEPVESAR;QVIEVLETDPHFREK;LSQELDLVSHK;IEPPDTGLYYDEYLK;KFQQGIAPSGPAGELKFEPHT	1.00553	0.661022	1.2537	0.0762099	1.27079	0.0410779
sp|Q62730|DHB2_RAT	Estradiol 17-beta-dehydrogenase 2 OS=Rattus norvegicus GN=Hsd17b2 PE=2 SV=1	30.06	41967	15	15	45.93	LVNVSSMGAMIPFQMVAAYASTK;VFLPLLR;EILDHFSKEIQENYGQEYVHTQK;EMSNPDITPVLR;EGPGAEELR;VVTIHPGGFQTNIVGSQDSWDKMEK;HLDKLGFTVFAGVLDKEGPGAEELRK;LSVLQMDVTKPEQIKDVHSEVAEK;EIQENYGQEYVHTQK;LALPVMR;EILDHFSK;AVLVTGADSGFGHALAK;VVTIHPGGFQTNIVGSQDSWDK;LGFTVFAGVLDKEGPGAEELRK;AAISMFSAVIR	0.921388	0.192558	0.166835	3.37e-07	0.177905	1.1e-06
tr|G3V7G8|G3V7G8_RAT	Glycine--tRNA ligase OS=Rattus norvegicus GN=Gars PE=3 SV=1	30.06	81794	15	15	24.59	VGISPDKLR;DLANGNITWADVEAR;IYLYLTK;NNIIQTWR;ELALQPKDDIVDR;GEFTIETEGK;LLEFNQGKLPFAAAQIGNSFR;CSVLPLSQNQEFMPFVK;AEVSELPSVVR;TVNVVQFEPNKGAVGK;LPFAAAQIGNSFR;TLHVEEVVPSVIEPSFGLGR;FADFMVK;MDSAEELLAPLR;TFFSFPAVVAPFK	1.15912	0.0150264	1.23761	0.0408458	1.07545	0.107831
sp|P39052|DYN2_RAT	Dynamin-2 OS=Rattus norvegicus GN=Dnm2 PE=1 SV=1	30.05	98232	16	16	20.92	GISPVPINLR;DMILQFISR;VYSPHVLNLTLIDLPGITK;ESLPTLR;NLVDSYVAIINK;HVFAIFNTEQR;SSVLENFVGR;GYIGVVNR;TLNQQLTNHIR;YMLPLDNLK;RIEGSGDQVDTLELSGGAR;AIPNQGEILVIR;ESSLILAVTPANMDLANSDALK;KFFLSHPAYR;SSVLENFVGRDFLPR;EVDPQGLR	0.985612	0.185902	0.972044	0.287044	0.978014	0.280046
sp|P31399|ATP5H_RAT	ATP synthase subunit d, mitochondrial OS=Rattus norvegicus GN=Atp5h PE=1 SV=3	30.05	18764	16	16	85.71	KYPYWPHQPIENL;SWNETFHTR;ANVDKPGLVDDFK;ANVDKPGLVDDFKNKYNALK;IKNMIPFDQMTIDDLNEVFPETK;ANVDKPGLVDDFKNK;NMIPFDQMTIDDLNEVFPETK;IPVPEDKYTALVDAEEKEDVKNCAQFVTGSQAR;YPYWPHQPIENL;YNALKIPVPEDKYTALVDAEEKEDVKNCAQFVTGSQAR;LASLSEKPPAIDWAYYR;AIGNALK;TIDWVSFVEIMPQNQK;IPVPEDKYTALVDAEEKEDVK;TIDWVSF;NCAQFVTGSQAR	1.07402	0.00835915	1.09533	0.174482	1.04337	0.0685254
sp|P02651|APOA4_RAT	Apolipoprotein A-IV OS=Rattus norvegicus GN=Apoa4 PE=2 SV=2	30.04	44457	17	17	46.29	ELEDLR;QLTPYIQR;ATIDQNLEDLR;NLAPLVEDVQSK;AVEPLGDKFNMALVQQMEK;SLEDLNKQLDQQVEVFR;LAPLAEGVQEK;LNHQMEGLAFQMK;ANELKATIDQNLEDLR;VSSFMSTLQK;SLEDLNK;TDVTQQLNTLFQDK;QLDQQVEVFRR;VSTNIDQLQK;VSQMFGDNVQK;QQLGSDSGDVESHLSFLEK;LVPFAVQLSGHLTK	1.55549	0.0375461	1.88174	0.00338421	1.22326	0.0377894
sp|P97532|THTM_RAT	3-mercaptopyruvate sulfurtransferase OS=Rattus norvegicus GN=Mpst PE=1 SV=3	30.03	32940	16	15	52.19	RFQVVDAR;DGIEPGHIPGSVNIPFTEFLTSEGLEKSPEEIQR;AQPEHVISQGR;FQVVDAR;ALVSAQWVAEALK;SPEEIQR;AFGHHSVSLLDGGFR;DGIEPGHIPGSVNIPFTEFLTSEGLEK;SPSEPAEFCAQLDPSFIK;HIPGAAFFDIDR;ALVSAQWVAEALKSPR;THEDILENLDAR;LLDASWYLPK;THEDILENLDARR;YWLSQNLPISSGK	1.50007	0.113976	1.36675	0.428202	0.924046	0.294972
sp|P81155|VDAC2_RAT	Voltage-dependent anion-selective channel protein 2 OS=Rattus norvegicus GN=Vdac2 PE=1 SV=2	30.01	31746	16	14	59.66	SFNAGGHK;VNNSSLIGVGYTQTLRPGVK;TGDFQLHTNVNNGTEFGGSIYQK;GFGFGLVK;SCSGVEFSTSGSSNTDTGK;YQLDPTASISAK;SNFAVGYR;LTFDTTFSPNTGKK;YKWCEYGLTFTEK;WCEYGLTFTEK;WNTDNTLGTEIAIEDQICQGLK;DIFNKGFGFGLVK;LTFDTTFSPNTGK;VSGTLETK	0.809217	0.0179532	0.737247	0.0667457	0.943341	0.0962931
sp|Q4FZT0|STML2_RAT	Stomatin-like protein 2, mitochondrial OS=Rattus norvegicus GN=Stoml2 PE=1 SV=1	29.99	38414	16	16	41.93	ESMQMQVEAER;NTVILFVPQQEAWVVER;QAQILASEAEKAEQINQAAGEASAVLAK;IMDPYKASYGVEDPEYAVTQLAQTTMR;DVQTTDTSIEELG;ASYGVEDPEYAVTQLAQTTMR;RDVQTTDTSIEELGR;ILEPGLNVLIPVLDR;APVPGAQNSSEAR;DVQTTDTSIEELGR;ESAINVAEGK;ATVLESEGTR;KQAQILASEAEKAEQINQAAGEASAVLAK;QAQILASEAEK;ESMQMQVEAERR;ESAINVAEGKK	0.804477	0.287457	1.03675	0.22589	1.28427	0.161238
tr|G3V640|G3V640_RAT	Mitochondrial import inner membrane translocase subunit TIM44 OS=Rattus norvegicus GN=Timm44 PE=3 SV=1	29.89	51061	16	16	37.31	EIDESVLGHTGTYR;LLDISASSTEQIL;DFKDNNVVFNR;DQEELNPYAAWR;MKYDESDNVLIR;TIESETVR;ESLDEVSKSDLGR;VFEANEEALGVVLHK;ALGLQFHSR;KLEESDALQEAR;ESLDEVSK;ALTDKVTDLLGGLFSK;VTDLLGGLFSK;ILDISNVDLAMGK;TEMSEVLTEILR;VDPTFDKDR	0.809181	0.0218386	1.0031	0.175162	1.2387	0.00718874
tr|F1M4A0|F1M4A0_RAT	Protein Tjp1 OS=Rattus norvegicus GN=Tjp1 PE=4 SV=2	29.87	194032	17	17	13.27	AEASSPVPYLSPETNPASSASAVK;HEEQPTSGYEVHNR;EISQDSLAAR;EGLEEGDQILR;QIIDQDKHALLDVTPNAVDR;IVESDVGDSFYIR;DGNIQEGDVVLK;LGSWLAIR;AEQLASVQYTLPK;QYFDQYPR;EAGFLRPVTIFGPIADVAR;QNHILKQPALGHPGQR;TSTLRHEEQPTSGYEVHNR;EEPDIYQIAK;DNPHFQSGETSIVISDVLK;YRPEAQPYAPAGPK;FEEPAPLPYDSRPR	0.751909	0.00688644	0.575763	0.00320153	0.766179	0.032982
sp|Q3MIE4|VAT1_RAT	Synaptic vesicle membrane protein VAT-1 homolog OS=Rattus norvegicus GN=Vat1 PE=1 SV=1	29.87	43119	17	17	50.5	AETGAGEGAPSQPPTVEVASDPQPPPAPEASASASAPPLR;IDSVWPFEK;ACGLNFADLMGR;GVDIVMDPLGGSDTAK;VLLVPGPEK;GYHLLKPMGK;CLVLTGFGGYDK;VLLVPGPEKET;VVTYGMANLLTGPK;SAEREATEAATVAAAAEAR;VMVLNR;NLMAMAR;EATEAATVAAAAEAR;TVENVTVFGTASASK;QGLYDRLPPLPVTPGMEGAGVVVAVGEGVSDR;LPPLPVTPGMEGAGVVVAVGEGVSDRK;QGLYDRLPPLPVTPGMEGAGVVVAVGEGVSDRK	1.71785	0.0256955	1.44764	0.148434	0.83445	0.162346
tr|D3ZVL1|D3ZVL1_RAT	Protein LOC100912115 OS=Rattus norvegicus GN=LOC100912115 PE=4 SV=2	29.83	87425	15	15	27.26	EHSPYGPSPLGRPPSETR;LSPLLPGGGGR;LSGPAELR;NQIYTQLSEVDQIKEDLTEHIK;TIHSYQGQVISHEK;GAIKDALNENSQLQESQK;IFEINEER;AFLSPPTLLEGPLR;KAHDNWLAAR;ISHAAEELETYR;AQAEQVLSEKETQIESLIK;SGLEDTASLDNQPK;GPENLLDHQMNTER;QASLQSENTEFESESQR;SKLEDEILLLEK	0.908125	0.301181	0.621466	0.00480275	0.678998	0.00959302
sp|P09495|TPM4_RAT	Tropomyosin alpha-4 chain OS=Rattus norvegicus GN=Tpm4 PE=1 SV=3	29.81	28510	32	19	73.79	AEVSELK;IQALQQQADDAEDR;KIQALQQQADDAEDRAQGLQR;AMKDEEKMEIQEMQLK;KLVILEGELER;EENVGLHQTLDQTLNELNCI;LVILEGELERAEER;KIQALQQQADDAEDR;SLEAASEK;KLVILEGELERAEER;TIDDLEEKLAQAK;TIDDLEEK;SSDLEEELK;AEVSELKSSDLEEELKNVTNNLK;AGLNSLEAVK;SSDLEEELKNVTNNLK;IQALQQQADDAEDRAQGLQR;AGLNSLEAVKR;MEIQEMQLK	1.61922	0.0137698	1.39251	0.0397252	0.858844	0.101941
tr|G3V7I0|G3V7I0_RAT	Peroxiredoxin 3 OS=Rattus norvegicus GN=Prdx3 PE=4 SV=1	29.76	28300	15	15	50.58	TPAVTQHAPHFK;ELSLDDFKGK;GTAVVNGEFK;AFQFVETHGEVCPANWTPESPTIKPSPTASKEYFEK;AFQFVETHGEVCPANWTPESPTIKPSPTASK;NGGLGHMNITLLSDLTK;KNGGLGHMNITLLSDLTK;ELSLDDFK;PAVTQHAPHFK;HLSVNDLPVGR;GLFIIDPNGVIK;GTAVVNGEFKELSLDDFK;GTAVVNGEFKELSLDDFKGK;SVEETLR;DYGVLLESAGIALR	0.731307	0.020379	0.892608	0.214183	1.26946	0.0712954
sp|P11348|DHPR_RAT	Dihydropteridine reductase OS=Rattus norvegicus GN=Qdpr PE=1 SV=1	29.69	25552	15	15	67.22	MTDSFTEQADQVTAEVGK;AALDGTPGMIGYGMAK;LLGDQKVDAILCVAGGWAGGNAK;QSIWTSTISSHLATK;GAVHQLCQSLAGK;VLVYGGR;VDAILCVAGGWAGGNAK;EGGLLTLAGAK;NSGMPSGAAAIAVLPVTLDTPMNRK;NSGMPSGAAAIAVLPVTLDTPMNR;HLKEGGLLTLAGAK;RPNSGSLIQVVTTDGKTELTPAYF;SGSLIQVVTTDGKTELTPAYF;TELTPAYF;NCDLMWK	0.913779	0.0233862	0.886077	0.0272724	0.972286	0.214618
sp|P10888|COX41_RAT	Cytochrome c oxidase subunit 4 isoform 1, mitochondrial OS=Rattus norvegicus GN=Cox4i1 PE=1 SV=1	29.59	19515	17	17	52.66	SEDYALPSYVDRR;WDYNKNEWKK;EKADWSSLSR;ADWSSLSRDEK;RDYPLPDVAHVK;EKADWSSLSRDEK;IQFNESFAEMNKGTNEWK;SEDYALPSYVDR;PLPDVAHVK;VNPIQGFSAK;LLSASQK;DYPLPDVAHVK;WDYNKNEWK;IQFNESFAEMNK;AHGSVVK;ADWSSLSR;VNPIQGF	0.823889	0.0118289	0.580866	0.000704504	0.704943	0.024513
sp|Q01177|PLMN_RAT	Plasminogen OS=Rattus norvegicus GN=Plg PE=2 SV=2	29.58	90536	16	16	23.77	TLCYITGWGETK;TPANFPDAGLEMNYCR;VILGAHEER;LVLEPNDADIALLK;YVNWIER;NLEENYCR;TAVTAAGTPCQEWAAQEPHSHR;MRDVILFEK;CEGETDFICR;EQQCVIMAENSK;LSRPATITDNVIPACLPSPNYVVADR;IFTPQTNPR;WSDTSPHVPK;SSRPEFYK;WEYCDIPR;ILGSDVQQIAVTK	1.29213	0.000517287	1.24241	0.00422163	0.967311	0.0250142
tr|G3V8G2|G3V8G2_RAT	Proteasome (Prosome, macropain) 26S subunit, non-ATPase, 5 (Predicted), isoform CRA_a OS=Rattus norvegicus GN=Psmd5 PE=4 SV=1	29.54	55854	15	15	37.3	LLQAVEPIHLAR;VFTAIANQPWAQK;AAQAVSLLR;EQTALCVSILER;TVAEIFGNSNYLR;ELTGEDVLVR;TLTLSQIGR;QVVCCIGGENLSVAK;YPVFLEK;LEAPLEELR;DSLELFR;TYLSEGPYYVKPVATTAVEGAD;ALQSVVQAVPLHELR;GISNQPFPELHCAALK;IVEDSEAVTEVLSNAELLR	1.00505	0.544026	0.903332	0.286164	0.890594	0.135323
tr|D4A9D6|D4A9D6_RAT	DEAH (Asp-Glu-Ala-His) box polypeptide 9 (Predicted) OS=Rattus norvegicus GN=Dhx9 PE=4 SV=1	29.54	131733	16	16	17.04	ELDALDANDELTPLGR;DVVLAYPEVR;MTPAYEIR;GANLKDYYSR;LAAQSCALSLVR;DFVNYLVR;LAHFEPSQR;GISHVIVDEIHER;AAECNIVVTQPR;VEGFNYAGMGNSTNKK;TTQVPQYILDDFIQNDR;QPNIISQLDPVNEHMLNTIR;MSGEEAEIR;LGGIGQFLAK;YQILPLHSQIPR;AIEPPPLDAVIEAEHTLR	0.962507	0.230466	0.968398	0.33266	0.997197	0.091176
sp|Q6PDV7|RL10_RAT	60S ribosomal protein L10 OS=Rattus norvegicus GN=Rpl10 PE=1 SV=3	29.46	24604	14	14	57.48	AKVDEFPLCGHMVSDEYEQLSSEALEAAR;GAFGKPQGTVAR;MLSCAGADR;VDEFPLCGHMVSDEYEQLSSEALEAAR;LHPFHVIR;EHVIEALR;VHIGQVIMSIR;IFDLGR;LQNKEHVIEALRR;YIPNRGPLDKWR;LIPDGCGVK;FNADEFEDMVAEK;GPLDKWR;FNADEFEDMVAEKR	0.853801	0.0844467	1.1765	0.0319922	1.3833	0.00441416
tr|G3V7V6|G3V7V6_RAT	All-trans-13,14-dihydroretinol saturase, isoform CRA_b OS=Rattus norvegicus GN=Retsat PE=4 SV=1	29.36	67478	14	14	32.51	VLVLEQHTK;RPPEPLVTDKEAR;LFPQLEGKVESVTGGSPLTNQYYLAAHR;ASTQSLAEVLK;ATVQSVLLDSAGR;NTFLEASMSVIMK;LHPHAMASLR;EKAPEHIPLLFIAFPSSKDPTWEDRFPDR;VESVTGGSPLTNQYYLAAHR;GGSSEIAFHTIPLIQR;GATYGADHDLAR;NLYSDLQALGSK;EFPMYSGR;AGGCCHTFGENGLEFDTGIHYIGR	1.27865	0.0592162	0.735623	0.0744514	0.575745	0.00290461
sp|Q9Z311|MECR_RAT	Trans-2-enoyl-CoA reductase, mitochondrial OS=Rattus norvegicus GN=Mecr PE=1 SV=1	29.34	40327	15	15	53.89	DLPLPR;MLAAPINPSDINMIQGNYGLLPK;TEAVFSEEALIGVPK;GFWLSQWK;DLGADYVLTEEELR;LALNCVGGK;NLELTAVEGSDVHVK;ALVYGNHGDPAK;NIFKDLPLPR;LPAVGGNEGVGQVIAVGSSVSGLKPGDWVIPANAGLGTWR;DIPLQSAATLGVNPCTAYR;LKDLGADYVLTEEELRMPETK;QPVTASVSMLIFK;LKDLGADYVLTEEELR;HLAPGGTMVTYGGMAK	1.62538	0.0589355	2.12749	0.00469148	1.31531	0.0623461
tr|Q68FX8|Q68FX8_RAT	Mitochondrial-processing peptidase subunit alpha OS=Rattus norvegicus GN=Pmpca PE=2 SV=1	29.34	58156	15	15	34.73	MVLAGVGVEHEHLVECAR;KLPHELCTLIR;LYLNVLNR;EMVEIITK;EFILMGR;GKPAVAALGDLTDLPTYEHIQAALSSR;FDSKDEILLTLEK;TVDLVELER;LTDEEIEMTR;EVLHSYLK;GLDTVVGLLADVVLHPR;FCPVENIGK;VTTLDNGLR;FGQFCTLGILINSGSR;DTTMYAVSADSK	0.952263	0.333765	0.975968	0.631713	1.01352	0.436396
sp|Q64581|CP3AI_RAT	Cytochrome P450 3A18 OS=Rattus norvegicus GN=Cyp3a18 PE=2 SV=1	29.32	57308	17	15	32.19	EEAKGEPINMK;AITMSEDEEWKR;GTVVTIPIYPLHRNPEYWLEPEEFNPER;LKEMFPLMR;DVEINGVFIPK;LQNEIDR;VDFLQLMMNTQNSK;NRVDFLQLMMNTQNSK;QPIFQPEGPIILK;GTVVTIPIYPLHR;QYGDTLLK;QSMNFFKK;LYPIATR;NPEYWLEPEEFNPER;TILSPTFTSGK	0.419633	2.6e-05	1.03943	0.20686	2.92126	0.000130706
sp|Q5BK63|NDUA9_RAT	NADH dehydrogenase [ubiquinone] 1 alpha subcomplex subunit 9, mitochondrial OS=Rattus norvegicus GN=Ndufa9 PE=1 SV=2	29.28	42560	16	15	43.24	NFDFEDVFVNIPR;CDIYDTMHLR;WLSSEIEETKPAK;TVKQPVYVADVSK;YVVNHLGR;GIANATKNPDAIGK;MGSQVIIPYR;TFAFTGPNR;AVQHSNVVINLIGREWETR;TFIPYPLPR;QPVYVADVSK;TVFPDAIIIRPSDMFGREDR;TVFPDAIIIRPSDMFGR;AVQHSNVVINLIGR;SSVSGVVATVFGATGFLGR	0.844262	0.00192838	0.972447	0.00925248	1.15536	0.108142
sp|P84092|AP2M1_RAT	AP-2 complex subunit mu OS=Rattus norvegicus GN=Ap2m1 PE=1 SV=1	29.25	49655	16	16	35.17	SNIWLAAVTK;FGMNDKIVIEK;TTKDIILPFR;WARPPISMNFEVPFAPSGLK;YKASENAIVWK;LNYSDHDVIK;ASENAIVWK;NAVDAFR;SPVTNIAR;SYLSGMPECK;SNFKPSLLAQK;SISFIPPDGEFELMR;VIPLVR;TFITQQGIK;DIILPFR;QSIAIDDCTFHQCVR	0.918157	0.0883018	0.950636	0.0570681	1.02578	0.345523
tr|F1LSP9|F1LSP9_RAT	Protein Fggy OS=Rattus norvegicus GN=Fggy PE=4 SV=1	29.18	60254	16	16	35.87	LIDHMVQSHPAFPELQAK;SLCSLVCK;MIGLEDLIGDNYNK;IGNLVLPPGASLGSGLIPEAAR;HSVLQYVGGVMSVEMQAPK;EIVQGIDAHR;GLGFDATCSLVVLDKEFHPLPVNR;GVLLAFAEQPIKK;AGHFFDLPDFLSWK;GVLLAFAEQPIK;GMVTGLTLSR;YQVFLR;GHGLTCEGQPVTSR;SPLADLTLK;NIIMWLDHR;GWDDSFWK	0.905265	0.265956	0.939572	0.555466	1.03718	0.214929
sp|O88867|KMO_RAT	Kynurenine 3-monooxygenase OS=Rattus norvegicus GN=Kmo PE=1 SV=1	29.17	54354	15	15	36.4	DLLTAVESYPNAK;SINLALSYR;VANFMR;SAWTGTSGHWNR;DFFLLPAQPMISVK;AVGLEDQIVSK;CCPEEGILTMLGPNKVPR;NFQVDVYEAR;NFPDAIPLMGEQALMR;LNKDLLTAVESYPNAK;SQYILSISR;NAFMMIALPNMDK;FRIPDDHAISDLSMYNYIEMR;DITCDLIVGCDGAYSTVR;RNFQVDVYEAR	0.717687	0.00788798	0.719321	0.0132755	0.997423	0.58742
tr|D4ACG2|D4ACG2_RAT	IlvB (Bacterial acetolactate synthase)-like (Predicted), isoform CRA_c OS=Rattus norvegicus GN=Ilvbl PE=3 SV=1	29.06	72271	15	15	31.99	HKVPVIALVGNDAGWTQISR;GALQAIDQMSLFRPLCK;AAMGLGAQGLILSR;TDFRDGSISV;AAVETLGVPCFLGGMSR;NAQVAQSPVLLLGGAASTLLQK;LTGTVGVAAVTAGPGLTNTVTAVK;LVEGLQGQTWSSDWVEELRK;LVEGLQGQTWSSDWVEELR;HGGESVAAVLR;ADVVVLAGAVCDFR;EMIPAQLPK;LGSDVACSLAYTDYHK;SSIIIVNR;ALLPVPQHLNPVR	0.924969	0.64803	0.814358	0.199012	0.875247	0.275341
sp|Q63083|NUCB1_RAT	Nucleobindin-1 OS=Rattus norvegicus GN=Nucb1 PE=1 SV=1	28.98	53507	15	15	40.31	EFGETAEGWK;DLELLIQTATR;NVDTNQDRLVTLEEFLASTQR;LVTLEEFLASTQR;QEPNLQVDHMNLLK;AAPHQEDNQATETPDTGLYYHR;ELQQAVLQMEQR;DVPASEK;DLAQYDAAHHEEFKR;EVWEELDGLDPNRFNPK;LSQETEALGR;KVPEQPPVLPQLDSQHL;DLAQYDAAHHEEFK;LSQELDFVSHNVR;ADTGDAPVPAPAGDQK	1.01466	0.16267	0.984435	0.194965	0.971428	0.12269
sp|P57113|MAAI_RAT	Maleylacetoacetate isomerase OS=Rattus norvegicus GN=Gstz1 PE=1 SV=2	28.97	23961	16	16	70.37	QPDTPAELR;VDLSPYPTISHINK;QVGQENQMPWAQK;ILQSTAGK;ALLALEAF;IALALK;GIDYEIVPINLIK;ALLALEAFQVSHPCRQPDTPAELRT;DGGQQFSEEFQTLNPMK;ALLALEAFQVSHPCRQPDTPAELR;QPDTPAELRT;MISDLIASGIQPLQNLSVLK;ALLALEAFQVSHPCR;FKVDLSPYPTISHINK;YCVGDEVSMADVCLAPQVANAER;AITSGFNALEK	0.886191	0.0458048	1.11802	0.325815	1.38994	0.042765
sp|Q641Y2|NDUS2_RAT	NADH dehydrogenase [ubiquinone] iron-sulfur protein 2, mitochondrial OS=Rattus norvegicus GN=Ndufs2 PE=1 SV=1	28.92	52562	15	15	37.58	LVLELSGEMVR;MPPGEIKVDDAK;GSGIQWDLRK;GEFGVYLVSDGSSRPYR;MFEFYER;KTQPYDVYDQVEFDVPIGSR;IKAPGFAHLAGLDK;TQPYDVYDQVEFDVPIGSR;TSMESLIHHFK;IDEVEEMLTNNR;GSGIQWDLR;ETAHWKPPPWNDVDVLKEK;APGFAHLAGLDK;VVTNVTLNFGPQHPAAHGVLR;LYTEGYQVPPGATYTAIEAPK	1.08342	0.220919	1.1223	0.222881	1.03383	0.132015
sp|Q6AYT3|RTCB_RAT	tRNA-splicing ligase RtcB homolog OS=Rattus norvegicus GN=Rtcb PE=2 SV=1	28.88	55250	16	16	40	SSMTFLTR;GVIPMNAK;NYNDELQFLDKINK;NYNDELQFLDK;GGGVGGFLPAMK;GQVCVMIHSGSR;VEQHVVDGKER;GLGHQVATDALVAMEK;TNLDESDVQPVKEQLAQAMFDHIPVGVGSK;GMAAAGNYAWVNR;QIGNVAALPGIVHR;LMFEELR;VFNTTPDDLDLHVIYDVSHNIAK;LVMEEAPESYK;IASPEGQDYLK;MLQADPNKVSPR	1.34535	0.0825276	1.28899	0.0377332	0.947728	0.298698
tr|Q5XIM7|Q5XIM7_RAT	Lysine--tRNA ligase OS=Rattus norvegicus GN=Kars PE=2 SV=1	28.87	71624	15	15	24.44	EICNAYTELNDPVR;LPETSLFETEETR;QLFEEQAK;VTMFLTDSNNIK;MLVVGGIDR;ILDDICVAR;IAPELYHK;LIFYDLR;RGDIIGVEGNPGK;ITYHPDGPEGQAYEIDFTPPFR;ETATATETPESTEASPSV;ITYHPDGPEGQAYEIDFTPPFRR;KGELSIVPR;LPETSLFETEETRK;ISMVEELEK	0.993158	0.198311	0.973091	0.119266	0.970289	0.234393
sp|P23965|ECI1_RAT	Enoyl-CoA delta isomerase 1, mitochondrial OS=Rattus norvegicus GN=Eci1 PE=1 SV=1	28.87	32255	15	15	47.4	GVILTSERPGIF;EADIQNFTSF;QREADIQNFTSFISR;EADIQNFTSFISR;IMADNSK;VLVEKEGEAGIAVMK;WFTIPDHSR;SLHVYLEK;NPAHYAEYWK;EGEAGIAVMK;AVQELWLR;GVILTSERPGIFSAGLDLMEMYGR;ALQLGTLFPPAEALK;DNYVNTIGHR;VGLVDEVVPEDQVHSK	0.289166	0.000418904	0.913172	0.338354	3.44825	0.0010864
sp|Q99J82|ILK_RAT	Integrin-linked protein kinase OS=Rattus norvegicus GN=Ilk PE=2 SV=1	28.85	51374	16	16	42.92	YGEMPVDK;FALDMAR;GMAFLHTLEPLIPR;FDMIVPILEK;ISMADVK;MDDIFTQCR;DFNEECPR;GDDTPLHLAASHGHR;WQGNDIVVK;LWLDNTENDLNQGDDHGFSPLHWACR;EVPFADLSNMEIGMK;SVMIDEDMTAR;SAVVEMLIMR;LNENHSGELWK;MYAPAWVAPEALQK;VALEGLRPTIPPGISPHVCK	1.09672	0.373383	1.17701	0.229652	1.08108	0.318678
sp|P26772|CH10_RAT	10 kDa heat shock protein, mitochondrial OS=Rattus norvegicus GN=Hspe1 PE=1 SV=3	28.77	10902	15	15	88.24	VLQATVVAVGSGGK;FLPLFDR;VLLPEYGGTK;SQGKVLQATVVAVGSGGK;GGIMLPEKSQGK;GGIMLPEK;VVLDDKDYFLFRDGDILGK;KFLPLFDR;DGDILGKYVD;SAAETVTK;GGEIQPVSVK;DGDILGK;VGDKVLLPEYGGTK;GKGGEIQPVSVK;VVLDDKDYFLFR	1.35791	0.680476	1.69275	0.0488936	1.25933	0.0340964
tr|M0RC77|M0RC77_RAT	Kynurenine formamidase OS=Rattus norvegicus GN=Afmid PE=3 SV=1	28.68	34370	14	14	50	TEEVVGNFMQIGSQATQK;MDIYFPDEDSK;ASFQELCGVDHFDIIENLTR;MKTEEVVGNFMQIGSQATQK;SVVFLQR;GTLDQMVDQVSR;LLEVAPARPVVPAYPVLVFVAQHDSPEFHR;QSKEFCETLR;NQLDVSYGDGVGEK;TLSSEELEKQYSPR;RNQLDVSYGDGVGEK;EFCETLR;TLSSEELEK;ALPSSPSPGQAPWR	1.0246	0.522236	0.998696	0.513829	0.978716	0.691763
tr|E9PT66|E9PT66_RAT	Protein Sf3b3 OS=Rattus norvegicus GN=Sf3b3 PE=4 SV=2	28.54	135552	18	18	16.84	ILELLRP;NFGDQPDIR;LYNLTLQR;AEVIMNYHVGETVLSLQK;SVAGGFVYTYK;NENQLIIFADDTYPR;LTISSPLEAHK;LVYILNR;SWLSYSYQSR;NVSEELDRTPPEVSK;MQGQEAVLAMSSR;IVPGQFLAVDPK;AVMISAIEK;DLILSPR;AGNGQWASVIR;TVLDPVTGDLSDTR;FLAVGLVDNTVR;TPVEEVPAAIAPFQGR	1.00395	0.0480424	1.01998	0.0318146	1.01388	0.0587282
tr|F1LPB8|F1LPB8_RAT	Ectonucleoside triphosphate diphosphohydrolase 5 OS=Rattus norvegicus GN=Entpd5 PE=3 SV=2	28.53	47391	16	15	43.79	DGFGFEDGTLLQLTK;QGAETVQELLEVAKDSIPR;GQETVGTLDLGGASTQITFLPQLEK;YQYGGNQEGEMGFEPCYAEVR;WLEAEWIFGGVK;QGAETVQELLEVAK;LATLGALEAEGTDGHTFR;AQTLLLEVEEIFK;GGVLKVEDFER;AAETHLIDYEK;LYTHSYLGFGLK;IHVYTFVQR;GSSFYAFSYYYDR;VEDFER;LHQPEEIR	1.49634	0.0799647	1.13619	0.253654	0.758708	0.126598
sp|P08461|ODP2_RAT	Dihydrolipoyllysine-residue acetyltransferase component of pyruvate dehydrogenase complex, mitochondrial OS=Rattus norvegicus GN=Dlat PE=1 SV=3	28.52	67166	16	16	31.33	ISVNDFIIK;LQPHEFQGGTFTISNLGMFGIK;GIDLTQVK;VPEANSSWMDTVIR;GLETIASDVVSLASK;VFVSPLAK;ILVPEGTR;DIDSFVPTK;AAPAAAAAAPPGPR;YLEKPVTMLL;ASALACLKVPEANSSWMDTVIR;VAPTPAGVFIDIPISNIR;VVDGAVGAQWLAEFKK;VVDGAVGAQWLAEFK;VPLPSLSPTMQAGTIAR;DVPLGTPLCIIVEK	0.64648	0.0352557	0.920028	0.289399	1.6412	0.0996426
sp|P80254|DOPD_RAT	D-dopachrome decarboxylase OS=Rattus norvegicus GN=Ddt PE=1 SV=3	28.48	13133	18	18	100	FFPLEPWQIGKK;PFVELETNLPASR;STEPCAHLLIS;SHSSSFFK;VSVTIRPGMTLLMNK;IPAGLENR;FLTEELSLDQDRIIIR;ENRLCAATATILDKPEDR;PLEPWQIGK;MPFVELETNLPASR;STEPCAHLLISSIGVVGTAEQNR;FFPLEPWQIGK;SIGVVGTAEQNR;KGTVMTFL;FLTEELSLDQDR;VSVTIRPGMTLLMNKSTEPCAHLLISSIGVVGTAEQNR;GTVMTFL;LCAATATILDKPEDR	2.38879	0.0259751	2.98476	0.0462317	1.64112	0.00836445
tr|F1LQ48|F1LQ48_RAT	Protein Fblim1 OS=Rattus norvegicus GN=Hnrnpl PE=4 SV=2	28.44	67904	14	14	41.73	NGVQAMVEFDSVQSAQR;AITHLNNNFMFGQK;LCFSTAQHAS;SKPGAAMVEMADGYAVDR;VFNVFCLYGNVEK;NPNGPYPYTLK;SSSGLLEWDSKSDALETLGFLNHYQMK;QPAIMPGQSYGLEDGSCSYKDFSESR;NDQDTWDYTNPNLSGQGDPGSNPNKR;YGPQYGHPPPPPPPPDYGPHADSPVLMVYGLDQSK;SDALETLGFLNHYQMK;TENAGDQHGGGGGGGSGAAGGGGGENYDDPHKTPASPVVHIR;ASLNGADIYSGCCTLK;LNVFKNDQDTWDYTNPNLSGQGDPGSNPNKR	1.17391	0.295102	1.21538	0.414187	1.0533	0.285042
sp|P62198|PRS8_RAT	26S protease regulatory subunit 8 OS=Rattus norvegicus GN=Psmc5 PE=1 SV=1	28.41	45627	16	15	49.51	LEGGSGGDSEVQR;IAELMPGASGAEVK;VPDSTYEMIGGLDK;VALRNDSYTLHK;GVCTEAGMYALR;FVVDVDKNIDINDVTPNCR;ALDGPEQMELEEGKAGSGLR;GVLLYGPPGTGK;TMLELLNQLDGFEATK;IEELQLIVNDK;ALDGPEQMELEEGK;ELFVMAR;IDILDSALLRPGR;AVAHHTDCTFIR;EHAPSIIFMDEIDSIGSSR	1.10041	0.0580801	1.23632	0.0541167	1.14743	0.221942
tr|Q6P783|Q6P783_RAT	6-phosphofructokinase OS=Rattus norvegicus GN=Pfkl PE=2 SV=1	28.35	85297	16	16	26.41	TGISEGHTVYVVHDGFEGLAK;AIGVLTSGGDAQGMNAAVR;AMLWMSEK;TLSIDKGF;EQWWLNLR;RFDEAIQLR;TLPKPHLEAIVENLR;NEWGSLLEELVK;VTVLGHVQR;TNVLGHLQQGGAPTPFDR;ISMADYVSGELEHVTR;GGTPSAFDR;TFVLEVMGR;GQVQEVGWHDVAGWLGR;GVFDCR;SNFSLAILNVGAPAAGMNAAVR	0.988362	0.228439	0.872426	0.0181717	0.873242	0.064233
sp|Q5XIE6|HIBCH_RAT	3-hydroxyisobutyryl-CoA hydrolase, mitochondrial OS=Rattus norvegicus GN=Hibch PE=1 SV=2	28.34	43025	16	16	48.05	GCAGVITLNRPK;LTQACMEGHDFHEGVR;AVLIDKDQTPK;SPSAEDVAGVLESYHAK;AGQTLSQDLFR;SLFAMPETGIGLFPDVGGGYFLPR;WKPADLKDVTDEDLNSYFK;SKHTETAEVLLER;LLNALSLNMIR;HTETAEVLLER;AGIATHFVDSEK;QIYPQLK;QDGSPFAMEQIK;KHTETAEVLLER;TLQEVLTMEYR;AFCAGGDIK	0.844647	0.112599	1.03452	0.386161	1.21541	0.0766306
sp|Q66HA8|HS105_RAT	Heat shock protein 105 kDa OS=Rattus norvegicus GN=Hsph1 PE=2 SV=1	28.33	96419	15	14	22.26	SVLDAAQIVGLNCLR;AGGIETIANEFSDR;SQFEELCAELLQK;AFNDPFIQK;TEEVSAIEIVGGATR;NAVEECVYEFR;FFGKDVSTTLNADEAVAR;QAYIDKLEELMK;RGPFELEAFYSDPQAVPYPEAK;VLEELGQR;DLLNMYIETEGK;DVSTTLNADEAVAR;VLGTAFDPFLGGK;NQQITHANNTVSSFK	1.13274	0.666201	0.960999	0.345401	0.84373	0.247452
sp|Q6IFW6|K1C10_RAT	Keratin, type I cytoskeletal 10 OS=Rattus norvegicus GN=Krt10 PE=3 SV=1	28.3	56506	18	16	30.04	VLDELTLSK;QSVEADINGLR;KDAEAWFNEK;DYSKYYK;QSLEASLAETEGR;SEITELRR;LENEIQTYR;NVSTGDVNVEMNAAPGVDLTQLLNNMR;ADLEMQIESLTEELAYLK;LKYENEVALR;SEITELR;IKEWYEK;QSVEADINGLRR;DLEESNYELEGK;DAEAWFNEK;YENEVALR	0.871943	2.35e-05	0.430377	6.97e-06	0.511353	0.017419
tr|M0RBX9|M0RBX9_RAT	Protein Mia3 (Fragment) OS=Rattus norvegicus GN=Mia3 PE=4 SV=1	28.26	136155	16	15	16.32	ENPSDLQKDNPEGPR;EQLQQQIEEWSR;QKVEILNELYQQK;ATPEIPDIVLK;VILGTLNLNTEK;SEFGSLDR;ELEGLLQDMSIK;KQNLILSDEAIK;ESGSVVVDREESHVADVR;LTAADEK;TQTAVSIVEEDLK;HSASDPGPPPVVNSSSR;ASESLILSVAEK;SHAELTEQIR;LGDSESQGPDAEDLGDDPSQR	0.80254	0.0821928	0.740037	0.0279271	0.961027	0.0614384
tr|Q6P6T6|Q6P6T6_RAT	Cathepsin D OS=Rattus norvegicus GN=Ctsd PE=2 SV=1	28.26	44623	15	15	34.64	DPTGQPGGELMLGGTDSR;VSSLPIITFK;LGGQNYELHPEK;KEPVSELLK;SDLGGIKVEK;QIFGEATK;LLDIACWVHHK;AIGAVPLIQGEYMIPCEK;NIFSFYLNR;GGCEAIVDTGTSLLVGPVDEVK;QPGVVFIAAK;EPVSELLK;QIFGEATKQPGVVFIAAK;GGCEAIVDTGTSLLVGPVDEVKELQK;NIFSFYLNRDPTGQPGGELMLGGTDSR	1.32306	0.0776632	1.26159	0.21968	0.944	0.500205
sp|P50398|GDIA_RAT	Rab GDP dissociation inhibitor alpha OS=Rattus norvegicus GN=Gdi1 PE=1 SV=1	28.23	50537	23	17	55.7	VLHMDRNPYYGGESSSITPLEELYKR;VVEGSFVYK;IYKVPSTETEALASNLMGMFEK;MLLYTEVTR;TFEGVDPQTTSMR;VVEGSFVYKGGK;TDDYLDQPCLETINR;KSDIYVCMISYAHNVAAQGK;FQLLEGPPESMGR;SDIYVCMISYAHNVAAQGK;KQNDVFGEADQ;QLICDPSYIPDR;IICILSHPIK;QNDVFGEADQ;NPYYGGESSSITPLEELYKR;LSAIYGGTYMLNKPVDDIIMENGK;KVLHMDRNPYYGGESSSITPLEELYKR	0.981208	0.418784	0.914669	0.311932	0.926486	0.190232
tr|F2Z3Q8|F2Z3Q8_RAT	Importin subunit beta-1 OS=Rattus norvegicus GN=Kpnb1 PE=4 SV=1	28.19	97185	15	15	23.06	LVEARPMIHELLTEGR;HFIMQVVCEATQCPDTR;MELITILEK;ESCLEAYTGIVQGLKGDQENVHPDVMLVQPR;VLANPGNSQVAR;LLETTDRPDGHQNNLR;DTTAWTVGR;LQQVLQMESHIQSTSDR;LAATNALLNSLEFTK;WLAIDANAR;TVSPDRLELEAAQK;VAALQNLVK;SSAYESLMEIVK;TLATWATK;TTLVIMER	1.82388	0.0124356	2.00138	0.00840904	1.0927	0.472854
sp|P56571|ES1_RAT	ES1 protein homolog, mitochondrial OS=Rattus norvegicus PE=1 SV=2	28.18	28173	15	15	61.65	GVEVTVGHEQEEGGKWPYAGTAEAVK;VVTTPAFMCETELHHIHDGIGAMVK;KPIGLCCIAPVLAAK;GGAEVHIFAPDVPQMHVIDHTKGEPSEKESR;ITNLAQLSAANHDAAIFPGGFGAAK;VLELTGK;GVTEAHVDQK;NLSTFAVDGKDCK;GVEVTVGHEQEEGGK;NLSTFAVDGK;GGAEVHIFAPDVPQMHVIDHTKGEPSEK;NKVVTTPAFMCETELHHIHDGIGAMVK;NVLAESAR;GGAEVHIFAPDVPQMHVIDHTK;GKITNLAQLSAANHDAAIFPGGFGAAK	0.992625	0.29926	1.22381	0.130317	1.38526	0.0184375
sp|Q68FS2|CSN4_RAT	COP9 signalosome complex subunit 4 OS=Rattus norvegicus GN=Cops4 PE=1 SV=1	28.1	46290	15	15	50	IASQMITEGR;GNQLQEFAAMLMPHQK;LASIYEKEEDWR;ATTADGSSILDR;ISQTAPEWTAQAMEAQMAQ;AIQLSGTEQLEALK;HALHCTILASAGQQR;LYLEDDDPVQAEAYINR;AVIEHNLLSASK;EVYHFTLEK;NAAQVLVGIPLETGQK;QYNVDYKLETYLK;EALPTWDK;ASLLQNESTNEQLQIHYK;VISFEEQVASIR	0.965213	0.290728	0.910175	0.224279	0.936664	0.385793
sp|P38983|RSSA_RAT	40S ribosomal protein SA OS=Rattus norvegicus GN=Rpsa PE=1 SV=3	28.03	32824	15	15	53.22	SGGLDVLQMK;SGGLDVLQMKEEDVLK;AIVAIENPADVSVISSR;FTPGTFTNQIQAAFREPR;KSDGIYIINLK;YVDIAIPCNNK;FAAATGATPIAGR;FTPGTFTNQIQAAFR;ADHQPLTEASYVNLPTIALCNTDSPLR;SDGIYIINLK;LLLAAR;SDGIYIINLKR;KSDGIYIINLKR;LLVVTDPR;EHPWEVMPDLYFYRDPEEIEKEEQAAAEK	1.79869	0.224414	1.8057	0.195087	1.01706	0.358147
sp|Q5M875|DHB13_RAT	17-beta-hydroxysteroid dehydrogenase 13 OS=Rattus norvegicus GN=Hsd17b13 PE=2 SV=1	28	33495	16	14	59.67	SLIDGILTNKK;TSCLCPVFVNTGFTK;SLIDGILTNK;EVGDIEIVVNNAGAIYPADLLSTKDEEITK;KSVAGQTVLITGAGHGIGR;LWPVLEPDEVAR;SVAGQTVLITGAGHGIGR;NSGHIVTVASVCGHR;HGVEETAAK;ALLPSMLR;IQNIQFEAIVGHR;ALTAELDTLGK;VIPYLIPYCSSK;LVLWDISK	0.623732	0.0021222	0.394488	4.34e-05	0.632094	0.0136122
tr|B2RYT7|B2RYT7_RAT	Haloacid dehalogenase-like hydrolase domain containing 3 OS=Rattus norvegicus GN=Hdhd3 PE=2 SV=1	27.94	27794	15	15	70.52	LEDILTGLGLR;AHGVLVEATAVEQAFR;EHILPSLSHLLPALDLLEASSPVS;RLEDILTGLGLR;LLTWDVK;LVVGAEPLDSSVR;AVGMHSFLVVGAEPLDSSVR;VLEGAETTLK;EHFDFVLTSEAVGCPKPDPR;EALQLACVEPSAAAHVGDSYR;AQSHSFPNYGLSLGLTSR;DAVPKEHILPSLSHLLPALDLLEASSPVS;RPVGEEYASK;LLTWDVKDTLIK;LAVVSNFDR	0.915469	0.22775	0.96456	0.224291	1.04308	0.175538
tr|Q6P9V7|Q6P9V7_RAT	Proteasome (Prosome, macropain) activator subunit 1 OS=Rattus norvegicus GN=Psme1 PE=2 SV=1	27.93	28635	14	13	61.85	IVVLLQR;TENLLGSYFPK;LMVMEIR;APLDIPVPDPVKEK;LEGFQTQISK;VFELMTSLHTK;NAYAVLYDIILK;QLVHELDEAEYQEIR;IEDGNNFGVAVQEK;KISELDAFLKEPALNEANLSNLK;VDVFREDLCSK;ISELDAFLKEPALNEANLSNLK;QPHVGDYR	2.95227	0.00147355	2.43234	0.0420298	0.855149	0.0417785
tr|G3V8B6|G3V8B6_RAT	26S proteasome non-ATPase regulatory subunit 1 OS=Rattus norvegicus GN=Psmd1 PE=4 SV=1	27.92	105701	16	16	20.04	QDVYDLLK;GGSLGLGLAAMGTAR;DNLEWLAR;KKEPEPNFQLLDNPAR;EAINLLEPMTNDPVNYVR;HGGSLGLGLAAMGTAR;QAIGIALETR;EALQLMATYLPK;TPEQCPSVVSLLSESYNPHVR;NAQAIEDMVGYAQETQHEK;VLSMTETCR;VSTAVLSITAK;QFAALVASK;LLHVAVSDVNDDVRR;AAVESLGFILFR;VMPAQLK	1.02186	0.326931	1.00007	0.67979	0.966966	0.362214
tr|Q5XIA5|Q5XIA5_RAT	Coenzyme A synthase OS=Rattus norvegicus GN=Coasy PE=2 SV=1	27.82	62188	14	14	26.64	LAREEMDVAVAK;DQSHKENEEEKVSSSSFR;ILLTNIQTK;LKNLGAYIIDSDHLGHR;SKLLPELLQPYSER;SGLLVLTTPLATLAAR;AWDLLQK;IVERDGLSEAAAQSR;MLTDIVWPVIAK;DGLSEAAAQSR;AYAPGGPAYQPVVEAFGTDILHQDGTINR;DQSHKENEEEK;LLPELLQPYSER;AYAPGGPAYQPVVEAFGTDILHQDGTINRK	1.29185	0.240341	1.52439	0.13408	1.16874	0.155349
tr|Q5BKC4|Q5BKC4_RAT	C9 protein OS=Rattus norvegicus GN=C9 PE=2 SV=1	27.77	63775	15	14	25.22	SCADALGDR;SIEVFGQFQGK;DSSVDFQFSYFK;KPWNVAFLAYETK;DHIIDDVISFIR;GMIQLGR;TENYEEQFEMFK;LSPIYNLIPLTMK;VVEESELGR;DGNTLTYYR;DSSVDFQFSYFKK;GVMLTTTFLDDVK;FTITEAPIKK;AIEDYVNEFSAR	1.83183	0.00292826	1.28895	0.081163	0.694798	0.0711194
tr|D4AB03|D4AB03_RAT	Protein Fam120a OS=Rattus norvegicus GN=Fam120a PE=4 SV=2	27.77	122142	17	17	19.64	LYEPDQLQELK;AFLACMR;SQGGVQPIPSQGGK;NIHDTSDLDAIAK;GDPGDQVK;APSHSESALNNDSK;HCPSAVVPVELQK;GVISTPVIR;RQELDAFLAQALSPK;GVQGFQDYIEK;SQGAIQGRPPYAASAEEVAK;EAALEAAVLNKEE;NLTEQNSYSNIPHEGK;SPQTPELVEALAFR;QNHPLPFPPPPALPFYPASVYPR;QSILEGLNFSR;LYEPDQLQELKIENLDPR	0.922107	0.2201	0.881927	0.0973374	0.952738	0.151189
tr|G3V8A5|G3V8A5_RAT	Vacuolar protein sorting-associated protein 35 OS=Rattus norvegicus GN=Vps35 PE=3 SV=1	27.76	91728	16	16	25.63	HASNMLGELR;CFSEENHEPLR;IPVDTYNNILTVLK;LALFAHREDGPGIPAEIK;ILVGTNLVR;LNLEHIATSSAVSK;LKHFHPLFEYFDYESR;NIIIALIDR;LLDEAIQAVK;IREDLPNLESSEETEQINK;LSQLEGVNVER;LFDIFSQQVATVIQSR;NYLLQCTR;SEDPDQQYLILNTAR;AELAELPLR;ESPESEGPIYEGLIL	0.992478	0.39457	1.04206	0.242173	1.05212	0.212215
sp|Q7TP52|CMBL_RAT	Carboxymethylenebutenolidase homolog OS=Rattus norvegicus GN=Cmbl PE=2 SV=1	27.76	27903	14	14	54.69	KREDCSPADKPYIEEAR;LDYGGMGQEVQVEHIK;ANEANPCPCDIGHR;TFSGQTHGFVHR;NLIEWLNKYI;LKEHCIVNYQVK;AGVSVYGIIR;YLKQQCHAQK;DSEDVYNLK;AVIVVQDIFGWQLSNTR;AGVSVYGIIRDSEDVYNLK;NLIEWLNK;EDCSPADKPYIEEAR;EVDAVLR	0.555258	0.00155412	0.766355	0.0221552	1.38573	0.0826898
sp|P10111|PPIA_RAT	Peptidyl-prolyl cis-trans isomerase A OS=Rattus norvegicus GN=Ppia PE=1 SV=2	27.71	17875	16	15	81.71	FEDENFILK;TEWLDGK;KITISDCGQL;VKEGMSIVEAMER;EGMSIVEAMER;VCFELFADK;ALSTGEKGFGYK;VCFELFADKVPK;IIPGFMCQGGDFTR;VNPTVFFDITADGEPLGR;IIPGFMCQGGDFT;HTGPGILSMANAGPNTNGSQFFICTAK;TEWLDGKHVVFGK;SIYGEKFEDENFILK;ITISDCGQL	1.4501	0.0901321	1.4903	0.247538	1.43374	0.0422418
tr|F1M013|F1M013_RAT	Protein LOC100910109 (Fragment) OS=Rattus norvegicus GN=LOC100910109 PE=4 SV=2	27.66	29865	15	15	47.17	HWGGNVLGPK;VVNPLFEK;KVAPAPAVVK;AGVNTVTTLVENK;VAPAPAVVK;LKVPPAINQFTQALDR;KVVNPLFEK;KMGVPYCIIK;VPPAINQFTQALDR;LVEAIR;TCTTVAFTQVNSEDKGALAK;TNYNDRYDEIR;QTATQLLK;NFGIGQDIQPK;AGVNTVTTLVENKK	2.16084	0.0015181	2.1353	0.00148444	0.973811	0.0758252
sp|P19804|NDKB_RAT	Nucleoside diphosphate kinase B OS=Rattus norvegicus GN=Nme2 PE=1 SV=1	27.62	17283	15	9	84.21	ASEEHLK;SCAHDWVYE;ASEEHLKQHYIDLKDRPFFPGLVK;QHYIDLK;ASEEHLKQHYIDLK;EIGLWFKPEELIDYK;YMNSGPVVAMVWEGLNVVK;NIIHGSDSVESAEKEIGLWFKPEELIDYK;DRPFFPGLVK	0.936538	0.276406	1.06416	0.164429	1.11785	0.2824
sp|P63036|DNJA1_RAT	DnaJ homolog subfamily A member 1 OS=Rattus norvegicus GN=Dnaja1 PE=1 SV=1	27.61	44869	14	14	42.07	ELYDKGGEQAIK;VNFPENGFLSPDKLSLLEK;CVLNEGMPIYR;KILEVHIDK;ILEVHIDK;GKNVVHQLSVTLEDLYNGATR;VNFPENGFLSPDK;QISQAYEVLADSK;NVVHQLSVTLEDLYNGATR;HYNGEAYEDDEHHPR;LIIEFK;VKETTYYDVLGVKPNATQEELKK;TIVITSHPGQIVK;ITFHGEGDQEPGLEPGDIIIVLDQK	1.28323	0.094169	1.42681	0.0309106	1.13136	0.0915089
sp|P25113|PGAM1_RAT	Phosphoglycerate mutase 1 OS=Rattus norvegicus GN=Pgam1 PE=1 SV=4	27.55	28832	14	14	62.6	RYADLTEDQLPSCESLKDTIAR;NLKPIKPMQFLGDEETVR;FSGWYDADLSPAGHEEAKR;NLKPIKPMQFLGDEETVRK;AMEAVAAQGK;HGESAWNLENR;FSGWYDADLSPAGHEEAK;HYGGLTGLNK;HYGGLTGLNKAETAAK;DAGYEFDICFTSVQKR;ALPFWNEEIVPQIK;SYDVPPPPMEPDHPFYSNISK;YADLTEDQLPSCESLKDTIAR;VLIAAHGNSLR	1.50106	0.0353337	1.28927	0.10593	0.85398	0.209532
sp|Q5FVR5|ACNT2_RAT	Acyl-coenzyme A amino acid N-acyltransferase 2 OS=Rattus norvegicus GN=Acnat2 PE=2 SV=1	27.44	46011	14	14	43.54	IQFHGSGAACFR;IATPSNALADEPVSIR;QHLLQSGGKL;DLVVTPMR;ANEAGEVDLEQASALGGDYVGVHPMGLFCCLKPK;GAEIGLAMACYLK;MLQLIATPSNALADEPVSIR;DEKENLFQSK;IQQPGIGVISVSK;HCWDPQNMLNPPK;AIGLPPSQIVTITATVKDEKENLFQSK;ILFIVGENDQCLASK;WFAGPGVK;GALFLPPGK	1.93888	0.032697	1.54323	0.104118	0.786593	0.173213
sp|Q9R1Z0|VDAC3_RAT	Voltage-dependent anion-selective channel protein 3 OS=Rattus norvegicus GN=Vdac3 PE=1 SV=2	27.43	30798	17	14	60.07	VCNYGLIFTQK;DVFNKGYGFGMVK;LTVDTIFVPNTGK;VGLGFELEA;VNEKIETSINLAWTAGSNNTR;WNTDNTLGTEISWENKLAEGLK;LTVDTIFVPNTGKK;YKVCNYGLIFTQK;NFNAGGHK;VNNASLIGLGYTQSLRPGVK;AEDFQLHTHVNDGTEFGGSIYQR;WNTDNTLGTEISWENK;LCQNNFALGYK;GYGFGMVK	0.841066	0.0113241	0.762592	0.0680833	1.00155	0.0516578
tr|F1LNL0|F1LNL0_RAT	APOBEC1 complementation factor OS=Rattus norvegicus GN=A1cf PE=4 SV=2	27.27	65605	16	15	31.82	LFVGGIPK;LLGVCASVDNCR;VTEGVVDVIVYPSAADKTK;DLFEDELIPLCEK;GYLAYTGLGRGYQVK;GYAFVTFSNKQEAK;VTEGVVDVIVYPSAADK;LSAYVDEAKR;VTIPALASQNPAIHPFTPPK;TGYSLVQENGQR;GYAFVTFSNK;NNWGQPVYQLHSAIGQDQR;QLNNYEIR;LAPQILEEICQK;KYGGPPPGWDTTPPER	1.00935	0.354482	1.01734	0.319069	0.99934	0.407199
sp|O35913|SO1A4_RAT	Solute carrier organic anion transporter family member 1A4 OS=Rattus norvegicus GN=Slco1a4 PE=2 SV=1	27.27	73253	13	11	19.36	ILAGIPAPIYFGALIDR;TLPKEGLQENVDGTENAK;LTLKESECTEVLR;SLGVGLHAFCIR;ESECTEVLR;TLPKEGLQENVDGTENAKEK;LYLGLPAALR;GASFVPAFFILR;SQTLNPTQDPSECVK;EGLQENVDGTENAK;TFQFPGDIESSK	0.931221	0.500074	0.861658	0.257208	0.926301	0.416565
sp|Q6AY30|SCPDL_RAT	Saccharopine dehydrogenase-like oxidoreductase OS=Rattus norvegicus GN=Sccpdh PE=2 SV=1	27.22	47089	14	14	41.26	ELNSYAIPFLGSDMSVVK;SAIYGFGDK;GGGVFTPGAAFSR;GVYIIGSSGFDSIPADLGVLYTR;ATLVLNCVGPYR;LPWAVAGR;FYGEPVVK;SVSNLKPVPVIGSK;GPEAGYVATPIAMVQAAVTFLNDASDLPK;LQQVLEK;ELNSYAIPFLGSDMSVVKR;QMDESSFTMTFFGQGYSHGVSAEK;EQMASEQSSR;KATLVLNCVGPYR	1.10009	0.0245707	1.04883	0.0810691	0.945434	0.335791
sp|P70712|KYNU_RAT	Kynureninase OS=Rattus norvegicus GN=Kynu PE=1 SV=2	27.16	52470	14	14	31.25	GVFKELEKR;VALRLDEEDKLKR;VAPVPLYNSFHDVYK;MEPSPLELPVDAVRR;FNMDNKLQLIPGVNGFR;LLTAILDSTERN;MEPSPLELPVDAVR;RIATELNCDPTDER;AFPSDHYAIESQIQLHGLDVEK;LLTAILDSTER;TYLEEELDKWAK;IATELNCDPTDER;YLNSGAGGLAGAFIHEK;LQLIPGVNGFR	1.10618	0.211557	0.985464	0.348928	0.889756	0.245023
tr|F1M9D6|F1M9D6_RAT	Signal transducer and activator of transcription OS=Rattus norvegicus GN=Stat1 PE=3 SV=2	27.13	87251	14	14	24.03	QDWEHAAYDVSFATIR;FSLENNFLLQHNIRK;LQSTENLLPMSPEEFDEMSK;FLEQVHQLYDDSFPMEIR;FSLENNFLLQHNIR;QYLAQWLEK;ELSAVTFPDIIR;FHDLLSQLDDQYSR;LLGPNAGPDGLIPWTR;FTYEQDPITK;SDQKQEQLLLHK;GLNADQLSMLGEK;VMAAENIPENPLK;SQWYELQQLDSK	1.39999	0.0649494	1.07253	0.42778	0.764011	0.0260912
sp|Q5XIC0|ECI2_RAT	Enoyl-CoA delta isomerase 2, mitochondrial OS=Rattus norvegicus GN=Eci2 PE=1 SV=1	27.1	43022	14	12	37.6	EKLHAVNEEECTTLR;AKWDAWNALGSLPK;ATFHTPFSHLGQSPEACSSYTFPK;QATEGPCTMPKPGVFDFVNK;LHAVNEEECTTLR;LYALYK;GILVTSEGGITK;ATQQDFENAMNQVK;GGADGKAQESK;QNYVDLVSSLSSSSEASSQGK;WDAWNALGSLPK;QNYVDLVSSLSSSSEASSQGKGGADGK	1.144	0.0302397	1.40003	0.305271	1.45201	0.00392252
tr|F7F469|F7F469_RAT	Protein Igtp OS=Rattus norvegicus GN=Igtp PE=4 SV=1	26.98	157774	15	15	17.75	ALQFQDLIK;DISTSTFPEPQLLQSIQK;YRDPLETLSQVCDK;SITAGESSYSSQNSSSPEVIEK;DNSILSVEVIK;LFGVDNESLR;IAVTGDSGNGMSSFVNALR;HLEAAVSPPYDIADLER;IIEIVAK;FYVVWTK;KVFQEIFGVDDQSLSQVSR;ALSLKEDLMFTK;LIGHEEEDSAPTGVVR;LFGVDNESLRR;LDRDISTSTFPEPQLLQSIQK	1.70183	0.00411252	1.33065	0.0544525	0.794934	0.0595662
tr|B0BNG1|B0BNG1_RAT	Prodh2 protein OS=Rattus norvegicus GN=Prodh2 PE=2 SV=1	26.93	51088	15	15	48.9	LSGALLR;NLQLSCLSTEQNQHLQASLSR;FDGGAFHLKR;GHSKPSTGGWQPLR;WNSSEEEGPWVWNTYQAYLK;SIPYGCLEEVIPYLIR;TSEAWYEGNLSAMLHCVDLSR;LAEAMESGR;SVTQLHGKEDCTQPDYEATSR;ASIYGQFVAGETAEEVR;EQALLSQELWR;ALLVLR;ELSAWIQRPR;AAHEAGLAFGVK;GCVQQLQAIGLQPLLAVPTEEEPDSAAK	0.859957	0.534618	0.865394	0.332469	1.00179	0.485857
sp|P62271|RS18_RAT	40S ribosomal protein S18 OS=Rattus norvegicus GN=Rps18 PE=1 SV=3	26.92	17719	14	14	61.18	YSQVLANGLDNK;QYKIPDWFLNR;YSQVLANGLDNKLREDLER;KIAFAITAIK;DGKYSQVLANGLDNK;VITIMQNPR;LREDLER;SLVIPEKFQHILR;YAHVVLR;RAGELTEDEVER;VLNTNIDGR;IPDWFLNR;IAFAITAIK;AGELTEDEVER	2.26487	0.00145742	2.31701	0.000896016	1.02555	0.117275
sp|P07895|SODM_RAT	Superoxide dismutase [Mn], mitochondrial OS=Rattus norvegicus GN=Sod2 PE=1 SV=2	26.9	24674	14	14	68.47	KHSLPDLPYDYGALEPHINAQIMQLHHSK;YHEALAK;FNGGGHINHSIFWTNLSPK;HHATYVNNLNVTEEK;AIWNVINWENVSQR;DFGSFEK;LTAVSVGVQGSGWGWLGFNK;LTAVSVGVQGSGWGWLGFNKEQGR;NVRPDYLK;GELLEAIKR;GELLEAIK;HHATYVNNLNVTEEKYHEALAK;GGGEPKGELLEAIKR;GDVTTQVALQPALK	0.643457	0.119477	0.934787	0.52654	1.52804	0.0520643
tr|G3V7V4|G3V7V4_RAT	Ectonucleotide pyrophosphatase/phosphodiesterase family member 1 OS=Rattus norvegicus GN=Enpp1 PE=1 SV=2	26.88	102772	14	14	19.78	MERDGEQAGQGPR;ETNQHFRPYLK;QESAWVEELLALHR;ELESPAAASLLAPMDLGEEPLEKAER;YLGDVNNVK;LRPTEVPETYYSFNYEALAK;GQPIWVTANHQEVR;FNPLWYK;ELESPAAASLLAPMDLGEEPLEK;QLSESPLK;LSYGFLTPPR;VVYGPAAR;TFPNHYSIVTGLYPESHGIIDNK;AEYLHTWGGLLPVISK	1.04321	0.386586	0.927698	0.247912	0.880726	0.460438
sp|Q68FR9|EF1D_RAT	Elongation factor 1-delta OS=Rattus norvegicus GN=Eef1d PE=1 SV=2	26.84	31330	15	15	54.09	ATNFLMHEK;IWFDKFK;LVPVGYGIRK;LVPVGYGIR;GVVQDLQQAISK;SIQLDGLVWGASK;AGSSGPGASSGPGGDHSDLIVR;GVVQDLQQAISKLEVR;FYEQMNGPVTAGSR;GSSGPGASSGPGGDHSDLIVR;SSILLDVKPWDDETDMAQLETCVR;SLAGSSGPGASSGPGGDHSDLIVR;QENGASVILR;IASLEVENQNLR;ATAPQTQHVSPMR	1.49649	0.0380181	1.35209	0.112424	0.902949	0.321552
sp|O08557|DDAH1_RAT	N(G),N(G)-dimethylarginine dimethylaminohydrolase 1 OS=Rattus norvegicus GN=Ddah1 PE=1 SV=3	26.8	31426	14	14	64.91	EFFVGLSK;GAEILADTFK;TPEEYPESAK;AGLSHPSVFGR;LQLNIVEMKDENATLDGGDVLFTGR;SQGEEVDFAR;GAEILADTFKDYAVSTVPVADSLHLK;LKDHLLIPVSNSEMEKVDGLLTCCSVFINK;QHQLYVGVLGSK;EFFVGLSKR;LTVPDDMAANCIYLNIPSK;EVDMMKEALEK;SFCSMAGPNLIAIGSSESAQK;RSQGEEVDFAR	0.609201	0.0376827	1.00464	0.294099	1.67972	0.0170833
sp|Q8CG45|ARK72_RAT	Aflatoxin B1 aldehyde reductase member 2 OS=Rattus norvegicus GN=Akr7a2 PE=1 SV=2	26.74	40676	13	13	47.96	AVSGAPLRPGTVLGTMEMGR;SQLETSLKR;QVETELLPCLR;ANPWDGK;TTYGTSAPSMTSAALR;MDASASAATVR;FYAYNPLAGGLLTGK;WMYHHSQLQGTR;FFGNSWSETYR;SNGWILPTVYQGMYNATTR;EHHFEAIALVEK;FWKEHHFEAIALVEK;VDLFYLHAPDHGTPIVETLQACQQLHQEGK	1.33556	0.29793	1.57393	0.0320777	1.21438	0.0189538
sp|P52944|PDLI1_RAT	PDZ and LIM domain protein 1 OS=Rattus norvegicus GN=Pdlim1 PE=2 SV=4	26.74	35585	14	14	60.24	SAMPFTASPAPGTR;DFEQPLAISR;LVGGKDFEQPLAISR;VITNQYNSPTGLYSSENISNFNNAVESK;IWSPLVTEEGKR;GHFFVGDQIYCEK;TSASGEEANSRPSAQPHPSGGLIIDKESEVYK;GCVDNMTLTVSR;VTPPEGYDVVTVFPK;VAASVGNAQK;MNLASEPQEVLHIGSAHNR;TTQQIVLQGPGPWGFR;CGTGIVGVFVK;IWSPLVTEEGK	2.90171	0.000163474	2.71729	0.000212867	0.92856	0.235223
sp|Q9WUS0|KAD4_RAT	Adenylate kinase 4, mitochondrial OS=Rattus norvegicus GN=Ak4 PE=2 SV=1	26.73	25203	14	14	73.54	TNTEVGDVAK;YKDAAKPVIELYK;AVILGPPGSGKGTVCER;GVLHQFSGTETNR;IAQNFGLQHLSSGHLLR;SAQHWLLDGFPR;ENLKTNTEVGDVAK;GLLVPDHVITR;DAAKPVIELYK;AVILGPPGSGK;LMMSELETR;VYNLDFNPPQVLGVDDITGEPLVQQEDDKPEALAAR;TLVQAEALDR;IWPYVYTLFSNK	0.653092	0.0166232	0.693319	0.0144211	1.04733	0.449493
sp|P60901|PSA6_RAT	Proteasome subunit alpha type-6 OS=Rattus norvegicus GN=Psma6 PE=1 SV=1	26.72	27400	14	14	52.03	YGYEIPVDMLCKR;YEAANWK;KVPDKLLDSSTVTHLFK;ARYEAANWK;QTESTSFLEK;ILTEAEIDAHLVALAERD;ITENIGCVMTGMTADSR;CDPAGYYCGFK;QTESTSFLEKK;AINQGGLTSVAVR;LYQVEYAFK;LLDSSTVTHLFK;HITIFSPEGR;YGYEIPVDMLCK	1.19717	0.298832	1.21536	0.329819	1.00699	0.334647
sp|P22789|ST2A2_RAT	Alcohol sulfotransferase A OS=Rattus norvegicus GN=St2a2 PE=1 SV=2	26.69	33252	15	9	55.99	ENNMSNYNLMEK;ELILPGFTFMR;NHFTVAQAEAFDK;FVVKEEDLILLTYPK;VIYLIR;DVLVSGYYFWGK;MAGFPPGMFPWD;NHFTVAQAEAFDKVFQEK;LITSHLPMHLFSK	0.627833	0.00909411	1.55564	0.0418482	2.93436	0.00150163
tr|Q6P2A5|Q6P2A5_RAT	GTP:AMP phosphotransferase AK3, mitochondrial OS=Rattus norvegicus GN=Ak3 PE=2 SV=1	26.68	25495	14	14	65.2	TLPQAEALDR;LIPDDVMTR;AYEAQTEPVLQYYQK;LKAYEAQTEPVLQYYQK;GVLETFSGTETNK;TVGIDDLTGEPLIQR;HLSSGDLLR;AVIMGAPGSGK;LALHELK;TVGIDDLTGEPLIQREDDKPETVIKR;NLTQCSWLLDGFPR;QNMLQGTEIGVLAK;WIHPASGR;VYNIEFNPPK	0.679894	0.0227883	1.05627	0.36638	1.52785	0.032829
sp|P09875|UD2B1_RAT	UDP-glucuronosyltransferase 2B1 OS=Rattus norvegicus GN=Ugt2b1 PE=2 SV=1	26.66	60485	16	12	43.29	VDFSILSTTGLLTALK;IVMNDPSYKENAMR;VFNEYSDVVENLCK;AFVAHGGTNGIYEAIYHGIPIVGIPLFADQPDNINHMVAK;SWSQFYSDVLGRPTTLTEMMGK;SDLEYSFAK;IILNELAQR;FSGGLPLPPSYVPVVLSELSDR;FDGKKPDTLGSNTR;ANVVASALAQIPQK;AVFWIEYVMR;TPLVYSLR	0.520781	0.00082964	0.547824	0.00232317	1.04164	0.509597
sp|O70196|PPCE_RAT	Prolyl endopeptidase OS=Rattus norvegicus GN=Prep PE=1 SV=1	26.63	80742	14	14	25.49	AFVEAQNK;NILQLHDLTTGALLK;VFLDPNTLSDDGTVALR;VLYVQDSLEGEAR;ICDPYAWLEDPDSEQTK;ELPDVLER;SNFLVLCYLR;VLVPEHEKDVLEWVACVR;TFPLDVGSVVGYSGR;HMGGVLAVANIR;WMGGAELSDDGR;GGGEYGETWHK;MTELYDYPK;QNCFDDFQCAAEYLIK	1.07822	0.215014	1.07758	0.0896544	0.988809	0.339539
tr|B2RYR8|B2RYR8_RAT	40S ribosomal protein S8 OS=Rattus norvegicus GN=Rps8 PE=2 SV=1	26.62	24206	14	14	53.85	ADGYVLEGK;ADGYVLEGKELEFYLR;ALRLDVGNFSWGSECCTR;ISSLLEEQFQQGK;NCIVLIDSTPYR;QWYESHYALPLGR;LDVGNFSWGSECCTR;NCIVLIDSTPY;LTPEEEEILNK;YELGRPAANTK;LTPEEEEILNKKR;IIDVVYNASNNELVR;LDVGNFSWGSECCTRK;ELEFYLR	1.38365	0.0196688	1.50376	0.0318186	1.08236	0.445336
sp|P54921|SNAA_RAT	Alpha-soluble NSF attachment protein OS=Rattus norvegicus GN=Napa PE=1 SV=2	26.59	33193	13	13	54.24	QAEAMALLAEAER;AIDIYEQVGTSAMDSPLLK;IEEACEIYAR;HDAATCFVDAGNAFK;TIQGDEEDLR;NSQSFFSGLFGGSSK;VAGYAAQLEQYQK;LAVQKYEELFPAFSDSR;LDQWLTTMLLR;AIEIYTDMGR;YEELFPAFSDSR;AALCHFCIDMLNAK;KADPQEAINCLMR	1.17742	0.372866	1.2631	0.260232	1.14948	0.0957361
sp|Q9JJ22|ERAP1_RAT	Endoplasmic reticulum aminopeptidase 1 OS=Rattus norvegicus GN=Erap1 PE=2 SV=2	26.51	106420	14	14	18.71	GFFSSLKK;MAFPCFDEPALK;HLAISNMPLVK;QTWTDEGSVSER;GACILNMLR;DYLSADTFKR;CVQQTIETIEENIR;ILAATQFEPTAAR;EMFDEVSYEK;TQEFPHILTLIGR;TKTDVIILPEAVEWIK;QDLAAIPDFQSGAMENWGLTTYR;ASLINNAFQLVSIGK;GIVQYLQK	1.45376	0.087667	1.2822	0.139956	0.873551	0.200621
sp|P19511|AT5F1_RAT	ATP synthase F(0) complex subunit B1, mitochondrial OS=Rattus norvegicus GN=Atp5f1 PE=1 SV=1	26.42	28869	16	16	46.09	IAQLEEIKQSSMK;LGLIPEEFFQFLYPK;SISAQQEK;RKEGEHMINWVEK;HVIQSISAQQEK;HVIQSISAQQEKETIAK;NRLDYHISVQDMMR;LSRVVLSAA;QIQDAINR;QIQDAINREK;IAQLEEIK;KAQAQPIM;LDYHISVQDMMR;PLPPLPEYGGK;EGEHMINWVEK;HYLFDVQR	1.11958	0.0221601	1.19938	0.0148225	1.08087	0.185003
tr|Q5XIC6|Q5XIC6_RAT	Proteasome (Prosome, macropain) 26S subunit, non-ATPase, 12 OS=Rattus norvegicus GN=Psmd12 PE=2 SV=1	26.37	52937	13	13	25.22	ERVEFILEQMR;KGSSETPATDVFSSTEEGEKR;VEFILEQMR;MEVDYSATVDQR;IYVEIER;FFQEENTEK;LNSLMSLVNK;LQEVIETLLSLEK;WSTLVEDYGVELR;TASDMVSTSR;WSTLVEDYGVELRK;GSSETPATDVFSSTEEGEKR;LFTTMELMR	1.24611	0.0397832	1.16123	0.0953145	0.941558	0.234309
tr|Q6P736|Q6P736_RAT	Polypyrimidine tract binding protein 1, isoform CRA_a OS=Rattus norvegicus GN=Ptbp1 PE=2 SV=1	26.36	59366	13	11	30.04	DYGSSPLHR;MDGIVPDIAVGTK;IAIPGLAGAGNSVLLVSNLNPER;MDGIVPDIAVGTKR;LSLDGQNIYNACCTLR;EGQEDQGLTKDYGSSPLHR;SLFSSNGGVVK;NNQFQALLQYADPVSAQHAK;ENALVQMADGSQAQLAMSHLNGHK;KLPSDVTEGEVISLGLPFGK;GQPIYIQFSNHK	1.1837	0.303833	1.0664	0.396871	0.900874	0.340884
tr|Q5U362|Q5U362_RAT	Annexin OS=Rattus norvegicus GN=Anxa4 PE=2 SV=1	26.34	35894	15	14	46.08	GAGTDEGCLIEILASRNPEEIRR;VLLILCGGDD;AASGFNATEDAQVLRK;SETSGSFEDALLAIVK;SLYSFIK;AEIDMLDIR;GLGTDEDAIIGVLACR;ISQKDIEQSIK;GLGTDDSTLIR;GAGTDEGCLIEILASR;NKPAYFAER;FLSILCSR;AASGFNATEDAQVLR;INQTYQQQYGR	1.40205	0.0162814	1.20377	0.139939	0.856858	0.066729
tr|B0BN52|B0BN52_RAT	Mitochondrial carrier homolog 2 (C. elegans) OS=Rattus norvegicus GN=Mtch2 PE=2 SV=1	26.33	33529	13	13	54.13	VLQYYQECEKPEDLGSANVQKEYPSSFDR;TYYCDLR;GLFTGLTPR;LCSGVLGTVVHGK;GNSLFFR;QVYQLPGLFCYAQHIASIDGKR;SAATLITHPFHVITLR;ALDSGVSTMNEMK;SMVQFIGR;QVYQLPGLFCYAQHIASIDGK;EYPSSFDR;VLIQVGYEPLPPTIGR;ADAASQVLLGSGLTILSQPLMYVK	0.553303	0.000774333	0.432231	7.21e-05	0.794881	0.0103616
sp|P13086|SUCA_RAT	Succinyl-CoA ligase [ADP/GDP-forming] subunit alpha, mitochondrial OS=Rattus norvegicus GN=Suclg1 PE=2 SV=2	26.32	36148	14	14	40.46	QGTFHSQQALEYGTK;AKPVVSFIAGITAPPGR;HLGLPVFNTVK;EKISALQSAGVIVSMSPAQLGTCMYKEFEK;VICQGFTGK;ISALQSAGVIVSMSPAQLGTCMYKEFEK;LIGPNCPGIINPGECK;ISALQSAGVIVSMSPAQLGTCMYK;LVGGTTPGK;NIYIDKNTK;KHLGLPVFNTVK;MGHAGAIIAGGK;IGIMPGHIHK;IGIMPGHIHKK	0.954499	0.00469003	1.30321	0.0330628	1.3549	0.00198748
sp|P29314|RS9_RAT	40S ribosomal protein S9 OS=Rattus norvegicus GN=Rps9 PE=1 SV=4	26.28	22592	14	14	38.66	IEDFLERR;LFEGNALLR;KQVVNIPSFIVR;QVVNIPSFIVR;LFEGNALL;IEDFLER;RLFEGNALLR;LDYILGLK;LIGEYGLR;IGVLDEGK;LFEGNALLRR;ELLTLDEKDPR;MKLDYILGLK;HIDFSLR	1.3974	0.0981394	1.40232	0.0913935	0.987833	0.228572
sp|P15149|CP2A2_RAT	Cytochrome P450 2A2 OS=Rattus norvegicus GN=Cyp2a2 PE=1 SV=1	26.27	56346	25	13	49.19	IIPNYTMSFMPI;NAAFLPFSIGK;RIVVLYGYDAVK;TLQGTCGAPIDPSIYLSK;GELPTFNILFK;GYGFSLSNVEQAK;GTDVFPIIGSLMTEPK;NAAFLPFSIGKR;DVQECILEEAGYLIK;FTIATLR;IVVLYGYDAVK;GYGFSLSNVEQAKR;FKFPMNLEDINEYPSPIGFTR	0.466527	9.19e-05	0.282214	8.78e-05	0.623765	0.0281266
sp|Q920P0|DCXR_RAT	L-xylulose reductase OS=Rattus norvegicus GN=Dcxr PE=1 SV=1	26.27	25720	14	14	61.07	EACDTSFNVNFR;TREDLDSLVR;ALTNHTVYCSTK;AVVQVSQIVAR;VMALELGPHK;GALDMLTK;VNAVNPTVVMTPMGR;SSMTTGSALPVDGGFLAT;MDLGLAGR;VMLDRIPLGK;MDLGLAGRR;STVLALQAAGAQVVAVSR;GVPGAIVNVSSQASQR;SSMTTGSALPVDGGFL	0.702701	0.213909	0.903658	0.340184	1.30289	0.388513
sp|P27952|RS2_RAT	40S ribosomal protein S2 OS=Rattus norvegicus GN=Rps2 PE=1 SV=1	26.25	31232	13	13	42.32	SLEEIYLF;LLMMAGIDDCYTSAR;AFVAIGDYNGHVGLGVK;ATFDAISK;SPYQEFTDHLVK;KLLMMAGIDDCYTSAR;AEDKEWIPVTK;GCTATLGNFAK;LSIVPVR;GYWGNK;TYSYLTPDLWK;GTGIVSAPVPK;ETVFTK	1.24891	0.431456	0.953845	0.137209	0.760521	0.103313
sp|P81795|IF2G_RAT	Eukaryotic translation initiation factor 2 subunit 3 OS=Rattus norvegicus GN=Eif2s3 PE=1 SV=2	26.23	51080	13	4	38.35	GVTIKPTVDDD;QATINIGTIGHVAHGK;LTPLSHEVISR;SCGSSTPDEFPTDIPGTK	1.0429	0.456633	1.03312	0.390593	0.980054	0.494462
sp|Q68FT3|PYRD2_RAT	Pyridine nucleotide-disulfide oxidoreductase domain-containing protein 2 OS=Rattus norvegicus GN=Pyroxd2 PE=2 SV=1	26.23	62880	13	13	25.47	VQGVVLQGGEEVR;NPYSFTPMLEEGTLSKPPR;VLDQWFESEPLK;TLGAQLPQYYEVLTAPISK;RISQLDTQSPVTK;SLLLGTDVAENQK;DILTPQDLER;INVAVDR;ISQLDTQSPVTK;NAAHIVFR;HVIGGAAVTEEIIPGFK;LGVNTAVFER;QISQFSR	0.55616	0.000326233	0.90197	0.140318	1.64654	0.00094904
sp|P50503|F10A1_RAT	Hsc70-interacting protein OS=Rattus norvegicus GN=St13 PE=1 SV=1	26.22	41280	14	14	30.16	FLREWVESMGGK;VMNLISK;LAILYAK;KGAAIDALNDGELQK;GAAIDALNDGELQK;LLGHWEEAAR;DLALACKLDYDEDASAMLR;AIEINPDSAQPYKWR;QDPSVLHTEEMR;AIDLFTDAIK;AIDLFTDAIKLNPR;LDYDEDASAMLR;EWVESMGGK;AIEINPDSAQPYK	1.53917	0.0636285	1.15102	0.60512	0.746865	0.134303
sp|Q75Q39|TOM70_RAT	Mitochondrial import receptor subunit TOM70 OS=Rattus norvegicus GN=Tomm70a PE=1 SV=1	26.2	67446	14	14	28.2	CFALYR;YMAEALLLR;EIDAQGK;QDLDKGLELISK;NREPLMPSPQFIK;AAAFEQLQK;NADLSTFYQNR;SYFSSFTDDIISQPMLKGEK;AIDMFNK;SYFSSFTDDIISQPMLK;GFEEVIK;GLLQLQWK;ASPALGSGPDGSGDSLEMSSLDR;AASKPVEAAMAAAAAPASGNGVGSSGGTAAPGSGAGTLPR	0.81071	0.0505608	0.57942	0.00202831	0.713843	0.0140601
sp|Q9Z1X1|ESYT1_RAT	Extended synaptotagmin-1 OS=Rattus norvegicus GN=Esyt1 PE=2 SV=1	26.17	121161	14	14	18.57	ILYLDSSEMR;VLQAGVLDNWYPLQGGQGQVHLR;ALTLGALTLPLAR;SPEEGAGPEPSGQSPATDSTR;TVSQTSAPIWEESASFLIR;ATYSTNCPVWEEAFR;IHVLEAQDLIAKDR;LLAETVAPAVR;QLLDDEER;DLPDPYVSVLLLPDKNR;LTHGDSPSEALIGPLGQVK;SDPYALVR;ITAETLYMSHR;ELPAWVSFPDVEK	1.16086	0.205169	0.902989	0.0445522	0.776183	0.020693
sp|P85970|ARPC2_RAT	Actin-related protein 2/3 complex subunit 2 OS=Rattus norvegicus GN=Arpc2 PE=1 SV=1	26.14	34391	14	14	43	IIEETLALK;MILLEVNNR;NCFASVFEK;DSIVHQAGMLKR;DNTINLIHTFR;LLEVNNR;ASHTAPQVLFSHR;AVIHYRDDETMYVESK;YFQFQEEGKEGENR;VMVSISLK;DYLHYHIK;ELQAHGADELLKR;VFMQEFK;ELQAHGADELLK	1.27941	0.0293453	1.57444	0.0131762	1.26362	0.0798295
sp|P43244|MATR3_RAT	Matrin-3 OS=Rattus norvegicus GN=Matr3 PE=1 SV=2	26.09	94448	13	13	16.8	SQAFIEMETR;DLDELSRYPEDK;ALWFQGR;RTEEGPTLSYGR;GAPPSSNIEDFHGLLPK;SQESGYYDR;GNLGAGNGNLQGPR;TEEGPTLSYGR;SFQQSSLGR;DLSAAGIGLLAAATQSLSMPASLGR;GDTDQASNILASFGLSAR;DLDELSR;VVHIMDFQR	0.893454	0.358788	0.945806	0.104164	1.04976	0.152425
tr|R9PXU4|R9PXU4_RAT	Thioredoxin reductase 1, cytoplasmic OS=Rattus norvegicus GN=Txnrd1 PE=3 SV=1	26	54450	13	12	33.8	TIGLETVGVK;MTESVQNHIGSLNWGYR;LEDTVKHDWEK;GFDQDMANKIGEHMEEHGIK;STNSEETIEDEFNTVLLAVGR;VVYENAYGK;FLIATGERPR;QFVPTKIEQIEAGTPGR;IGEHMEEHGIK;VVGFHVLGPNAGEVTQGFAAALK;VMVLDFVTPTPLGTR;IEQIEAGTPGR	1.13792	0.557802	1.49441	0.127641	1.48528	0.108192
sp|Q9JHL4|DBNL_RAT	Drebrin-like protein OS=Rattus norvegicus GN=Dbnl PE=1 SV=1	26	48613	13	13	36.01	GYGPDGHFGMFPANYVELIE;NGPALQEAYVR;ESSCFQDVGPQAPVGSVYQK;VMYAFCR;FVLINWTGEGVNDVR;VAGTGEGGLEELVEELNSGK;SRQEWESAGQQAPHPR;QEWESAGQQAPHPR;FVLINWTGEGVNDVRK;VVTEKSPTDWALFTYEGNSNDIR;AEEDVEPECIMEK;SPTDWALFTYEGNSNDIR;TGELEQEVVSR	1.45444	0.354733	1.50761	0.107728	1.02581	0.214595
sp|P80067|CATC_RAT	Dipeptidyl peptidase 1 OS=Rattus norvegicus GN=Ctsc PE=1 SV=3	25.85	52236	16	16	31.17	NWACFVGK;VVIHLK;NQESCGSCYSFASLGMLEAR;AISYCHETMTGWVHDVLGR;GTDECAIESIAMAAIPIPKL;QESCGSCYSFASLGMLEAR;NSWGSQWGESGYFR;LPESWDWR;ISYCHETMTGWVHDVLGR;LSLPESWDWR;YAQDFGVVEENCFPYTATDAPCKPK;GTDECAIESIAMAAIPIPK;SLPESWDWR;GINFVSPVR;RGTDECAIESIAMAAIPIPK;DPVTGLDYWIVK	1.24596	0.0447079	1.35706	0.0540011	1.11258	0.0223858
tr|Q68FT7|Q68FT7_RAT	Phenylalanyl-tRNA synthetase, beta subunit OS=Rattus norvegicus GN=Farsb PE=2 SV=1	25.8	65652	15	15	31.41	DRYDSFIELQEK;VGIKETPANLAK;DLLFQVLGR;NIFIECTGTDLTK;ALVAIGTHDLDTLSGPFTYTAK;LIITEETAK;TAEFQVAR;GFEIIHGLLDR;IDVPANRYDLLCLEGLAR;AQGASDVVLYK;NPGFEIIHGLLDR;IMQLLDVPPGEESGGYVIK;ASAGSAFFPGR;LFEISDIVVQDPSKDVGAK;TTLLPGLLK	1.00774	0.627663	0.986332	0.523481	0.970857	0.449672
sp|Q561S0|NDUAA_RAT	NADH dehydrogenase [ubiquinone] 1 alpha subcomplex subunit 10, mitochondrial OS=Rattus norvegicus GN=Ndufa10 PE=1 SV=1	25.76	40494	14	14	47.89	DIAEQLGMK;YGLLASILGDKTTK;VVEDIEYLNYNK;FYDNPKSNDGNSYR;VVEDIEYLNYNKGPWLK;YAPGYNADVGDKWIWLK;LQSWLYASR;VTSAYLQDIEDAYKK;LLQYSDALEHLLSTGQGVVLER;YGLLASILGDK;VITVDGNICSGK;IYDSFR;EVLNYTTVPVYLPEITIGAHQGSR;QCVDHYNEIKR	1.01596	0.147153	1.32632	0.00756329	1.33426	0.0186673
tr|Q6AZ33|Q6AZ33_RAT	Biliverdin reductase A OS=Rattus norvegicus GN=Blvra PE=2 SV=1	25.72	33508	12	1	46.78	LLGQVSAEDLAAEK	0.863082	0.546638	0.607753	0.316337	0.700613	0.38349
tr|Q5XI19|Q5XI19_RAT	Fermitin family homolog 2 (Drosophila) OS=Rattus norvegicus GN=Fermt2 PE=2 SV=1	25.69	77876	13	13	27.35	SREEASGTPAHQMNLR;LLIPVAEGMNEIWLR;SLMEQDVKENEALLLR;AKDQNESLDEEMFYK;INQLYEQAK;HPEELSLLK;TNQGWLDSSR;ILEAHQNVAQMSLIEAK;MQHLNPDPQLIPDQITTDINPECLVSPR;MFKPQALLDK;GCEVTPDVNISGQK;LQFTPQHK;TSTILGDITSIPELADYIK	0.968398	0.281902	0.991195	0.34495	1.01362	0.360874
sp|P62919|RL8_RAT	60S ribosomal protein L8 OS=Rattus norvegicus GN=Rpl8 PE=2 SV=2	25.69	28025	15	15	51.75	KRTELFIAAEGIHTGQFVYCGK;TELFIAAEGIHTGQFVYCGK;ASGNYATVISHNPETK;KVGLIAAR;AQLNIGNVLPVGTMPEGTIVCCLEEKPGDRGK;AVVGVVAGGGR;ASGNYATVISHNPETKK;AQLNIGNVLPVGTMPEGTIVCCLEEKPGDR;GIVKDIIHDPGR;VVFRDPYR;AVDFAER;VGLIAAR;KGAGSVFR;KAQLNIGNVLPVGTMPEGTIVCCLEEKPGDR;AVVGVVAGGGRIDKPILK	2.09857	0.00411772	2.59952	0.000360412	1.2815	0.0553693
sp|Q9QY17|PACN2_RAT	Protein kinase C and casein kinase substrate in neurons 2 protein OS=Rattus norvegicus GN=Pacsin2 PE=1 SV=2	25.66	55978	14	14	26.43	LDSGQVGLYPANYVEAIQ;AADAVEDLR;ADPSLNPEQLKK;AYAQQLTEWAR;GPQYGTVEK;ASLMNEDFEK;AWMAVMSEAER;AGDELTK;GRLDSGQVGLYPANYVEAIQ;VSELHLEVK;LCGDLMNCLHER;HLDLSNVASYK;ADPSLNPEQLK;EVLLEVQK	0.824406	0.0195215	0.893538	0.0629174	1.07641	0.232107
sp|B2RYW9|FAHD2_RAT	Fumarylacetoacetate hydrolase domain-containing protein 2 OS=Rattus norvegicus GN=Fahd2 PE=1 SV=1	25.63	34582	13	13	64.54	NPIIFSK;SQVTFLAPVTRPDK;ATDVMAYVAGFTVAHDVSAR;VICVGLNYADHCQEQNVR;TMVQFLER;KGDEVQCEIEELGVIINK;ALAAQLPLIPR;DTIADPHNLK;VNGEIVQSSNTNQMVFK;TFDTFCPLGPALVTK;NGKQWLLGK;LVQFQAPHLEEPHVGLESGIGGGVVDLNTFDPALPK;FSSSIVGPYDSIILPPESK	1.09851	0.223525	1.21223	0.158942	1.11805	0.382391
tr|Q6P3E1|Q6P3E1_RAT	Rps16 protein (Fragment) OS=Rattus norvegicus GN=Rps16 PE=2 SV=1	25.63	18028	13	13	54.04	EIKDILIQYDR;VKGGGHVAQIYAIR;GGGHVAQIYAIR;DILIQYDR;KLLEPVLLLGK;FAGVDIR;PSKGPLQSVQVFGR;LLEPVLLLGKER;TLLVADPR;VNGRPLEMIEPR;ALVAYYQK;GPLQSVQVFGR;LLEPVLLLGK	1.42356	0.138255	1.07457	0.617499	0.746811	0.292472
tr|F1LRI5|F1LRI5_RAT	Protein Gcn1l1 OS=Rattus norvegicus GN=Gcn1l1 PE=4 SV=2	25.61	292665	18	18	8.88	VISESPPDQWEAR;VLPLETLVTDAGEVMETGK;ASLLDPVPEVR;LTEVLTDSHVK;LMDEAVLALR;EGVLTGSPEQKEEAAK;VVLPYLVPK;DAVLYFSESLVPTAR;VLAFLSSVAGDALTR;QGEELLQSLSK;ILDVASLEALNECSR;QQEMMAALTDAIQDKK;AYSEQAIVNLLK;ALADENEFVR;AADTQVSETLKR;HLDQIIPR;GLGILSLK;YSNEVQDMVLSNAVADRIPIAVSGIR	0.811921	0.0528733	0.713624	0.0186888	0.882173	0.121134
sp|Q5FVM4|NONO_RAT	Non-POU domain-containing octamer-binding protein OS=Rattus norvegicus GN=Nono PE=1 SV=3	25.54	54926	15	12	35.71	VELDNMPLR;LFVGNLPPDITEEEMR;FACHSASLTVR;TLAEIAKVELDNMPLR;AGEVFIHK;ALIEMEK;QQEGFKGTFPDAR;QLELRQEEER;GAMPPAPVPPGTPAPPGPAAMMPDGTLGLTPPTTER;EKLEMEMEAAR;GIVEFSGKPAAR;FAQPGSFEYEYAMR	0.990298	0.298019	1.01368	0.159005	1.01609	0.357566
tr|A0A096MIX2|A0A096MIX2_RAT	DEAD (Asp-Glu-Ala-Asp) box polypeptide 17, isoform CRA_a OS=Rattus norvegicus GN=Ddx17 PE=4 SV=1	25.52	72646	21	13	33.44	VLEEANQAINPK;NFYVEHPEVAR;TIIFVETK;DMVGIAQTGSGK;QLAEDFLR;SQPERDWVLNEFR;LTPYEVDELRR;SGKAPILIATDVASR;LIDFLESGK;LTPYEVDELR;SSQSSSQQFSGIGR;ELAQQVQQVADDYGK;FVINYDYPNSSEDYVHR	1.00962	0.353152	1.00338	0.413377	0.984173	0.281021
sp|Q5XIN6|LETM1_RAT	LETM1 and EF-hand domain-containing protein 1, mitochondrial OS=Rattus norvegicus GN=Letm1 PE=1 SV=1	25.47	83061	14	14	21.38	AMYLPDTLSPADQLK;IRETGERPSNEEIMR;STLQTLPEIVAK;LLELQSIGTNNFLR;ALGVTEDR;LEATLQEEAAIQQEHLEELKR;AKLEATLQEEAAIQQEHLEELKR;FLQDTIEEMALK;DFSAFFQK;ALGVTEDRLK;LISLTSALDENKDGNINIDDLVK;FQLTMR;ETGERPSNEEIMR;QWLDLHLYHEIPTSLLILSR	0.733203	0.0185697	0.685996	0.00504742	0.943677	0.109281
tr|B4F7C9|B4F7C9_RAT	Protein Stt3a OS=Rattus norvegicus GN=Stt3a PE=2 SV=1	25.43	80599	14	13	19.29	AYEIMR;TKLGFLR;FHNWFDDR;FGQVYTEAK;VGQAMASTEEK;EAYYWLR;VGQAMASTEEKAYEIMR;IIFDDFR;EGSPVLLNCLMYK;FLAEEGFYK;NAEIGNKDFELDVLEEAYTTEHWLVR;FYSLLDPSYAK;HIKENDYYTPTGEFR	0.887517	0.0227322	0.526461	0.000169405	0.590665	0.00613815
tr|F1LQQ8|F1LQQ8_RAT	Beta-glucuronidase OS=Rattus norvegicus GN=Gusb PE=3 SV=2	25.41	74790	15	15	28.7	VLDGLWSFR;ESGPTLDMPVPSSFNDITQEAELR;MAAFILR;DFNLLR;DKNHPAVVMWSVANEPVSSLKPAGYYFK;MYQKPIIQSEYGADAVSGLHEDPPR;NFIGWVWYER;FLINGKPFYFQGVNKHEDSDIR;SGPTLDMPVPSSFNDITQEAELR;GFDWPLLIK;LQGGMLFPK;LLDEDGKIVAR;LVQSGPLTTFR;QPLRESGPTLDMPVPSSFNDITQEAELR;HHLEVMDELVR	1.18016	0.126244	1.3467	0.0417465	1.16244	0.0575051
tr|F1LML0|F1LML0_RAT	Protein Nars OS=Rattus norvegicus GN=Nars PE=3 SV=1	25.4	58304	15	15	33.73	MNYSDAIEWLR;NLMFLVLR;SFYMQR;SWDSEEILEGYKR;YGTCPHGGYGLGLER;VLKSPVASIVYDLNPNFK;DVCLYPR;ISALEGYR;LMTDTINEPILLCR;EGIDPAPYYWYTDQR;EGIDPAPYYWYTDQRK;FPVEIK;SPVASIVYDLNPNFK;GYCEVTTPTLVQTQVEGGATLFK;GTADMVLAELYVSDREGNDATGDGTK	1.03855	0.23117	0.976966	0.0679874	0.934116	0.267181
sp|P12075|COX5B_RAT	Cytochrome c oxidase subunit 5B, mitochondrial OS=Rattus norvegicus GN=Cox5b PE=1 SV=2	25.39	13915	13	13	56.59	ASGGGVPTDEEQATGLER;CPNCGTHYK;LVPYQMVH;GLDPYNMLPPKAASGTKEDPNLVPSVSNKR;EDPNLVPSVSNK;SGGGVPTDEEQATGLER;GLDPYNMLPPK;ASGGGVPTDEEQATGLEREIMIAAQR;EDPNLVPSVSNKR;LVPYQM;AASGTKEDPNLVPSVSNK;EIMIAAQR;AASGTKEDPNLVPSVSNKR	0.602578	0.0882983	0.916373	0.304702	1.51656	0.10377
tr|B2GV09|B2GV09_RAT	Llgl2 protein OS=Rattus norvegicus GN=Llgl2 PE=2 SV=1	25.37	114025	15	15	19.69	WLVEPR;RPGGPTGEAQAQAVNTK;EIQLMHR;TVEHGFPHQPSALGYSPSLR;DLLLTGHEDGTVR;QGLPFTIFQGGMPR;AEDYGEHHLAVLTNLGDIQVVSVPLLKPQVR;DLFQFNK;LPGFCALHDR;TLYFADTYLR;LVAFGTSHGFGLFDHQQR;SAEDSFTGFVR;EDVSGIASCVFTK;TISSDEVLQWLPEEAR;GLVVIWDLR	0.772126	0.199004	0.96733	0.309604	1.22887	0.272843
tr|F1LP60|F1LP60_RAT	Moesin (Fragment) OS=Rattus norvegicus GN=Msn PE=4 SV=1	25.31	67653	24	14	40.97	IQVWHEEHR;TQEQLASEMAELTAR;KTTNDMIHAENMR;QRIDEFESM;ALTSELANARDESK;AKFYPEDVSEELIQDITQR;KTQEQLASEMAELTAR;ERQEAEEAKEALLQASR;ISQLEMAR;AQMVQEDLEK;ESPLLFK;GMLREDAVLEYLK;QEAEEAKEALLQASR;EVWFFGLQYQDTK	1.02899	0.281103	0.845553	0.234023	0.813037	0.143305
tr|G3V827|G3V827_RAT	Cysteine conjugate-beta lyase 1, isoform CRA_a OS=Rattus norvegicus GN=Ccbl1 PE=4 SV=1	25.3	51582	14	13	35.23	SFSATGWK;RLDGIDQNLWVEFGK;GKLGASNDWQLDPAELASK;MPDLPGAEDEPYDRR;EQQHFGQPSSYFLQLPQAMELNR;LGASNDWQLDPAELASK;TVHQNSIFHCPTQAQAAVAQCFER;DKATLQAMDER;ATLQAMDER;ILVLNTPNNPLGK;DFDHYIR;VGWVMGPDNIMK;EQQHFGQPSSYFLQLPQAMELNRDHMIR	0.691172	0.0745692	0.89245	0.34588	1.29006	0.127366
tr|D3ZQ57|D3ZQ57_RAT	Plexin B2 OS=Rattus norvegicus GN=Plxnb2 PE=4 SV=1	25.29	205951	17	17	12.49	VATVGLVSSTRPDGER;YYDEIINALEEDPAAQK;ALYAVFSR;VTLNDVPCEVTK;DSAGEPLYK;LGHSPPHVQFTYQQPQPLSVEPR;AHTDSLNTLVALHQLYQYTQK;FAMIVIAEPLR;AITEIYLTR;VGVSQQPEDSQQDLPGER;DGLEATALLHR;LVECGSLFK;GNGPHDNGIIVSTR;AGYLSTNTQQFVAAFEDGR;EASPNPEDGIIR;AEEAGHWLWSR;LFYEDGSGEK	0.96548	0.2405	0.970396	0.336374	0.994633	0.307393
tr|Q6AXR6|Q6AXR6_RAT	Glutathione S-transferase omega 1 OS=Rattus norvegicus GN=Gsto1 PE=2 SV=1	25.23	27683	14	14	52.28	LWMATMQEDPVASSHFIDAK;TLMVLK;FCPFAQR;GSAPPGPVPEGQIR;VPSLVTSFIR;MTFELFSK;GIRHEIININLK;HEIININLK;SLGKGSAPPGPVPEGQIR;EFSKLEEAMAK;LFPDDPYEK;NKPEWFFEK;KLFPDDPYEK;LEALELNECIDHTPK	1.23832	0.146881	1.53611	0.0312526	1.25447	0.0826515
tr|D4A2K1|D4A2K1_RAT	Protein Hoga1 OS=Rattus norvegicus GN=Hoga1 PE=3 SV=1	25.2	34465	13	13	44.86	LAAFPFR;APLQELSPSEEEALR;TMDWFGYYGGPCR;KIDIAGIYPPVTTPFTATAEVDYGKLEENLNK;LIEPNTAVTRR;FGIPGLKK;LEVVSR;LIEPNTAVTR;MNSAALIHHYTK;GFVVQGSTGEFPFLTSLER;LCLTGQGEAAQR;RFGIPGLKK;LDFSNNGWL	0.673786	0.0108298	1.0498	0.138682	1.56805	0.0600137
sp|P14173|DDC_RAT	Aromatic-L-amino-acid decarboxylase OS=Rattus norvegicus GN=Ddc PE=1 SV=1	25.14	54054	13	12	34.38	RTDLTEAFNMDPVYLR;ALIPTTAPQEPETYEDIIRDIEK;TVESAHVQLAWEHIR;DLASSVLR;AIPSDGNYSMR;MLELPEAFLAGR;QLQAASPELTQAALMEK;LVAYTSDQAHSSVER;AGEGGGVIQGSASEATLVALLAAR;LSHEFESLVR;LKGSNQLNETLLQR;TDLTEAFNMDPVYLR	0.714201	0.0262506	0.775634	0.0983844	1.07871	0.211688
sp|Q63413|DX39B_RAT	Spliceosome RNA helicase Ddx39b OS=Rattus norvegicus GN=Ddx39b PE=1 SV=3	25.13	49036	14	14	33.88	VNIAFNYDMPEDSDTYLHR;GLAITFVSDENDAK;QVMMFSATLSK;ELAFQISKEYER;ILVATNLFGR;LTLHGLQQYYVK;NCPHIVVGTPGR;DFLLKPELLR;ELAFQISK;ILALAR;YQQFKDFQR;VAVFFGGLSIK;DVQEIFR;GSYVSIHSSGFR	1.04429	0.0528372	1.15001	0.0607927	1.12322	0.0785335
tr|R9PXZ2|R9PXZ2_RAT	Heterogeneous nuclear ribonucleoprotein Q (Fragment) OS=Rattus norvegicus GN=Syncrip PE=4 SV=1	25.12	57425	12	9	28.57	LMMDPLTGLNR;DLFEDELVPLFEK;YGGPPPDSVYSGQQPSVGTEIFVGK;VWGNVGTVEWADPIEDPDPEVMAK;LKDYAFIHFDER;NLANTVTEEILEK;EQILEEFSK;GYAFVTFCTK;TKEQILEEFSK	1.02084	0.492602	0.974674	0.555765	0.945166	0.410503
sp|Q75WE7|VWA5A_RAT	von Willebrand factor A domain-containing protein 5A OS=Rattus norvegicus GN=Vwa5a PE=2 SV=1	25.09	91483	12	12	14.72	ELNKPVQGPLAHR;YLLPAVLNPR;VAFSLQPK;YVQELPLESDGALR;VSGGTAEFITGK;LIIYAQLTGPMPQAESR;RLDADLGGTEILTPLR;ENANFTIHR;VSGGTAEFITGKDR;ETLLLLLK;LDADLGGTEILTPLR;YTQETIEEAVER	1.35138	0.163643	1.31944	0.135858	0.974853	0.478343
sp|P05370|G6PD_RAT	Glucose-6-phosphate 1-dehydrogenase OS=Rattus norvegicus GN=G6pdx PE=1 SV=3	25.02	59376	14	14	33.98	EMVQNLMVLR;AEQVALSR;EKPQPIPYVYGSR;DVAGDIFHQQCK;VTPEERPK;DGLLPEDTFIVGYAR;VQPNEAVYTK;KPGMFFNPEESELDLTYGNR;DLQSSNQLSNHISSLFREDQIYR;LFYLALPPTVYEAVTK;GGYFDEFGIIR;IIVEKPFGR;WDGVPFILR;GPTEADELMKR	0.374999	0.000129455	0.431408	0.000386462	1.1497	0.320021
tr|A0A096MJZ2|A0A096MJZ2_RAT	Protein Tbl2 OS=Rattus norvegicus GN=Tbl2 PE=4 SV=1	25.01	49614	13	13	36.43	FVGSCGFTPDVK;REDGGFTFTATPEDFPKK;REDGGFTFTATPEDFPK;EKPQQHNFTHPLLAAALK;GEFQEVLR;LQQQLTQAQEALK;LALSPDTHVLALATGTSIHLFNTR;APIINIGIADTGK;LWDTDVEYKK;AFIVWLANGDTLR;AVVEEMQGLLKR;ANVELDHATLVR;QQDPYLLR	0.938603	0.45156	0.7714	0.0732958	0.816063	0.0524298
tr|F1LZJ4|F1LZJ4_RAT	Hydroxypyruvate isomerase OS=Rattus norvegicus GN=Hyi PE=3 SV=2	24.97	30590	13	13	55.23	ITDPQYFLDTPQQAAAILQK;EFLPIVGHVQVAQVPDR;GDHEKGEMGLGAVPGR;GEMGLGAVPGR;LVLINTPR;GEMETVFVENLR;HAAEVLAQENLVGLLEPINTR;GDTVEGLSWLR;QAAFREGLEQAVLYAK;AGFEAAEVAWPYAESPQALASAAR;GADREAVKGEMETVFVENLR;EAVKGEMETVFVENLR;EGLEQAVLYAK	0.624795	0.026726	0.633596	0.0115933	1.01583	0.27219
tr|F1M124|F1M124_RAT	Protein Cobll1 (Fragment) OS=Rattus norvegicus GN=Cobll1 PE=1 SV=1	24.96	126167	13	13	15.06	ASPESPSEDSSAQPPAAIQDGK;VSPHSPLQDLAPIICSK;LTPADGPSSFTLQR;HAIETMTETAVQAEALVTSK;QSLLTAIR;DYQAQEPLDLTK;NFPLYR;TVSSPVGTEMNPPKPPR;SLEVVKDWDSEAAGK;SLNDLGLR;STSVDDTDKSSSEGFMVR;THSAPLPNISK;ELYAMDISR	0.775371	0.121249	0.935683	0.269269	1.20152	0.155054
tr|D4A5L9|D4A5L9_RAT	Protein LOC690675 OS=Rattus norvegicus GN=LOC679794 PE=3 SV=1	24.94	11636	13	13	61.9	GITWGEDTLMEYLENPKK;TGPNLHGLFGR;KTGQAAGFSYTDANKNK;ADLIAYLK;MIFAGIKK;TGQAAGFSYTDANK;MIFAGIK;HKTGPNLHGLFGR;GITWGEDTLMEYLENPK;TGPNLHGLFGRK;TGQAAGFSYTDANKNK;ADLIAYLKK;KTGQAAGFSYTDANK	1.13453	0.0105966	1.20752	0.00892184	1.08943	0.0132628
tr|Q5EBC8|Q5EBC8_RAT	UDP glycosyltransferase 2 family, polypeptide B OS=Rattus norvegicus GN=Ugt2b PE=2 SV=1	24.92	60943	19	1	42.08	SSDLKFEIFSTSISKDELQNHFIK	--	--	--	--	--	--
tr|M0RCU5|M0RCU5_RAT	Protein Urad OS=Rattus norvegicus GN=Urad PE=4 SV=1	24.92	24479	13	12	57.01	KVNSLDFTEFVSVFR;RLHCQPESELR;LLHLNQEYR;LLHLNQEYRK;CHPDLAGRDVLMGR;LHCQPESELR;VNSLDFTEFVSVFR;ATVFQELAR;LIDLLDSHYFGVEPPQGR;EQSHAGLTSLK;GDSAPQASSDLEDDPHTHTK;FGFPFVVAALLSDR	1.13742	0.0991	1.74725	0.0190878	1.61318	0.0792622
sp|P11030|ACBP_RAT	Acyl-CoA-binding protein OS=Rattus norvegicus GN=Dbi PE=1 SV=3	24.87	10028	13	13	83.91	SQADFDKAAEEVKR;TQPTDEEMLFIYSHFK;AAEEVKR;QATVGDVNTD;AKWDSWNK;QATVGDVNTDRPGLLDLKGK;TYVEKVEELKK;TYVEKVEELK;LKTQPTDEEMLFIYSHFK;SQADFDKAAEEVK;QATVGDVNTDRPGLLDLK;WDSWNKLK;WDSWNK	0.474819	0.0150706	0.631753	0.00312544	1.40982	0.128415
sp|Q68FT9|SCLY_RAT	Selenocysteine lyase OS=Rattus norvegicus GN=Scly PE=1 SV=1	24.84	47257	14	14	42.82	QAVNQLEGPV;IGALYVR;LPNTCNFSIQGSQLR;AADLVSENCETYEAHMR;DIRDYLEER;RIHLNSR;RVDVEDLGVDFLTIVGHK;EAWGNPSSSYVAGR;NFRPGTENTPMIAGLGK;AEVDLIVQDLK;LPLEHLVEDQVAEVTFVPVSK;VLVHTDAAQALGK;LTPLYPMLFGGGQER;CFHEQQTLQGR	0.64142	0.0360432	0.687412	0.0734263	1.11423	0.321903
sp|P70580|PGRC1_RAT	Membrane-associated progesterone receptor component 1 OS=Rattus norvegicus GN=Pgrmc1 PE=1 SV=3	24.78	21598	14	12	52.31	IVRGDQPGASGDNDDDEPPPLPR;FYGPEGPYGVFAGR;DFTPAELR;LLKEGEEPTVYSDDEEPKDEAARK;RYDGVQDPR;YDGVQDPR;ILMAINGKVFDVTK;ILMAINGK;GDQPGASGDNDDDEPPPLPR;KFYGPEGPYGVFAGR;DFTPAELRR;LLKEGEEPTVYSDDEEPKDEAAR	2.4851	0.00482565	2.14545	0.0101997	0.859799	0.16734
sp|Q63570|PRS6B_RAT	26S protease regulatory subunit 6B OS=Rattus norvegicus GN=Psmc4 PE=1 SV=1	24.77	47409	15	14	33.49	EAVELPLTHFELYK;AVAHHTTAAFIR;LAKENAPAIIFIDEIDAIATK;ENAPAIIFIDEIDAIATKR;EFLHAQEEVKR;VVGSEFVQK;YIVLAK;FDAQTGADREVQR;LIFSTITSK;YLGEGPR;GVLMYGPPGCGK;MEEIGILVEK;ENAPAIIFIDEIDAIATK;QIGIDPPR	0.936883	0.223991	1.27246	0.0838486	1.46923	0.0132963
sp|O88202|LPP60_RAT	60 kDa lysophospholipase OS=Rattus norvegicus GN=Aspg PE=1 SV=1	24.75	60795	12	12	29.79	DYSGQTPLHVAAR;AAGAHLSPQELEDVGTELCR;GLAAVLR;DLNLKDYSGQTPLHVAAR;SEGGVLVPGR;LSYVLGQPGLSLSDR;DLRGEMTLPTTDDLLGDDMLGCR;TLHMLHDEEYAR;GVVMETFGSGNGPTKPDLIQELR;LSYVLGQPGLSLSDRK;AHSLPEDTLVLPPASSDQR;GVDVDACNEDGQSPLLLAVR	0.767037	0.134546	0.753294	0.0633581	0.973502	0.538455
sp|P35559|IDE_RAT	Insulin-degrading enzyme OS=Rattus norvegicus GN=Ide PE=1 SV=1	24.74	117711	14	14	16	EMLAVDAPR;AFIPQLLSR;AIEDMTEEAFQK;FIIQSEKPPHYLESR;ESLDDLTNLVVK;NVMNDAWR;GLELANGIK;GYNDKQPILLK;LLMTEVAWTK;VEAFLITMEK;AEQPHQHAMYYLR;TKEQLGYIVFSGPR;SKGWVNTLVGGQK;NVPLPEFPEHPFQEEHLK	1.03129	0.660958	1.06023	0.34085	1.02196	0.315948
sp|P07335|KCRB_RAT	Creatine kinase B-type OS=Rattus norvegicus GN=Ckb PE=1 SV=2	24.66	42726	12	12	45.67	GGNMKEVFTR;VLTPELYAELR;LAVEALSSLDGDLSGR;GIWHNDNKTFLVWINEEDHLR;FCTGLTQIETLFK;TFLVWINEEDHLR;SMTEAEQQQLIDDHFLFDKPVSPLLLASGMAR;DLFDPIIEDR;LGFSEVELVQMVVDGVK;LEQGQPIDDLMPAQK;GTGGVDTAAVGGVFDVSNADR;LLIEMEQR	1.21495	0.260072	1.02078	0.373167	0.832678	0.245729
tr|F2Z3T7|F2Z3T7_RAT	Isochorismatase domain-containing protein 1 OS=Rattus norvegicus GN=Isoc1 PE=4 SV=1	24.63	32033	14	14	54.55	TGIIVTTSEAVLLQLVADKDHPK;ASAPESGLLSK;YFGDIISVGQR;ILGIPVIITEQYPK;FLSLYGDQLDMHRK;MFALER;PASVPHGAGYDVLIQK;TKFSMVLPEVEAALAEIPGVR;GIEVHIVADATSSR;FLSLYGDQLDMHR;GFAVSER;ASAPESGLLSKV;FKEIQNLIK;GLGSTVQEIDLTGVK	1.39471	0.0904211	1.41422	0.0732281	1.03538	0.216621
tr|Q4QQV4|Q4QQV4_RAT	Dead end homolog 1 (Zebrafish) OS=Rattus norvegicus GN=Hars PE=2 SV=1	24.62	57361	13	13	29.33	HGAEVIDTPVFELK;REDLVEEIR;GLAPEVADR;DQGGELLSLR;YDLTVPFAR;VSWEEVKNEMVGEK;AALEELVR;TTETQVLVASAQK;IGDYVQQHGGVSLVEQLLQDPK;ASAEQIEEEVTK;YDGLVGMFDPK;LQGAHVR;LISELWDAGIK	0.971596	0.154591	0.987071	0.28202	1.05356	0.135791
tr|H6X338|H6X338_RAT	SAP OS=Rattus norvegicus GN=sap PE=4 SV=1	24.61	26204	13	13	41.67	DKVGQYSLYIGNSK;SSPSIVLGQEQDT;ALNYEINGYVVIKPR;DNELLIYK;SQSLFSYSVNSR;DNELLIYKDK;SSPSIVLGQEQ;SSPSIVLGQEQDTYGGGFDK;GFPPNPNILDWR;ESETDYVK;VFVFPR;VGQYSLYIGNSK;SSPSIVLGQEQD	0.70905	0.00282874	1.13383	0.182596	1.71919	0.000109271
tr|F1LRE1|F1LRE1_RAT	Glutathione reductase OS=Rattus norvegicus GN=Gsr PE=4 SV=2	24.58	44790	13	13	46.34	KPTVTTIPDVDCLLWAIGRDPNSK;SFDSLISSNCTEELENAGVEVLK;KTPSGLELHVVTALPGR;IYSTAFTPMYHAVTTR;ADFDNTVAIHPTSSEELVTLR;ALLTPVAIAAGR;SHIEVIHGYATFADGPQPTVEVNGKK;TPSGLELHVVTALPGR;GVYAVGDVCGK;SHIEVIHGYATFADGPQPTVEVNGK;LGIQTDDKGHILVDEFQNTNVK;LNNIYQNNLTK;FNWHVIK	1.86861	0.0130848	2.17141	0.0020915	1.15921	0.147246
sp|P09527|RAB7A_RAT	Ras-related protein Rab-7a OS=Rattus norvegicus GN=Rab7a PE=1 SV=2	24.45	23504	13	13	70.53	LVTMQIWDTAGQER;EAINVEQAFQTIAR;DPENFPFVVLGNK;TLDSWRDEFLIQASPR;EVMVDDR;NNIPYFETSAK;IDLENR;AQAWCYSK;VIILGDSGVGK;ATIGADFLTK;NALKQETEVELYNEFPEPIKLDKNER;DPENFPFVVLGNKIDLENR;FQSLGVAFYR	1.07928	0.539618	0.661778	0.0180915	0.617424	0.00745805
sp|B0BNE5|ESTD_RAT	S-formylglutathione hydrolase OS=Rattus norvegicus GN=Esd PE=1 SV=1	24.42	31364	13	13	57.8	KAFNGYLGPDQSK;SGCQQAASEHGLVVIAPDTSPR;VFEHSSVELK;KIPVVFR;SVSAFAPICNPVLCPWGK;AYDATCLVK;CFGGLQK;MYSYVTEELPQLINANFPVDPQR;AFNGYLGPDQSK;FAIYLPPQAESAK;SVSAFAPICNPVLCPWGKK;LQEGYDHSYYFIATFITDHIR;CPALYWLSGLTCTEQNFISK	1.13041	0.192189	1.55306	0.0565597	1.39375	0.0696217
tr|Q6AZ25|Q6AZ25_RAT	Tropomyosin 1, alpha OS=Rattus norvegicus GN=Tpm1 PE=2 SV=1	24.41	28696	25	9	60.89	SLQEQADAAEER;ETAEADVASLNRR;SIDDLEEK;ETAEADVASLNR;KLVIIESDLERAEERAELSEGQVR;AGSSSLEAVR;AGSSSLEAVRR;QLEEQLR;AELSEGQVR	1.28073	0.146269	1.47252	0.0967527	1.37441	0.083024
sp|B0BN93|PSD13_RAT	26S proteasome non-ATPase regulatory subunit 13 OS=Rattus norvegicus GN=Psmd13 PE=1 SV=1	24.4	42818	14	14	39.1	ITVNKVELLVMK;FLGCVDIKDLPVSEQQER;VHMTWVQPR;FYDLSSK;SMELLVEHQAQDILT;SAWGQQPDLAANEAQLLR;LNIGDLQATK;VLDLQQIK;LELWCTDVK;ALSVGLVR;QLTFEEIAK;SSDEAVILCK;DLPVSEQQER;QMTDPNVALTFLEK	1.16864	0.241955	1.20222	0.197488	1.01995	0.501014
tr|Q5XI38|Q5XI38_RAT	Lymphocyte cytosolic protein 1 OS=Rattus norvegicus GN=Lcp1 PE=2 SV=1	24.34	70123	16	12	29.51	FSLVGIAGQDLNEGNR;AECMLQQAER;HVIPMNPNTDDLFNAVGDGIVLCK;MVNLSVPDTIDER;ITNFSTDIKDSK;VYALPEDLVEVNPK;YAISMAR;GSVSDEEMMELR;YTLNILEDIGGGQK;IKVPVDWNR;QFVTATDVVR;GDEEGIPAVVIDMSGLR	2.11537	0.0127409	1.29116	0.204328	0.616653	0.00450086
tr|B1WC34|B1WC34_RAT	Protein Prkcsh OS=Rattus norvegicus GN=Prkcsh PE=2 SV=1	24.33	59219	14	13	22.29	SLEDQVETLR;EMEESIR;LLELQAGKK;SLKEMEESIR;KLWEEQQAAAK;VWAAIR;ETVVTSTTEPSR;ESLQQLAEVTR;EKESLQQLAEVTR;ILIEEWK;MPPYDEETQAIIDAAQEAR;LWEEQQAAAK;YEQGTGCWQGPNR	2.98763	0.000114309	2.81219	0.00789747	0.936874	0.0160954
sp|Q99NB7|ACO12_RAT	Acyl-coenzyme A thioesterase 12 OS=Rattus norvegicus GN=Acot12 PE=1 SV=1	24.31	62019	13	13	29.86	MEPTVAPGEVLMSQAIQPAHADSRGELSAGQLLK;KGSISNTNVEALK;GSISNTNVEALK;LCHGHPFLK;WMDTTACLAAEK;EVPLGTQWDISK;SIEEAAASCIK;SGWEITTTLEK;VAYHLLSDFTK;VHLKPVLLQTEQEQVEHR;MEPTVAPGEVLMSQAIQPAHADSR;LQHENTFSNIMK;HINSAFLIYNAVDDQEELITFPR	0.96249	0.561742	1.25786	0.0700402	1.29352	0.0532727
sp|Q6AYQ8|FAHD1_RAT	Acylpyruvase FAHD1, mitochondrial OS=Rattus norvegicus GN=Fahd1 PE=2 SV=1	24.31	24481	13	13	68.78	EKIPDPHALR;STVLSEPVLF;IPDPHALR;IITLEEGDLILTGTPK;NIVCVGR;SFTSSCPVSAFVPK;FWEWGK;NYADHVK;GLPWTLAK;GVGAVKENDEIEAGIDGVVSMR;STVLSEPVLFLKPSTAYAPEGSPVLMPAYCR;TSSMIFSIPYIISYVSK;NLHHEVELGVLLGR	0.681209	0.00930592	0.642351	0.0448437	0.935659	0.212108
sp|Q5XFX0|TAGL2_RAT	Transgelin-2 OS=Rattus norvegicus GN=Tagln2 PE=2 SV=1	24.3	22394	13	13	65.83	GASQAGMTGYGMPR;NFSDNQLQEGK;KIQASTMAFK;KGVSQPQPGRENFQNWLK;IQASTMAFK;YGINTTDIFQTVDLWEGK;GPSYGLSR;DDGLFSGDPNWFPK;QMEQISQFLQAAER;ENFQNWLK;TLMNLGGLAVAR;DDGLFSGDPNWFPKK;NVIGLQMGTNR	1.5901	0.00983947	1.39206	0.0398941	0.877026	0.174356
tr|Q1HEC0|Q1HEC0_RAT	Acetyl-Coenzyme A carboxylase 2 OS=Rattus norvegicus GN=Acacb PE=2 SV=1	24.25	276300	21	14	11.53	VGFPLMIK;ITFLIAQER;QVLIASHLPSYELR;QVQSEIPGSPIFLMK;DVDEGLQAAEK;TEGIPQIYLAANSGAR;GGVLEPEGTVEIK;GIISDVLEWK;DSSLGVENLR;ASPELSHEHTQSMLR;SVEVAVPADPANLDSEAK;LGGIPVGVIAVETR;GYIAYELNSLQHR;VIQVENSHIILTGAGALNK	0.627151	0.00661759	0.646437	0.0184149	1.05417	0.387621
tr|G3V857|G3V857_RAT	Protein Gas2 OS=Rattus norvegicus GN=Gas2 PE=4 SV=1	24.25	34931	12	12	46.82	SGPGLSDMHQYSQWLASR;EVCLCLLELGR;LDNGALLCQLAATVQEK;ASAPSGSFFAR;DNTANFLSWCR;DMNPDNYLVVSATYK;STGNLLDDAVKR;EIEQEETLSAPSPSPSPSSK;DLGVDETCLFESEGLVLHKQPR;EITAETFMEK;STGNLLDDAVK;DLGVDETCLFESEGLVLHK	0.941829	0.170856	0.974596	0.214963	1.02687	0.611694
tr|M0RDH0|M0RDH0_RAT	Glycine N-methyltransferase OS=Rattus norvegicus GN=LOC100911564 PE=3 SV=1	24.25	32594	12	12	47.44	NYDYILSTGCAPPGK;NIASMVRPGGLLVIDHR;VWQLYIGDTR;AHMVTLDYTVQVPGAGR;LSYYPHCLASFTELVQEAFGGR;SLGVAAEGIPDQYADGEAAR;AWLLGLLR;SDLTKDITTSVLTVNNK;AHMVTLDYTVQVPGAGRDGAPGFSK;DITTSVLTVNNK;TAEYKAWLLGLLR;DGAPGFSK	0.776148	0.00563168	1.14589	0.33131	1.5098	0.0023145
sp|P51583|PUR6_RAT	Multifunctional protein ADE2 OS=Rattus norvegicus GN=Paics PE=2 SV=3	24.21	47097	13	13	31.53	IEFGVDVTTK;ATAEVLNIGRK;LNTWISLK;VVVLMGSTSDLGHCEK;IATGSFLK;DLKEVTPEGLQMVK;EVYELLDSPGR;VTSAHKGPDETLR;EIVLADVIDNDSWR;TKEVYELLDSPGR;ATAEVLNIGR;ITSCIFQLLQEAGIK;ACGNFGIPCELR	1.35951	0.162938	1.40562	0.0749259	1.04548	0.330331
tr|Q6P790|Q6P790_RAT	60S ribosomal protein L6 (Fragment) OS=Rattus norvegicus GN=Rpl6 PE=2 SV=1	24.19	33474	14	14	39.39	HQEGEIFDTEK;AVDSQILPK;FVIATSTK;NPVLVR;QLGSGLLLVTGPLALNR;SQFSLTNGMYPHK;EKYEITEQR;YEITEQR;HQEGEIFDTEKEKYEITEQR;AVPQLQGYLR;HLTDAYFK;YYPTEDVPR;IKAVPQLQGYLR;SSITPGTVLIILTGR	1.27044	0.0356258	1.46435	0.0046338	1.14405	0.141622
tr|Q6PED0|Q6PED0_RAT	RCG23287, isoform CRA_a OS=Rattus norvegicus GN=Rps27a PE=2 SV=1	24.11	17951	15	4	69.87	CCLTYCFNKPEDK;RECPSDECGAGVFMGSHFDR;ECPSDECGAGVFMGSHFDR;YYKVDENGK	1.03366	0.597569	0.944285	0.296856	0.907261	0.378367
tr|B0BNG3|B0BNG3_RAT	Lman2 protein OS=Rattus norvegicus GN=Lman2 PE=2 SV=1	24.1	40393	13	13	41.06	DITDGNSEHLKR;DHDTFLAVR;WSELAGCTADFR;TPEEESIDWTKIEPGVNFLK;TPEEESIDWTK;LPTGYYFGASAGTGDLSDNHDLISIK;IEPGVNFLK;LTVMTDLEDKNEWK;LFQLTVER;LVPGPVFGSK;NLHGDGIALWYTR;NRDHDTFLAVR;DNFHGLAVFLDTYPNDETTER	0.821121	0.00801805	0.498544	0.00103646	0.619211	0.00524727
sp|Q641Y0|OST48_RAT	Dolichyl-diphosphooligosaccharide--protein glycosyltransferase 48 kDa subunit OS=Rattus norvegicus GN=Ddost PE=2 SV=1	24.09	48896	12	12	35.15	GVGMVADPDNPLVLDILTGSSTSYSFFPDKPITQYPHAVGR;WVPFDGDDIQLEFVR;SSLNPILFR;YSQTGNYELAVALSR;DTHSLFFR;TLVLLDNLNVR;IDPFVR;TADDPSLSLIK;GFELTFK;NTLLIAGLQAR;LPDVYGVFQFK;WVFKEEGVLR	1.23027	0.122606	1.37387	0.132375	1.19866	0.21493
tr|G3V8D5|G3V8D5_RAT	6-phosphogluconolactonase OS=Rattus norvegicus GN=Pgls PE=4 SV=1	24.08	30822	12	12	64.95	TGALCWFLDEAAAR;DLPAATAPAGPASFAR;ILEDQESALPAAMVQPR;AAPAPGLISVFSSPQELGASLAQLVAQR;FALGLSGGSLVSMLAR;IVAPIGDSPKPPPQR;VTLTLPVLNAAQSVIFVATGEGK;LLSVPFEK;LPIPDSQVLTIDPALPVEDAAEDYAR;EKIVAPIGDSPKPPPQR;LVPFDHAESTYGLYR;WTLGFCDER	1.37438	0.195363	1.03785	0.560242	0.763621	0.184281
tr|Q5XI77|Q5XI77_RAT	Annexin OS=Rattus norvegicus GN=Anxa11 PE=2 SV=1	24.07	54161	16	15	32.8	DVQELYAAGENR;TPVLFDVYEIKEAIK;NTPAFFAER;GAGTDEACLIEILASR;EMSGDLEQGMLAVVK;AHLVAVFNEYQR;GFGTDEQAIIDCLGSR;EAIKGAGTDEACLIEILASR;TLEEAIR;TILALMK;TPVLFDVYEIK;LGTDESKFNAILCSR;SELDLLDIR;GTITDASGFDPLRDAEVLRK;DLKSELSGNFEK	1.16336	0.0257556	0.967518	0.0932571	0.844345	0.00833702
tr|E2RUH2|E2RUH2_RAT	Ribonuclease inhibitor OS=Rattus norvegicus GN=Rnh1 PE=2 SV=1	24.05	49920	12	12	41.23	TCSLTAASCPHFCSVLTK;LQLEYCNLTATSCEPLASVLR;SAIQANPALTELSLR;ELHLNDNPLGDEGLK;ALGYPDTVLR;ASLQELDLGSNK;TNELGDAGVGLVLQGLQNPTCK;LGNTGIAALCSGLLLPSCR;LSLQNCSLTEAGCGVLPDVLR;LDDCGLTEVR;ALEEERPSLR;WTELLPLIQQYQVVR	1.06798	0.195437	0.820395	0.165714	0.770018	0.140248
sp|Q3MIE0|ECHD3_RAT	Enoyl-CoA hydratase domain-containing protein 3, mitochondrial OS=Rattus norvegicus GN=Echdc3 PE=2 SV=1	24.04	32386	12	12	50.33	SDILHEAESEDLK;VIIISAEGPVFSSGHDLKELTGAQGR;VIIISAEGPVFSSGHDLK;SSFATPGVNVGLFCSTPAVALGR;NALSLAMLK;PAGPESEPR;SDILHEAESEDLKVIIISAEGPVFSSGHDLK;KVALEMLFTGEPISAQEALR;VVPEEQLEEEATR;DGQEGIEAFIQK;NIVLSNPR;DYHTEVFQTCSEVMMLIR	0.878808	0.0309803	1.30477	0.518454	1.58967	0.0243736
sp|Q0D2L3|SPEB_RAT	Agmatinase, mitochondrial OS=Rattus norvegicus GN=Agmat PE=2 SV=1	24.03	37988	12	12	47.59	SDTSDTLHHPSPSSESQVQPVR;SVDEGLLDSKR;SVDEGLLDSK;SLVPLMAEIR;EESLMLGTVNPSTGALPFQSLR;ASDTSDTLHHPSPSSESQVQPVR;EHGPVGLVHVGAHSNTSDKPLEDKVYHR;VVQIGIR;VADLGNVNVNLYNLQDSCR;VCSMMHLPLQSSPEGLDAAFVGVPLDTGTSNRPGAR;VVLAEDCWMK;IREESLMLGTVNPSTGALPFQSLR	0.897256	0.313162	1.05038	0.205434	1.1849	0.158127
tr|O70631|O70631_RAT	Carboxylesterase OS=Rattus norvegicus GN=Ces2c PE=2 SV=1	23.97	62190	16	11	39.57	DGTSHPAMCLQNIDMLDEVGLTDMK;AGVHTFLGIPFAK;WVQQNIAHFGGNPNR;LGVLGFFSTGDEHAR;SGAEILVINK;SHAPVYFYEFQHAPSYFK;MIPAVVDGEFLPR;VDFTEEEKLLSR;HGNPNSEGLPYWPVLDHDEQYLQLDTQPAVDR;LSGCEATDSETLVR;ENLQAVLK	1.65765	0.041308	2.73969	0.000520429	1.68946	0.0117124
tr|F1LNF7|F1LNF7_RAT	Isocitrate dehydrogenase [NAD] subunit, mitochondrial OS=Rattus norvegicus GN=Idh3a PE=3 SV=1	23.95	39583	12	12	41.8	AGGVQTVTLIPGDGIGPEISASVMK;DMANPTALLLSAVMMLR;TPYTDVNIVTIR;APIQWEER;MSDGLFLQK;TPIAAGHPSMNLLLR;IEAACFATIK;NVTAIQGPGGK;HMGLFDHAAK;ENTEGEYSGIEHVIVDGVVQSIK;IEAACFATIKDGK;IAEFAFEYAR	0.799987	0.122678	0.863932	0.247655	1.08211	0.142989
sp|Q5XI32|CAPZB_RAT	F-actin-capping protein subunit beta OS=Rattus norvegicus GN=Capzb PE=1 SV=1	23.94	30629	14	14	63.6	QMEKDETVSDCSPHIANIGR;SPWSNKYDPPLEDGAMPSAR;DKVVGKDYLLCDYNR;STLNEIYFGK;SVQTFADK;LTSTVMLWLQTNK;LVEDMENKIR;DIVNGLR;GCWDSIHVVEVQEK;SDQQLDCALDLMR;KLEVEANNAFDQYR;DYLLCDYNR;SKQEALKNDLVEALK;SGSGTMNLGGSLTR	1.13936	0.0996689	0.997403	0.507217	0.868966	0.164727
sp|P62755|RS6_RAT	40S ribosomal protein S6 OS=Rattus norvegicus GN=Rps6 PE=1 SV=1	23.93	28681	14	14	37.75	KLFNLSKEDDVR;LIEVDDER;DIPGLTDTTVPR;MATEVAADALGEEWK;KLFNLSK;LFNLSKEDDVR;GCIVDANLSVL;QGFPMK;MATEVAADALGEEWKGYVVR;ISGGNDKQGFPMK;KGEKDIPGLTDTTVPR;GEKDIPGLTDTTVPR;MKLNISFPATGCQK;LNISFPATGCQK	1.36438	0.0407424	1.1477	0.0897172	0.831696	0.262337
tr|B0BN63|B0BN63_RAT	LOC681996 protein OS=Rattus norvegicus GN=Ahsa1 PE=2 SV=1	23.91	38104	14	14	46.45	EAVGIYISTLK;VFTTQELVQAFTHAPAALEADR;TLFLAVR;FHMVDGNVTGEFTDLVPEK;QTFGYGAR;DASNWSTEK;WIVEER;TEFTQGMILPTVNGESVDPVGQPALK;YYFEGIK;ITLKETFLTSPEELYR;ADATNVNNWHWTER;ETFLTSPEELYR;GIPAPEEER;VFTTQELVQAFTHAPAALEADRGGK	0.969843	0.442039	0.989416	0.472477	1.01237	0.368219
tr|C8YL70|C8YL70_RAT	DNA-directed polymerase delta interacting protein 2 OS=Rattus norvegicus GN=Poldip2 PE=2 SV=1	23.9	41797	12	12	33.97	SQTEAVTFLANHDDSR;THTYYQVLIDAR;VLETVGVFEVPK;LENLDSDVVQLR;IFSLSGTLETVR;GVVLFPWQAR;GKTHTYYQVLIDAR;FERPDGSHFDVR;APPFVAR;VTVIPFYMGMR;FLLYDQTK;EAQNSHVYWWR	0.770948	0.0946723	1.12333	0.323164	1.55803	0.0334122
sp|Q68FT5|BHMT2_RAT	S-methylmethionine--homocysteine S-methyltransferase BHMT2 OS=Rattus norvegicus GN=Bhmt2 PE=2 SV=1	23.88	39929	21	12	64.19	EVGAPVAVTMCIGPEGDMHGVTPGECAVR;QLHTEFLR;AGADVLQTFTFSAAEDR;LQLGVFAR;HGIWGSGLDMHTKPWIR;EYWETLLPASGRPFCPSLSKPDA;FGPWTSLQTMK;AGLWTPEAVVEYPSAVR;AGANIIGVNCR;GGFVDLPEYPFGLEPR;DAGLQAHLMVQCLGFHTPDCGK;AGADVLQTFTFSAAEDRMESK	0.850071	0.299361	0.575608	0.0222316	0.684542	0.0437398
sp|P62963|PROF1_RAT	Profilin-1 OS=Rattus norvegicus GN=Pfn1 PE=1 SV=2	23.88	14957	13	13	75.71	TFVSITPAEVGVLVGKDR;KCYEMASHLR;TFVSITPAEVGVLVGK;DSLLQDGEFTMDLR;CYEMASHLRR;DSPSVWAAVPGK;TKSTGGAPTFNVTVTMTAK;CYEMASHLR;SSFFVNGLTLGGQK;TLVLLMGK;EGVHGGLINK;STGGAPTFNVTVTMTAK;EGVHGGLINKK	2.24934	0.012148	2.36118	0.00698995	1.08064	0.359356
sp|P63326|RS10_RAT	40S ribosomal protein S10 OS=Rattus norvegicus GN=Rps10 PE=2 SV=1	23.82	18916	12	12	54.55	KAEAGAGSATEFQFR;EQFAWR;IAIYELLFK;AEAGAGSATEFQFR;NVPNLHVMK;DYLHLPPEIVPATLR;SAVPPGADK;HFYWYLTNEGIQYLR;SAVPPGADKKAEAGAGSATEFQFR;DYLHLPPEIVPATLRR;GYVKEQFAWR;HPELADKNVPNLHVMK	1.06761	0.294698	0.991921	0.23338	0.945462	0.151789
sp|Q6AYH5|DCTN2_RAT	Dynactin subunit 2 OS=Rattus norvegicus GN=Dctn2 PE=1 SV=1	23.79	44148	12	12	39.55	LTELEATVR;TGYESGDYEMLGEGLGVK;LLLQLEATK;ASVEDADTQNKVHQLYETIQR;GLDFSDR;LTPVVLAK;VNALDLAVLDQVEAR;LLHEVQELTTEVEK;LLGPDAAINLADPDGALAK;WSPVASTLPELVQR;YADLPGIAR;ENLATVEGNFASIDAR	1.20217	0.152221	1.02958	0.17178	0.862369	0.0251779
sp|P27139|CAH2_RAT	Carbonic anhydrase 2 OS=Rattus norvegicus GN=Ca2 PE=1 SV=2	23.78	29114	15	13	62.31	KYAAELHLVHWNTK;LNFNSEGEAEELMVDNWRPAQPLK;YAAELHLVHWNTK;EFPIANGDR;ITEALHSIK;SHHWGYSK;EPITVSSEQMSHFR;KLNFNSEGEAEELMVDNWRPAQPLK;SIVNNGHSFNVEFDDSQDFAVLK;QSPVDIDTGTAQHDPSLQPLLICYDK;SNGPENWHKEFPIANGDR;EGPLSGSYR;AVQHPDGLAVLGIFLK	1.40911	0.108244	1.27042	0.447172	0.903696	0.246692
tr|D3ZIP3|D3ZIP3_RAT	Protein Epb4.1 OS=Rattus norvegicus GN=Epb4.1 PE=4 SV=1	23.7	95669	13	12	18.71	LSTHSPFR;TQTVTISDTANAVK;SMTPAQADLEFLENAKK;SMTPAQADLEFLENAK;SEIPTKDVPIVHTETK;SLDGAAAAESTDR;GVPWNFTFNVK;TWLDSAK;QASALIDRPAPHFER;IVITGDADIDHDQVLVQAIK;VSLLDDTVYECVVEK;LDGENIYIR	0.887432	0.541723	1.14764	0.251719	1.29612	0.117124
sp|Q562C9|MTND_RAT	1,2-dihydroxy-3-keto-5-methylthiopentene dioxygenase OS=Rattus norvegicus GN=Adi1 PE=2 SV=1	23.65	21462	13	13	72.63	DSLPNYEEK;GDMITLPAGIYHR;DKEDKWIR;TLGVLYWK;LDADKYENDPELEQIR;AQPDRPVGLEQLR;FTLDEKNYVK;FTLDEK;LDADKYENDPELEQIRK;LFVGEPVWTPYNRPADHFDAR;NYSWMDIITICK;ISMEKGDMITLPAGIYHR;VQAWYMDESTADPR	0.813705	0.330571	0.937941	0.371017	1.136	0.426538
sp|P18422|PSA3_RAT	Proteasome subunit alpha type-3 OS=Rattus norvegicus GN=Psma3 PE=1 SV=3	23.61	28419	13	13	45.88	SLADIAR;SNFGYNIPLK;AVENSSTAIGIR;SNFGYNIPLKHLADR;VFQVEYAMK;CKDGVVFGVEK;SSIGTGYDLSASTFSPDGR;EEASNFR;LFNVDR;DVREEAEK;TEIEKLQMK;HVGMAVAGLLADAR;SLADIAREEASNFR	1.14063	0.27245	1.29611	0.102089	1.13176	0.30874
tr|F1LU71|F1LU71_RAT	AU RNA binding protein/enoyl-coenzyme A hydratase (Predicted), isoform CRA_a OS=Rattus norvegicus GN=Auh PE=3 SV=2	23.6	33341	13	13	37.78	DRLEGLLAFK;MHSSEVGPFVSK;LAIIPGGGGTQR;GIVVLGINR;AVGLISHVLEQNQEGDAAYR;HLEEENRGIVVLGINR;AIGMALAK;ELIFSAR;SEVPGIFCAGADLK;AVGLISHVLEQNQEGDAAYRK;SEVPGIFCAGADLKER;EFLPQGPVAMR;ALDLAR	0.760223	0.0463457	0.802173	0.100992	1.11862	0.176614
sp|P13697|MAOX_RAT	NADP-dependent malic enzyme OS=Rattus norvegicus GN=Me1 PE=1 SV=2	23.59	64004	13	13	36.36	LNSDFDRYLLLMDLQDRNEK;IWLVDSK;AIFASGSPFDPVTLPDGR;LFYSVLMSNVEK;HINDSVFLTTAEVISQQVSDKHLEEGRLYPPLNTIR;ILGLGDLGCNGMGIPVGK;DMAAFNERPIIFALSNPTSK;HINDSVFLTTAEVISQQVSDKHLEEGR;DLAFTLEER;ASLTEEKEVFAHEHEEMKNLEAIVQK;VRGPEYDAFLDEFMEAASSK;IKPTALIGVAAIGGAFTEQILK;HINDSVFLTTAEVISQQVSDK	0.38782	0.000102408	0.712488	0.0597596	2.04679	0.000854695
sp|P36972|APT_RAT	Adenine phosphoribosyltransferase OS=Rattus norvegicus GN=Aprt PE=1 SV=1	23.59	19546	12	12	66.67	DISPLLKDPDSFR;STHGGKIDYIAGLDSR;LGPVPFFSL;AELEIQKDALEPGQK;SFPDFPIPGVLFR;SESELQLVAR;GKLPGPTVSASYSLEYGK;AELEIQK;GFLFGPSLAQELGVGCVLIR;LGPVPFFSLLQYE;IDYIAGLDSR;EKLGPVPFFSLLQYE	1.17397	0.286346	0.964383	0.480273	0.820746	0.140053
sp|B2GV24|UFL1_RAT	E3 UFM1-protein ligase 1 OS=Rattus norvegicus GN=Ufl1 PE=1 SV=1	23.55	89586	13	13	18.41	TIKDLQEEVSNLYNNIR;LGIPDAVNYIK;TYDLPGDFLTQALTQR;MYLEVVR;AVFVPDIYSR;TQSTWVDSFFR;QLEVVHTLDGKEYITPAQISK;QLEVVHTLDGK;DLVLKPR;YKNTPLLFLK;QISILESVNTNKK;GVIFTEAFVAR;YFADDTQTALTK	1.02355	0.490744	1.00248	0.169396	0.980847	0.0588537
sp|Q9Z1E1|FLOT1_RAT	Flotillin-1 OS=Rattus norvegicus GN=Flot1 PE=2 SV=2	23.5	47500	13	13	36.68	VFVLPCIQQIQR;ISLNTLTLNVK;AQLIMQAEAEAESVR;ATYDIEVNTR;VSAQCLSEIEMAK;VTGEVLDILSR;ITLVSSGSGTMGAAK;AQQVAVQEQEIARR;EMLAAACQMFLGK;AQQVAVQEQEIAR;TEAEIAHIALETLEGHQR;GEAEAFAVGAR;HGVPISVTGIAQVK	1.032	0.20279	0.989961	0.521138	0.950343	0.228281
sp|Q62991|SCFD1_RAT	Sec1 family domain-containing protein 1 OS=Rattus norvegicus GN=Scfd1 PE=1 SV=1	23.44	72264	13	13	31.08	GSPFPEVAESVQQELESYR;ALTDAGCNLSPLQYIK;SYDLTPVDKFWQK;LIDLHTNVATAVLEHIK;VMNTGSQFVMEGVK;HILYGCSEIFNATQFIK;LTSAVSSLPELLEK;SLLDVISDPDAGTPEDK;ILDNLMEMK;NSPGEPVWK;SKLEDIANAALAANAVTQVAK;VNLEESTGVENSPTGARPK;FGQDIISPLLSVK	1.0793	0.262337	1.10989	0.254547	1.0197	0.456788
sp|P51869|CP4F4_RAT	Cytochrome P450 4F4 OS=Rattus norvegicus GN=Cyp4f4 PE=2 SV=1	23.36	60050	12	6	25.67	NISLMTLDSLQK;LVHNFTDAVIQGR;ALPSQHEDDILK;CTQDIVLPDGR;WQDLASGGSAR;VEPLSTQ	0.897064	0.268955	0.724391	0.097388	0.803929	0.193743
tr|F1LMK6|F1LMK6_RAT	L-serine dehydratase/L-threonine deaminase OS=Rattus norvegicus GN=Sds PE=4 SV=1	23.21	38376	13	13	50.83	ILVEPACGAALAAVYSGVVCR;RLGLPATIVVPSTTPALTIER;TPLRDSMALSK;AAQESLHVK;FVDDEK;MDSSQPSGSFK;NNPGWVYISPFDDPLIWEGHTSLVK;LGLPATIVVPSTTPALTIER;LFYEHPIFSEVISDQEAVTAIEK;VAGTSVFLK;AQLGLNELLK;ALGVNTVGAQTLK;EVGWEDVPIIAMETFGAHSFHAAVK	0.721965	0.0891538	0.601263	0.0108332	0.826407	0.101335
tr|G3V6K6|G3V6K6_RAT	Receptor protein-tyrosine kinase OS=Rattus norvegicus GN=Egfr PE=3 SV=1	23.15	134898	13	13	12.24	YLVIQGDER;GSHQMSLDNPDYQQDFFPK;NLQEILIGAVR;VLGSGAFGTVYK;SLKEISDGDVIISGNR;VAPPSSEFIGA;IPLENLQIIR;LTQLGTFEDHFLSLQR;GMNYLEDR;EISDGDVIISGNR;VKEDAFLQR;NYDLSFLK;ELVEPLTPSGEAPNQAHLR	0.656115	0.0102977	0.504655	0.00152269	0.765711	0.187237
tr|Q6AYD5|Q6AYD5_RAT	G1 to S phase transition 1 OS=Rattus norvegicus GN=Gspt1 PE=2 SV=1	23.12	68752	11	11	24.53	HLIVLINK;SVVAPPGAPK;KGEFETGFEK;FVKQDQVCIAR;ENLSAAFSR;QLNVNAKPFVPNVHAAEFVPSFLR;TFDAQIVIIEHK;STIGGQIMYLTGMVDKR;DMGTVVLGK;GQQLVMMPNKHNVEVLGILSDDVETDSVAPGENLK;HFTILDAPGHK	1.35432	0.159405	1.47583	0.0643728	1.08425	0.241448
sp|P55159|PON1_RAT	Serum paraoxonase/arylesterase 1 OS=Rattus norvegicus GN=Pon1 PE=1 SV=3	23.1	39358	16	15	49.01	GIEAGAEDLEILPNGLTFFSTGLKYPGIK;YVYIAELLAHK;VVADGFDFANGIGISLDGK;IFFYDSENPPGSEVLR;IHVYEK;FQEEER;IQSILSEDPK;LLIGTVF;HANWTLTPLK;SFDPSKPGK;TITHELLPSINDIAAVGPESFYATNDHYFADPYLR;ALCCDL;LLIGTVFHR;GKLLIGTVFHR;GIEAGAEDLEILPNGLTFFSTGLK	3.20077	0.011074	4.10817	0.000480763	1.34139	0.0200108
tr|Q5PPJ6|Q5PPJ6_RAT	Leucyl-tRNA synthetase OS=Rattus norvegicus GN=Lars PE=2 SV=1	23.09	134280	14	14	14.09	SFITTDVNPYYDSFVR;DVWDYVFFK;GFYDGVMLVDGFK;NMIDAGDALIYMEPEKQVVSR;EDKGTGVVTSVPSDSPDDFAALR;NMIDAGDALIYMEPEK;SSQYLMEVAHDLR;ADIGDTIVYLVH;NMSYQGFTK;QGDSCESIIR;ANGHLLLNSEK;ELMGEEILGASLSAPLTCYK;GTGVVTSVPSDSPDDFAALR;FDDPLLGPR	0.946117	0.246082	0.882248	0.253426	0.933242	0.210771
sp|Q4V8F9|HSDL2_RAT	Hydroxysteroid dehydrogenase-like protein 2 OS=Rattus norvegicus GN=Hsdl2 PE=2 SV=1	23.03	58345	13	13	29.77	IVKDSLSDEVVR;VDLMMSVNTR;LLGTIYTAAEEIEAAGGK;KVDIIADAAYSIFK;QHCAYTIAK;IALAIK;LAGCTVFITGASR;TAIHTAAMDMLGGAGVESQCR;DSLSDEVVR;ALPCVVDVRDEQQINSAVEK;ADVVMSMATEDFVK;VGHGEPSDRADVVMSMATEDFVK;DGANIVIAAK	0.689207	0.0241869	1.14049	0.186569	1.63881	0.0037424
tr|M3ZCQ2|M3ZCQ2_RAT	U5 small nuclear ribonucleoprotein 200 kDa helicase OS=Rattus norvegicus GN=Snrnp200 PE=1 SV=1	23.02	244538	17	17	8.661	YVHLFPK;DEPTGEVLSLVGK;TLGLFLR;LTAIDILTTCAADIQR;DVATFLR;VFSLSSEFK;DTLGLFLR;GNIIISTPEKWDILSR;LYDLNHNEIGELIR;DIDAFWLQR;DILCGAADEVLAVLK;NIEMTQEDVR;IIYIAPMR;MDTDLETMDLDQGGEALAPR;ANSNLVLQADR;SLVQEMVGSFGK;YAQAGFEGFK	0.98961	0.49175	0.983636	0.407133	0.984331	0.338816
sp|Q9Z2M4|DECR2_RAT	Peroxisomal 2,4-dienoyl-CoA reductase OS=Rattus norvegicus GN=Decr2 PE=2 SV=1	23.02	31293	12	12	38.7	IAEIFMR;CLPLSMDVR;LLEFESSSAK;TVVDIDTLGTFNVSR;YLSSPIPR;LLEFESSSAKL;VNSLAPGAISGTEGLRR;VNSLAPGAISGTEGLR;HLAVEWGPQNIR;VAFITGGGSGIGFR;AAVDAMTR;GQVLQLHAGAAK	1.31232	0.0218595	2.03793	0.000756433	1.66811	0.00524743
tr|D3ZLK9|D3ZLK9_RAT	ATP-dependent (S)-NAD(P)H-hydrate dehydratase OS=Rattus norvegicus GN=Carkd PE=3 SV=1	22.97	34963	13	13	62.39	AGPEKTNGSSPLLVAAWGACTLTR;VGADLTHVFCAR;LWDAVLSSPMDTSNHSGSVLK;LSQALGNITIVQK;DMDNLFQLVR;AVLTPNHVEFSR;DDLLLNNVR;LHALVVGPGLGRDDLLLNNVR;IGIVGGCQEYTGAPYFAGISALK;DIPVVIDADGLWLIAQRPALVHGYQK;STTTTDMIAEVGAAFSK;SYSPELIVHPVLDSSDAVEEVEKWL;SYSPELIVHPVLDSSDAVEEVEK	0.821712	0.0338812	0.833591	0.0638117	1.01135	0.257183
tr|Q6P7S0|Q6P7S0_RAT	Pyruvate kinase OS=Rattus norvegicus GN=Pkm PE=2 SV=1	22.95	52937	15	2	36.76	LAPITSDPTEAAAVGAVEASFK;EAEAAIYHLQLFEELRR	1.65263	0.438148	1.10512	0.621199	0.655972	0.43583
tr|Q4V8H5|Q4V8H5_RAT	Aspartyl aminopeptidase OS=Rattus norvegicus GN=Dnpep PE=2 SV=1	22.92	52556	13	13	32.84	FVHIERPILR;LTELILR;EVAGQVGVPLQDLMVR;YASNAVSESLIR;ETACTTGVLQTLTLFK;SPSPFHVVAECR;VLDLGSPQLAMHSIR;NDSPCGTTIGPILASR;GFFELFPSVSR;DLTLAGR;GTPEPGPLSATDER;IPHLAIHLQR;LTAFEEAIPK	1.19661	0.256887	1.18753	0.403529	0.998874	0.66687
tr|B6DYQ8|B6DYQ8_RAT	Glutathione S-transferase theta 1 OS=Rattus norvegicus GN=Gstt1 PE=2 SV=1	22.9	27469	14	14	45.42	VEAAVGKDLFLEAHEVILK;VLTMIQ;YKVPDHWYPQDLQAR;KNNIPFQMHTVELR;PFQMHTVELR;AIYIFAK;KGEHLSDAFAQVNPMK;NNIPFQMHTVELR;VRDCPPADPVIK;DCPPADPVIK;VDEYLAWQHTTLR;DLFLEAHEVILK;RVEAAVGKDLFLEAHEVILK;LAAWYR	1.46377	0.0927071	2.14912	0.014461	1.56996	0.0224959
tr|D3Z941|D3Z941_RAT	Protein Mars OS=Rattus norvegicus GN=Mars PE=3 SV=1	22.9	101583	15	15	21.18	LENDQIENLR;ITQDIFQR;LFVSEGSPGSLPVLAAAAR;GFVLQDTVEQLR;IGTVSPLFQKLENDQIENLR;SILTISR;QPQPQPLPPEGR;TMPGSDWTPNAR;DNVPFHGLVFPCSALGAEDNYTLVK;IGTVSPLFQK;ILATSFICTLPAGHR;RLEDWLGK;NLIATEYLNYEDGKFSK;GLENLPPLQPQQHPVLPVPGER;QLALAEGKPIETPK	0.998795	0.628031	0.992514	0.664974	0.985065	0.731718
tr|F1M775|F1M775_RAT	Protein Diaph1 OS=Rattus norvegicus GN=Diaph1 PE=4 SV=2	22.79	135740	13	13	11.48	ELGDYFVFDPK;TAQNLSIFLGSFR;QIADVER;NDYEARPQYYK;LGLHQVLQELR;KSEGVTTILEEAK;DMHLLSCLESLR;FQPLLDGLK;FVAEDLSQDCFWTK;LLDILK;KLSVEEFFMDLHNFR;DDAVAASSAK;AEMEEVER	1.0104	0.276599	0.963133	0.264517	0.946188	0.094185
tr|B2RZ09|B2RZ09_RAT	Arginine-rich, mutated in early stage tumors (Predicted), isoform CRA_b OS=Rattus norvegicus GN=Manf PE=2 SV=1	22.76	20388	12	12	56.42	DSQICELKYDK;FYQDLKDRDVTFSPATIEEELIK;LCYYIGATDDAATK;DRDVTFSPATIEEELIK;DVTFSPATIEEELIK;IINEVSKPLAHHIPVEK;LRPGDCEVCISYLGR;QIDLSTVDLKK;QIDLSTVDLK;DSQICELK;ILDDWGEMCK;FYQDLK	1.95833	0.0245733	1.76447	0.0558136	0.88048	0.212381
sp|Q5FVR2|TYPH_RAT	Thymidine phosphorylase OS=Rattus norvegicus GN=Tymp PE=2 SV=1	22.75	49902	15	15	38.24	LVPADGILYAAR;KAVEGLSTLVVDVK;VAAALDDGSALHR;AWHQQLVDK;KQEELLSPADGIVECVR;ALPLACVLHELGAGR;NFVHALMDGR;TLLGALVLSDR;FQLMLSAQGVDPGLAR;FGGAAVFPDQEK;QLPELIR;AVEGLSTLVVDVK;AQDTQIGAMLMAIR;DVTATVDSVPLITASILSK;VHLDGPALSSQQR	0.874688	0.287041	0.602216	0.0359419	0.685683	0.125298
sp|P02761|MUP_RAT	Major urinary protein OS=Rattus norvegicus PE=1 SV=1	22.75	20737	11	7	63.54	TPEDGEYFVEYDGGNTFTILK;NGETFQLMVLYGR;LCEAHGITR;GNLDVAKLNGDWFSIVVASNKR;ELYLVAYK;TDYDRYVMFHLINFK;VFMQHIDVLENSLGFK	0.515921	0.0443562	0.793716	0.261021	1.59005	0.0456502
sp|P05982|NQO1_RAT	NAD(P)H dehydrogenase [quinone] 1 OS=Rattus norvegicus GN=Nqo1 PE=1 SV=4	22.65	30947	13	13	43.43	FGLSVGHHLGK;DSENFQYPVESSLAYK;FCGFQVLEPQLVYSIGHTPPDAR;ALIVLAHAER;LSPDIVAEQK;TSFNYAMK;DSENFQYPVESSLAYKEGR;NDITGEPKDSENFQYPVESSLAYK;VQVLEGWKK;NDITGEPK;KGWEVVESDLYAMNFNPLISR;NDITGEPKDSENFQYPVESSLAYKEGR;VQVLEGWK	3.26615	0.000238863	4.11976	0.000117915	1.29207	0.175343
sp|P41123|RL13_RAT	60S ribosomal protein L13 OS=Rattus norvegicus GN=Rpl13 PE=1 SV=2	22.56	24310	14	14	49.29	AFASLR;NGMILKPHFHKDWQQR;GFSLEELR;KGDSSAEELKLATQLTGPVMPIR;AITEEEKNFK;SKLILFPR;AITEEEK;STESLQANVQR;NKSTESLQANVQR;LATQLTGPVMPIR;TIGISVDPR;VDTWFNQPAR;LILFPR;VDTWFNQPARK	2.69612	0.00740951	2.85562	0.0038861	1.07381	0.169409
sp|Q91Y81|SEPT2_RAT	Septin-2 OS=Rattus norvegicus GN=Sept2 PE=1 SV=1	22.56	41593	11	10	45.71	KVENEDMNKDQILLEK;GRLYPWGVVEVENPEHNDFLK;TIISYIDEQFER;TVQIEASTVEIEER;ASIPFSVVGSNQLIEAK;TMLITHMQDLQEVTQDLHYENFR;QQPTQFINPETPGYVGFANLPNQVHR;ILDEIEEHSIK;LTVVDTPGYGDAINSR;LYPWGVVEVENPEHNDFLK	1.39258	0.0654839	1.23328	0.092728	0.877391	0.229085
tr|D3ZZC1|D3ZZC1_RAT	Protein Txndc5 OS=Rattus norvegicus GN=Txndc5 PE=3 SV=1	22.54	46354	14	13	42.45	GYPTLLWFR;DLDSLHSFVLR;VDCTANSDVCSAQGVR;GYPTLLLFR;EFPGLADVTIAEVDCTAER;SFEDTIAQGITFVK;ALAPTWEQLALGLEHSETVK;NLAPTWEELSK;QEVEADSGVEQDPHAK;VDCTQHYAVCSEHQVR;NLAPTWEELSKK;LQPTWNDLGDKYNSMEDAK;FFKPGQEAVK	1.23042	0.121132	1.10899	0.14138	0.898515	0.334546
tr|F1M7H2|F1M7H2_RAT	Polymeric immunoglobulin receptor OS=Rattus norvegicus GN=Pigr PE=4 SV=2	22.53	84737	12	12	17.19	FSVLITGLR;GSPHINPTDANAR;ILLTPR;MSISSYR;WSNDGCHILPSHDEGAR;TDISMGDFR;EIQNAGDQAQENR;GVTGGSVAIVCPYNPK;SSVTFECDLGR;AILFMK;LFADEREIQNAGDQAQENR;QGANGYCATLISSNGYLSK	1.53483	0.202382	1.20033	0.264059	0.80711	0.151229
sp|Q9QZU7|BODG_RAT	Gamma-butyrobetaine dioxygenase OS=Rattus norvegicus GN=Bbox1 PE=1 SV=1	22.51	44546	12	12	33.85	QTVTGGDSEIVDGFNVCQK;KLLLEALDVNIR;IIELDDKGQVVR;HKIIELDDKGQVVR;IDANNVAYTTGK;EFVDLMNSK;MNPGDVITFDNWR;INFNNATR;DTVFDVPIER;VQPFYAALK;HLEGAYADWDVVMSR;SYEAGTEISR	0.638164	0.0828658	0.619287	0.113929	0.961024	0.472917
sp|Q3MID3|ARFG2_RAT	ADP-ribosylation factor GTPase-activating protein 2 OS=Rattus norvegicus GN=Arfgap2 PE=2 SV=1	22.49	56557	11	11	26.35	EVDSEYEAR;SQLDLFDDVGTFASGPPK;AISSDMFFGR;SEIQTLFK;SSISHSVLSEMQMIEQETPLSAK;STELDSNWSWLQLR;VSNQSFTEIER;YKDNPFSLGETFGSR;LAYQELQIDR;QAEESMVASMR;LGMGLVSR	1.08713	0.409654	0.905881	0.447508	0.8311	0.185211
sp|Q68FP2|PON3_RAT	Serum paraoxonase/lactonase 3 OS=Rattus norvegicus GN=Pon3 PE=2 SV=1	22.43	39459	12	11	37.57	HNNWDLTPVK;LLIYNPEDPPGSEVLR;IFLMDLNEPYPK;VVAQGFSSANGITVSLDQK;IQDPLSDNPR;MLIGTIFHK;KHNNWDLTPVK;YPGMPSFAPDKPGR;KMLIGTIFHK;TIKHELFESVNDIVVLGPEQFYATR;YVYVADVTAK	1.20338	0.0825072	1.36838	0.0170227	1.12568	0.149644
sp|P15865|H14_RAT	Histone H1.4 OS=Rattus norvegicus GN=Hist1h1e PE=1 SV=3	22.32	21987	13	11	35.16	SGVSLAALK;ALAAAGYDVEK;KASGPPVSELITK;SETAPAAPAAPAPAEK;SGVSLAALKK;KALAAAGYDVEK;PAAPAAPAPAEK;SETAPAAPAAPAPAEKTPIK;ASGPPVSELITK;SETAPAAPAAPAPAEKTPIKK;ALAAAGYDVEKNNSR	2.2325	0.00263	2.06755	0.0466576	0.942163	0.0338175
sp|B0BNN3|CAH1_RAT	Carbonic anhydrase 1 OS=Rattus norvegicus GN=Ca1 PE=1 SV=1	22.29	28300	11	11	61.69	EIVNVGHSFHVVFDDSSNQSVLK;HDSSLKPVSVSYNPATAK;LYPIANGNNQSPIDIK;YSGELHLVHWNSAK;ESISLSPEQLAQLR;ASADWGYDSK;VLDALSSVK;ADGLAIIGVLMK;YSSAAEAISK;GLLSSAEGEPAVPVLSNHRPPQPLK;VGPANPNLQK	2.20331	0.00360879	1.75913	0.0126534	0.789667	0.0932809
tr|D4A9L2|D4A9L2_RAT	Protein Srsf1 OS=Rattus norvegicus GN=Srsf1 PE=4 SV=1	22.25	27745	11	11	45.97	TKDIEDVFYK;DGTGVVEFVR;KEDMTYAVR;DAEDAVYGR;DGYDYDGYR;EAGDVCYADVYR;IYVGNLPPDIR;EAGDVCYADVYRDGTGVVEFVR;SHEGETAYIR;GGPPFAFVEFEDPRDAEDAVYGR;VVVSGLPPSGSWQDLKDHMR	0.937434	0.716241	1.02223	0.416313	1.08138	0.313814
sp|P62815|VATB2_RAT	V-type proton ATPase subunit B, brain isoform OS=Rattus norvegicus GN=Atp6v1b2 PE=1 SV=1	22.21	56552	11	11	29.75	IPQSTLSEFYPR;LALTTAEFLAYQCEK;TPVSEDMLGR;IPIFSAAGLPHNEIAAQICR;SGQVLEVSGSK;AVVQVFEGTSGIDAK;KTSCEFTGDILR;GFPGYMYTDLATIYER;TVSGVNGPLVILDHVK;NFITQGPYENR;QIYPPINVLPSLSR	0.850831	0.0810584	0.918143	0.0825107	1.08206	0.204617
tr|F1LSQ6|F1LSQ6_RAT	Proteasome subunit alpha type OS=Rattus norvegicus GN=Psma7 PE=3 SV=1	22.2	28399	14	5	41.73	ALLEVVQSGGK;ILSPEEIEK;NYTDDAIETDDLTIK;NIELAVMR;SPEEIEK	1.1509	0.485303	0.997887	0.699017	0.870287	0.45
sp|Q5M7W5|MAP4_RAT	Microtubule-associated protein 4 OS=Rattus norvegicus GN=Map4 PE=1 SV=1	22.18	110301	13	13	20.44	QPAPTTSGGLNK;TSPSKPSSAPALRPGPK;IQPTSLPK;DTMSSVEPDISSAK;EAETALPIEMDLAPPEDVALPK;ATSPSTLVSTGSSSR;LATTVSAPDLK;ETSGSQPPELCSGVSR;AVDLESVKEQLPAK;NTTPTGATPPAGMASTR;VTEFNNVTPLSEEEVASIKDVSPSPETETAK;VGSLDNVGHLPAGGTVK;SSVALSVDKKPTSTKPSSSAPR	1.28288	0.0150001	1.02109	0.428667	0.801298	0.0115507
sp|P62278|RS13_RAT	40S ribosomal protein S13 OS=Rattus norvegicus GN=Rps13 PE=1 SV=2	22.17	17223	12	12	56.29	SVPTWLK;YESSTASALVA;KGLTPSQIGVILR;LTSDDVK;GLSQSALPYR;LTSDDVKEQIYK;GLAPDLPEDLYHLIKK;VLPPNWK;LILIESR;SKGLAPDLPEDLYHLIK;GLAPDLPEDLYHLIK;GLTPSQIGVILR	1.18326	0.17887	0.951626	0.264524	0.801874	0.133051
sp|Q5FVN1|STBD1_RAT	Starch-binding domain-containing protein 1 OS=Rattus norvegicus GN=Stbd1 PE=2 SV=1	22.15	35495	12	12	42.04	FVLVENK;HSSWGSVGLGGSLEASR;EYVPVGKVPDTHSR;LQTGHEDKVVHGWWGIH;LSLNQGMDESR;FVLVENKEVTR;DLGNLTEAQR;DGLWSHSVFLPADTVVEWK;RLQTGHEDKVVHGWWGIH;AEAASLAQSAGHEDWEVVSR;NSLVGGGWEVDGK;QVSIQFK	0.997441	0.749751	0.872157	0.748385	0.868208	0.710332
sp|P24090|FETUA_RAT	Alpha-2-HS-glycoprotein OS=Rattus norvegicus GN=Ahsg PE=1 SV=2	22.14	37983	11	11	38.64	HLLQGFR;QILNQIDK;LGGEEVSVACK;HAFSPVASVESASGEVLHSPK;QILNQIDKVK;QQAEHAVEGDCDFHILK;VGQPGDAGAAGPVAPLCPGR;VLHAQCHSTPDSAEDVR;ELACDDPETEHVALIAVDYLNK;VLHAQCHSTPDSAEDVRK;APQGAGLGFR	1.23788	0.0649584	1.12208	0.552698	0.904715	0.0371074
tr|Q5I0N0|Q5I0N0_RAT	Arylacetamide deacetylase (Esterase) OS=Rattus norvegicus GN=Aadac PE=2 SV=1	22.09	45663	11	11	28.14	YPGFTDVK;TPTPGSLELAQK;MQNQYLNWLHK;TPTPGSLELAQKYPGFTDVK;FWSEYFTTDRDLEK;LDAVVVSTDYGLAPK;TAHRLDAVVVSTDYGLAPK;VGVSGDSAGGNLAAAVTQQILQDPDVK;QFEDVYHSLR;RVGVSGDSAGGNLAAAVTQQILQDPDVK;WFLQEDILEK	1.27654	0.0647095	1.02799	0.250142	0.799973	0.0634459
tr|Q3MHT2|Q3MHT2_RAT	NFS1 nitrogen fixation 1 homolog (S. cerevisiae) OS=Rattus norvegicus GN=LOC100911034 PE=2 SV=1	22.09	50673	11	11	29.41	GVGAIYIR;THAYGWESEAAMER;KLYFHTDAAQAVGK;QQVASLIGADPR;IPLDVNDMK;NLPDVVMNGDPK;VRVEALQSGGGQER;EIIFTSGATESNNIAIK;SLEAEGFR;FTTEEEVDYTVQK;AIGTDEDLAHSSIR	0.853745	0.105806	0.922593	0.28844	1.07567	0.291339
sp|Q562C4|MET7B_RAT	Methyltransferase-like protein 7B OS=Rattus norvegicus GN=Mettl7b PE=1 SV=1	22.09	27904	13	13	67.21	ELFSQIK;FIVAYGENMK;WLPVGPHIMGK;GTSNEVTLLELGCGTGANFQFYPPGCK;VTCVDPNPNFEK;TYFPYLMATLTAR;PVGPHIMGK;ELFSQIKDLK;VLEPTWK;ETWKDIEK;QLADSSMDVVVCTLVLCSVQSPR;VLKPGGLLFFWEHVSEPQGSQALLWQR;AQFSEVQLEWQPPPFK	1.0511	0.546453	1.66798	0.0074346	1.59497	0.00655188
sp|O35987|NSF1C_RAT	NSFL1 cofactor p47 OS=Rattus norvegicus GN=Nsfl1c PE=1 SV=1	22.08	40680	12	12	46.49	TGFSLDNGDLR;LFIVDAR;LAHGGQVNLDMEDHRDEDFVKPK;SGQQIVGPPR;SPNELVDDLFK;LGAAPEEESAYVAGER;ASSSILINEAEPTTNIQIR;FYAGGSER;DLIHDQDEEEEEEEGQR;SYQDPSNAQFLESIR;EANLLNAVIVQR;LGSTAPQVLNTSSPAQQAENEAK	1.67011	0.0738916	1.72246	0.0196024	1.02235	0.318874
sp|O54753|H17B6_RAT	17-beta-hydroxysteroid dehydrogenase type 6 OS=Rattus norvegicus GN=Hsd17b6 PE=1 SV=2	22.05	36145	14	1	37.85	MTDAELIIEK	1.15002	0.684672	1.14567	0.645256	0.987705	0.859295
sp|O88269|MRP6_RAT	Multidrug resistance-associated protein 6 OS=Rattus norvegicus GN=Abcc6 PE=2 SV=1	22.04	164997	14	13	12.25	NFSELPGHK;SPIGFFER;HRPELPMAVQGVSLK;NGALVGLLDGAR;VLVMDEGQVAESGSPAQLLAQK;DLWSLERENSSEELVSQLER;AFVTSLPGQLQYECSGQGDDLSVGQK;TPVGNLLNR;SLLWDVAR;QVIGPSGLLQGTTR;ITIIPQDPVLFPGSLR;SSLTWGLLR;SATYLSYLR	0.929575	0.429157	0.615433	0.0140444	0.654167	0.0355138
tr|B2GUZ6|B2GUZ6_RAT	Protein Rtn4ip1 OS=Rattus norvegicus GN=Rtn4ip1 PE=2 SV=1	22.03	43606	11	11	34.85	DVSGVVMECGLDVR;TKGEEFPLTLGR;VHAASVNPIDVNMR;HLWQGVHYR;SLTHTQAASLPYVALTAWSAINK;YFQPGDEVWAAVPPWK;GEEFPLTLGR;DASELVR;SGYGATALNMK;FTQNMMLPIIHYPNEVIIK;TFPFSEVPEAFLK	1.01897	0.404414	0.991368	0.60523	0.964704	0.264313
tr|B2GV75|B2GV75_RAT	D2hgdh protein OS=Rattus norvegicus GN=D2hgdh PE=2 SV=1	22.03	58806	12	12	24.3	DNTGYDLK;DFIMPLDLGAK;GSVSAEHGLGFK;NVLGYSKPPVAVK;VLLRPQTSEEVSQILR;DGYVFKYDLSLPVER;GILNPYK;YDLSLPVER;VITDPEQLQTCNVDWLR;YVQERDFIMPLDLGAK;LYDLVIDLR;GSCHIGGNVATNAGGLR	1.00955	0.322218	0.988084	0.414705	0.969131	0.732746
sp|P63102|1433Z_RAT	14-3-3 protein zeta/delta OS=Rattus norvegicus GN=Ywhaz PE=1 SV=1	22.02	27771	15	11	57.55	GIVDQSQQAYQEAFEISKK;LAEQAERYDDMAACMK;MDKNELVQK;FLIPNASQPESK;GIVDQSQQAYQEAFEISK;DNLTLWTSDTQGDEAEAGEGGEN;YDDMAACMK;YLAEVAAGDDK;SVTEQGAELSNEER;YLAEVAAGDDKK;DICNDVLSLLEK	1.3322	0.263497	1.29034	0.522354	0.958236	0.292805
tr|B4F7C7|B4F7C7_RAT	Hebp1 protein OS=Rattus norvegicus GN=Hebp1 PE=2 SV=1	22.02	21124	11	11	61.05	IPNQFQGSPPTPSDQSVK;EGITVYSTQFGGYAK;FATVEVTDKPVDEALR;NEVWLVKV;TTLEGTPATYQGDVYYCAGYDPPMKPYGR;IEEREGITVYSTQFGGYAK;IPNQFQGSPPTPSDQSVKIEER;YVGGTNDK;FATVEVTDKPVDEALREAMPK;EADYVAHATQLR;RNEVWLVKV	1.26472	0.0596056	1.27276	0.0482413	0.994738	0.474813
tr|D4A0T0|D4A0T0_RAT	Protein Ndufb10 OS=Rattus norvegicus GN=Ndufb10 PE=4 SV=1	22	20859	12	12	73.3	YQDLGAYYSAR;RVPDITECKEGDVICIYEAEMQWR;PDSWDKDVYPEPPR;RTPAPSPQTSIPNPITYLTK;RDFKVDQEIINIIQER;EFIEQQHAK;TPAPSPQTSIPNPITYLTK;ELEQFTQVSK;DFKVDQEIINIIQER;EGESALQNCAK;VDQEIINIIQER;AYDLVVDWPVTLVR	0.739877	0.181837	1.16146	0.0981378	1.55934	0.00660593
sp|Q7M0E3|DEST_RAT	Destrin OS=Rattus norvegicus GN=Dstn PE=1 SV=3	21.95	18534	12	11	68.48	LGGSLIVAFEGSPV;YALYDASFETK;IFYDMK;ESRKEELMFFLWAPEQAPLK;ASGVQVADEVCR;AVIFCLSADKK;KFPGIKHEYQANGPEDLNR;KEELMFFLWAPEQAPLK;HEYQANGPEDLNR;KKFPGIKHEYQANGPEDLNR;HFVGMLPEKDCR	1.40204	0.0406226	1.37107	0.0940478	1.02344	0.216285
tr|D4A3B0|D4A3B0_RAT	Protein Tln2 OS=Rattus norvegicus GN=Tln2 PE=4 SV=2	21.9	228154	23	17	13.56	GTFVDYQTTVVK;NVAQVAEDTVLQNR;TLAGAVSDLLK;QTVLTAAGSIGQASGDLLR;TLAESALQMLYAAK;GVAASTNDPEAAHAMLDSAR;VQDLGHGCIFLVQK;LLAALMDDDVGSGEDLLR;NLLAAAAR;SLITSIR;ALSDLIGATK;LHTDDDLNWLDHSR;VVSPTISSPVCQEQLIEAGK;VLAQATSDLVNAMR;ACQAATGDSELLK;NLATSLAELR;SLSVDPGAPNAK	0.970063	0.433421	0.970088	0.377942	0.992372	0.467199
tr|A0A096MJA9|A0A096MJA9_RAT	Protein Asph OS=Rattus norvegicus GN=Asph PE=4 SV=1	21.89	74891	13	13	22.83	GKIEEAVSAFEELVR;GLFLPEDENLREK;VHYGFILK;SLYNVNGLK;AQPWWTPR;IAESIPYLK;MHLGLVIPK;KVYEEVLNVTPNDGFAK;AIETYQEAASLPDAPTDLVK;LVQLFPSDTTLK;ETGYTELVK;GSLLTLQR;GDWSQFTLWQQGR	1.01791	0.559067	0.882423	0.0402408	0.864731	0.0204763
sp|Q6DGG1|ABHEB_RAT	Alpha/beta hydrolase domain-containing protein 14B OS=Rattus norvegicus GN=Abhd14b PE=2 SV=1	21.87	22618	12	12	53.33	GQSLFFR;AVAIDLPGLGR;VKTPTLIVYGDQDPMGSSSFQHLK;GYVPVAPICTDK;ALPFLVAPESQLR;FSSETWQNLGTLHR;ANVELSEGTIQVR;VKTPTLIVYGDQD;TPTLIVYGDQDPMGSSSFQHLK;GYVPVAPICTDKINAADYAR;INAADYAR;FSVLLLHGIR	1.09007	0.660161	1.19139	0.432199	1.08588	0.307663
sp|P02767|TTHY_RAT	Transthyretin OS=Rattus norvegicus GN=Ttr PE=1 SV=1	21.83	15720	11	11	67.35	GSPAVDVAVK;TAESGELHGLTTDEK;HYTIAALLSPYSYSTTAVVSNPQN;FTEGVYRVELDTK;FTEGVYR;TAESGELHGLTTDEKFTEGVYRVELDTK;VELDTK;TAESGELHGLTTDEKFTEGVYR;ALGISPFHEYAEVVFTANDSGHR;KTADGSWEPFASGK;TADGSWEPFASGK	0.877681	0.317699	1.10881	0.0810397	1.38775	0.0737549
sp|P97576|GRPE1_RAT	GrpE protein homolog 1, mitochondrial OS=Rattus norvegicus GN=Grpel1 PE=1 SV=2	21.83	24297	11	11	58.53	SLYEGLVMTEVQIQK;VKLEEQLKETMEK;DLLEVADILEK;FDPYEHEALFHTPVEGKEPGTVALVSK;EPGTVALVSK;TDPSSADKTLLEEK;LDPIGAK;ATQSVPKEEVSNNNPHLK;TLRPALVGVVKDA;FDPYEHEALFHTPVEGK;ALADTENLR	1.30055	0.252528	1.43766	0.369251	1.09054	0.474042
tr|G3V6H5|G3V6H5_RAT	Mitochondrial 2-oxoglutarate/malate carrier protein OS=Rattus norvegicus GN=Slc25a11 PE=3 SV=1	21.8	34137	11	11	39.49	GFTPYYAR;YEGFFSLWK;AVVVNAAQLASYSQSK;TSFHALTSILK;IAREEGVPTLWR;NVFNALIR;LGIYTVLFER;ALIGMTAGATGAFVGTPAEVALIR;LTGADGTPPGFLLK;EEGVPTLWR;GIYTGLSAGLLR	0.628999	0.0173029	0.657856	0.0154974	1.08168	0.722286
sp|Q5HZY2|SAR1B_RAT	GTP-binding protein SAR1b OS=Rattus norvegicus GN=Sar1b PE=2 SV=1	21.75	22410	12	8	60.61	LREMFGLYGQTTGK;LLESKEELDSLMTDETIANVPILILGNKIDRPEAISEER;IDRPEAISEER;LLESKEELDSLMTDETIANVPILILGNK;NYLPAINGIVFLVDCADHER;EMFGLYGQTTGK;ELNARPLEVFMCSVLK;ELNARPLEVFMCSVLKR	1.10105	0.421022	1.3872	0.20811	1.29111	0.156803
tr|B0BMV8|B0BMV8_RAT	Dihydrofolate reductase OS=Rattus norvegicus GN=Dhfr PE=2 SV=1	21.74	21638	11	11	70.05	VRPLNCIVAVSQNMGIGK;QNLVIMGR;YKFEVYEK;SLDDALK;LLPEYPGVLSEIQEEK;VDMVWVVGGSSVYQEAMNQPGHLR;NGDLPWPLLR;LIEQPELASK;ELKEPPQGAHFLAK;INIVLSR;KTWFSIPEK	1.33776	0.148572	1.46327	0.0987744	1.08917	0.593148
tr|D3ZNH4|D3ZNH4_RAT	Histone H2B OS=Rattus norvegicus GN=Hist1h2bo PE=3 SV=1	21.71	15493	14	14	41.3	LLLPGELAK;KESYSVY;SRKESYSVYVYK;ESYSVYVYK;SVYVYK;SFVNDIFER;QVHPDTGISSK;AMGIMNSFVNDIFER;KESYSVYVYK;AMGIMNSF;VLKQVHPDTGISSK;AMGIMNSFVN;NSFVNDIFER;EIQTAVR	0.934926	0.123573	1.7301	0.0010679	1.8836	0.000152241
sp|P97834|CSN1_RAT	COP9 signalosome complex subunit 1 OS=Rattus norvegicus GN=Gps1 PE=1 SV=1	21.7	53429	11	11	26.96	MALSFVQR;ELQNAPDAIPESGVEPPPLDTAWVEATR;ALIQYFSPYVSADMHK;TLYTQIR;DSQTQAILTK;EGSQGELTPANSQSR;TFNVDMYEEIHRK;LFLELEPQVR;AESTPEIAEQR;NVISSSSFK;TFNVDMYEEIHR	1.10933	0.128325	1.26673	0.17205	1.15677	0.192863
tr|G3V9S9|G3V9S9_RAT	Protein Sec24d OS=Rattus norvegicus GN=Sec24d PE=2 SV=2	21.66	79665	11	11	22.18	QAQIPLAAVIKPFADIPSNETPLYLVNHGESGPVR;YNVFQVHVDSQR;SCETDALINFFAK;VLPVYMNSLLK;LFIFHSSLPTAEAPGK;EILVNQTAHMLACYR;SAALPPAVR;VLHFFNVK;IGFDAIMR;NCVLLSRPEISPDER;ILFQPQTAVYESLAK	0.984874	0.783553	0.940533	0.353977	0.946424	0.280199
tr|D4A0H4|D4A0H4_RAT	Cullin 2 (Predicted), isoform CRA_a OS=Rattus norvegicus GN=Cul2 PE=3 SV=1	21.63	84784	12	12	19.31	KNDMANMYVLLR;DTPQELEQTR;HNALIQEVISQSR;MYLQAAIVR;IFLENHVR;KLMVEPLQNILIR;VVDFDETWNK;GMTENEVEDKLTSFITVFK;GADYMDCLYR;AVVMLEYVER;VLESEEQVLVMYHR;SQASADEYSYVA	1.01396	0.591263	0.989895	0.462585	0.969372	0.454443
tr|F1MA29|F1MA29_RAT	Protein LOC685520 OS=Rattus norvegicus GN=LOC681718 PE=4 SV=1	21.61	24908	11	11	34.88	IKGEHPGLSIGDVAKK;MSSYAFFVQTCR;AFFVQTCR;IKGEHPGLSIGDVAK;HPDASVNFSEFSK;KHPDASVNFSEFSKK;LGEMWNNTAADDKQPYEK;MSSYAFFVQTCREEHKK;KLGEMWNNTAADDKQPYEK;YEKDIAAYR;KHPDASVNFSEFSK	1.57003	0.0896308	2.02976	0.00249063	1.34502	0.00994019
tr|G3V6A4|G3V6A4_RAT	Heterogeneous nuclear ribonucleoprotein D, isoform CRA_b OS=Rattus norvegicus GN=Hnrpd PE=4 SV=1	21.6	32673	11	10	35.2	HTEAATAQREEWK;DLKDYFSK;FGDVVDCTLK;IFVGGLSPDTPEEK;MFIGGLSWDTTK;LDPITGR;FGDVVDCTLKLDPITGR;EYFGGFGEVESIELPMDNK;MFIGGLSWDTTKK;GFCFITFKEEEPVKK	0.970805	0.194447	0.983479	0.313794	1.00298	0.269736
sp|Q8R491|EHD3_RAT	EH domain-containing protein 3 OS=Rattus norvegicus GN=Ehd3 PE=1 SV=2	21.53	60792	21	11	52.9	GGAFEGTLQGPFGHGYGEGAGEGIDDAEWVVAR;LLPLEEYYR;DKPMYDEIFYTLSPVDGK;LADIDKDGMLDDEEFALANHLIK;EHQISPGDFPNLKR;MQDQLQAQDFSK;ELVNNLAEIYGR;QEETQRPVQMVK;MFSWLGNDDRR;IVNTPEVIR;IEREHQISPGDFPNLKR	0.757113	0.167632	1.00496	0.470533	1.31768	0.0710692
tr|Q5RK10|Q5RK10_RAT	60S ribosomal protein L13a OS=Rattus norvegicus GN=Rpl13a PE=2 SV=1	21.51	23447	13	13	40.89	KFAYLGR;FTEVLKTNGLLV;FAYLGR;AEGQVLVLDGR;LKVLDGIPPPYDK;FTEVLK;VLDGIPPPYDKK;YLAFLR;VLDGIPPPYDK;LAHEVGWK;MVVPAALK;QVLLGR;YQAVTATLEEK	2.80116	0.000924117	3.55265	0.0002671	1.28096	0.0280207
sp|Q794E4|HNRPF_RAT	Heterogeneous nuclear ribonucleoprotein F OS=Rattus norvegicus GN=Hnrnpf PE=1 SV=3	21.4	45730	12	10	38.31	MLGPEGGEGYVVK;YGDSEFTVQSTTGHCVHMR;ITGEAFVQFASQELAEK;VTGEADVEFATHEEAVAAMSK;DLSYCLSGMYDHR;SYSDPPLK;YIEVFK;HSGPNSADSANDGFVR;GLPYKATENDIYNFFSPLNPVR;TEMDWVLK	1.41535	0.056755	1.41888	0.0657122	1.00672	0.429078
sp|Q66H45|TTC36_RAT	Tetratricopeptide repeat protein 36 OS=Rattus norvegicus GN=Ttc36 PE=2 SV=1	21.32	20151	12	12	55.91	AISLLPER;LGSSFAR;MLADMMGQLSAPSNGR;RDFEQAAR;DFEQAAR;DDDARRDFEQAAR;LQGDVAGALEDLER;ALELQGVR;RLQGDVAGALEDLER;AAEAGDLHTALER;AVTLSGGRGR;QLVLLNPYAALCNR	0.459536	0.000752901	0.825771	0.227311	1.82407	0.00165131
sp|Q63010|EST5_RAT	Liver carboxylesterase B-1 OS=Rattus norvegicus PE=1 SV=1	21.29	62495	30	2	58.29	ESYHFLSTVIDDVVLPKDPK;DTKESYHFLSTVIDDVVLPKDPK	1.94036	0.365434	1.33333	0.66839	0.716518	0.478314
tr|G3V9R8|G3V9R8_RAT	Heterogeneous nuclear ribonucleoprotein C OS=Rattus norvegicus GN=Hnrnpc PE=2 SV=2	21.26	32857	11	11	31.88	SEEEQSSASVK;QKVDSLLESLEK;QKVDSLLESLEKIEK;QADLSFSSPVEMK;MIAGQVLDINLAAEPK;VFIGNLNTLVVKK;KSDVEAIFSK;VFIGNLNTLVVK;SDVEAIFSK;GFAFVQYVNER;MYSYPAR	1.1363	0.0945028	1.10303	0.1808	0.989397	0.0976391
sp|P49432|ODPB_RAT	Pyruvate dehydrogenase E1 component subunit beta, mitochondrial OS=Rattus norvegicus GN=Pdhb PE=1 SV=2	21.21	38983	11	11	42.62	IMEGPAFNFLDAPAVR;DIIFAIKK;VFLLGEEVAQYDGAYK;ILEDNSIPQVK;DFLIPIGK;GPNGASAGVAAQHSQCFAAWYGHCPGLK;TYYMSAGLQPVPIVFR;VTGADVPMPYAK;TIRPMDIEAIEASVMK;EGIECEVINLR;VVSPWNSEDAK	0.608718	0.000985541	1.17999	0.0592885	2.5964	0.017114
sp|Q5M7U6|ARP2_RAT	Actin-related protein 2 OS=Rattus norvegicus GN=Actr2 PE=1 SV=1	21.19	44734	12	12	37.56	HMVFLGGAVLADIMK;LDIAGR;SMLEVNYPMENGIVR;LCYVGYNIEQEQK;GYAFNHSADFETVR;ILLTEPPMNPTK;LALETTVLVESYTLPDGR;HIVLSGGSTMYPGLPSR;KVVVCDNGTGFVK;QLYLER;DLMVGDEASELR;VGNIEIKDLMVGDEASELR	1.16457	0.510418	1.11335	0.243887	0.948822	0.380648
sp|Q5EB77|RAB18_RAT	Ras-related protein Rab-18 OS=Rattus norvegicus GN=Rab18 PE=2 SV=1	21.18	22976	13	11	64.08	TLTPSYYR;IIQTPGLWESENQNK;NDIVNMLVGNK;TCDGVQCAFEELVEK;HSMLFIEASAK;MDEDVLTTLK;GAQGVILVYDVTR;FTDDTFDPELAATIGVDFK;ILIIGESGVGK;KHSMLFIEASAK;GAQGVILVYDVTRR	2.64817	0.0117672	1.77285	0.114219	0.660288	0.0610907
tr|G3V960|G3V960_RAT	Guanidinoacetate N-methyltransferase OS=Rattus norvegicus GN=Gamt PE=4 SV=1	21.17	26377	12	12	77.54	SKYTDITAMFEETQVPALLEAGFQR;VLEVGFGMAIAASR;VQQAPIKEHWIIECNDGVFQR;AAPAAYDTSDTHLQILGKPVMER;LQNWALK;SSSAASPLFAPGEDCGPAWR;YYAFPQMITPLVTKH;LQNWALKQPHK;WETPYMHSLAAAAASR;ENICTEVMALVPPADCR;LLKPGGILTYCNLTSWGELMK;YYAFPQMITPLVTK	1.18316	0.029809	1.0066	0.186735	0.872498	0.106092
sp|P05712|RAB2A_RAT	Ras-related protein Rab-2A OS=Rattus norvegicus GN=Rab2a PE=1 SV=1	21.06	23536	12	11	57.08	GAAGALLVYDITR;QHSNSNMVIMLIGNK;AYAYLFK;DTFNHLTTWLEDAR;IQEGVFDINNEANGIK;YIIIGDTGVGK;TASNVEEAFINTAKEIYEK;TASNVEEAFINTAK;LQIWDTAGQESFR;EHGLIFMETSAK;GAAGALLVYDITRR	1.01821	0.400014	0.757626	0.0666199	0.746391	0.0595868
tr|B3GS92|B3GS92_RAT	Gephyrin isoform OS=Rattus norvegicus PE=2 SV=1	21.04	79133	12	2	20.41	DVTPEATKEVIER;DVTPEATK	0.993744	0.640934	1.1396	0.619333	1.15234	0.486459
sp|Q63798|PSME2_RAT	Proteasome activator complex subunit 2 OS=Rattus norvegicus GN=Psme2 PE=2 SV=3	21.03	26857	13	12	55.88	IEDGNDFGVAIQEK;AMVLDLR;ALVHERDEAAYGALR;DEAAYGALR;TKVEAFQTAISK;DTHVMDYR;KIISLSQLLQEDSLNVADLSSLR;CGFLPGNEK;ASKDTHVMDYR;GEEKPSMY;KQVDAFR;AFYAELHHIISSNLEK	1.26743	0.0497014	1.07286	0.154082	0.837819	0.258293
sp|P61206|ARF3_RAT	ADP-ribosylation factor 3 OS=Rattus norvegicus GN=Arf3 PE=1 SV=2	21.01	20601	11	8	55.8	QDLPNAMNAAEITDK;MLAEDELRDAVLLVFANK;VNEAREELMR;NISFTVWDVGGQDK;MLAEDELR;LGLHSLR;QDLPNAMNAAEITDKLGLHSLR;NISFTVWDVGGQDKIRPLWR	0.927155	0.199508	0.717822	0.0284977	0.76609	0.159083
sp|P62193|PRS4_RAT	26S protease regulatory subunit 4 OS=Rattus norvegicus GN=Psmc1 PE=2 SV=1	20.99	49185	14	13	32.5	KIEFPLPDEK;VVGSELIQK;GVILYGPPGTGK;AICTEAGLMALR;TMLELLNQLDGFDSR;IETLDPALIRPGR;VAEEHAPSIVFIDEIDAIGTKR;LPLVTPHTQCR;AVANQTSATFLR;QEGTPEGLYL;VAEEHAPSIVFIDEIDAIGTK;KQEGTPEGLYL;TKGPDAASK	0.818282	0.0298899	0.766807	0.0192082	0.932882	0.186739
sp|Q923M1|MSRA_RAT	Mitochondrial peptide methionine sulfoxide reductase OS=Rattus norvegicus GN=Msra PE=1 SV=1	20.99	25851	11	11	62.66	VISAEEALPGR;VISAEEALPGRTESIPVAAK;EGQVFYYAEDYHQQYLSK;KFWLLK;VVYRPEHVSFEELLK;NPDGYCGLGGTGVSCPTAIKK;NPTYKEVCSEK;VFWENHDPTQGMR;HGFGPITTDIR;SAVYPTSAVQMEAALK;GVYSTQVGFAGGYTR	1.29121	0.103725	1.37801	0.0655679	1.06122	0.385733
sp|P68101|IF2A_RAT	Eukaryotic translation initiation factor 2 subunit 1 OS=Rattus norvegicus GN=Eif2s1 PE=1 SV=2	20.99	36109	11	11	44.13	HAVSDPSILDSLDLNEDEREVLINNINRR;INLIAPPR;HVAEVLEYTKDEQLESLFQR;HAVSDPSILDSLDLNEDEREVLINNINR;AGLNCSTETMPIK;TVYSILR;FYQHKFPEVEDVVMVNVR;YVMTTTTLER;TEGLSVLNQAMAVIK;GYIDLSK;VVTDTDETELAR	1.29076	0.108915	1.36437	0.167205	1.07326	0.266606
sp|O35112|CD166_RAT	CD166 antigen OS=Rattus norvegicus GN=Alcam PE=1 SV=1	20.98	65023	11	11	21.44	AAFLETEQLK;VLQPVDGEVSILFK;EIDPGTQLYTMTSSLEYK;WKYEKPDGSPVFIAFR;SSNTYTLTDVRR;AAFLETEQLKK;SSNTYTLTDVR;QIGDTLPVSCTISASR;SVQYDDVPEYKDR;ESLTLIVEGKPQIK;LDVPQNLMFGK	0.855163	0.399604	0.688637	0.0625327	0.797015	0.163821
tr|D3ZD97|D3ZD97_RAT	DEAH (Asp-Glu-Ala-His) box polypeptide 15 (Predicted), isoform CRA_b OS=Rattus norvegicus GN=Dhx15 PE=4 SV=1	20.97	90978	11	11	16.23	EVDDLGPEVGDIK;FTDILVR;YMTDGMLLR;FAHIDGDHLTLLNVYHAFK;EAMNDPLLER;TLATDILMGVLK;HQSFVLVGETGSGK;DYYINIR;SLMSADNVR;HRLDLGEDYPSGK;ASTNAMLISAGLPPLK	0.955493	0.240423	0.898417	0.362634	0.932629	0.568286
sp|P17074|RS19_RAT	40S ribosomal protein S19 OS=Rattus norvegicus GN=Rps19 PE=2 SV=3	20.96	16086	11	11	48.97	VLQALEGLK;RVLQALEGLK;LKVPEWVDTVK;ALAAFLK;VPEWVDTVK;IAGQVAAANKKH;PGVTVKDVNQQEFVR;ELAPYDENWFYTR;HKELAPYDENWFYTR;DVNQQEFVR;ALAAFLKK	1.49354	0.0789789	1.28104	0.0475393	0.846161	0.266266
sp|P13601|AL1A7_RAT	Aldehyde dehydrogenase, cytosolic 1 OS=Rattus norvegicus GN=Aldh1a7 PE=1 SV=2	20.93	54560	29	14	53.29	SIDEVIKR;IHGQTIPSDGDVFTYTR;YVLGNPLDSGISQGPQIDKEQHAK;IFTHAYLLDTEVSIK;VSFTGSTEVGK;ANNTPYGLAAGVFTK;KYVLGNPLDSGISQGPQIDKEQHAK;VLLATMESMNAGK;FKSIDEVIK;EMGEQGVYEYTELK;YFAGWADKIHGQTIPSDGDVFTYTR;LFVEESIYDEFVR;LFVEESIYDEFVRR;KFPVINPATEEVICHVEEGDKADVDK	1.49409	0.0481258	2.54072	0.00139146	1.72833	0.00796656
sp|Q5U2Q3|CK054_RAT	Ester hydrolase C11orf54 homolog OS=Rattus norvegicus PE=1 SV=1	20.87	34993	10	10	27.62	APLVCLPVFVSKDPGLDLR;IAEVGGVPYLLPLVNK;VYDLNEIAK;HYGDKPVGMGGTFLVQK;APLVCLPVFVSK;KVYDLNEIAK;IAEVGGVPYLLPLVNKK;DPGLDLR;TGEHNFVSCMR;IDQPKETHAFGRD	1.19961	0.276038	1.36286	0.1286	1.14188	0.0935914
sp|P61459|PHS_RAT	Pterin-4-alpha-carbinolamine dehydratase OS=Rattus norvegicus GN=Pcbd1 PE=1 SV=2	20.83	12000	10	10	93.27	LSAEERDQLLPNLR;VALQAEKLDHHPEWFNVYNK;DQLLPNLR;QFHFKDFNR;VHITLSTHECAGLSER;LDHHPEWFNVYNK;AFGFMTR;DINLASFIEQVAVSMT;AVGWNELEGRDAIFK;AVGWNELEGR	1.52108	0.284784	1.38562	0.506458	0.923834	0.233763
sp|P47942|DPYL2_RAT	Dihydropyrimidinase-related protein 2 OS=Rattus norvegicus GN=Dpysl2 PE=1 SV=1	20.76	62278	13	11	33.74	MVIPGGIDVHTR;DIGAIAQVHAENGDIIAEEQQR;QIGENLIVPGGVK;GSPLVVISQGK;SAAEVIAQAR;FQMPDQGMTSADDFFQGTK;ILDLGITGPEGHVLSRPEEVEAEAVNR;IVLEDGTLHVTEGSGR;VFNLYPR;NLHQSGFSLSGAQIDDNIPR;AVGKDNFTLIPEGTNGTEER	1.07441	0.0394858	0.890873	0.270884	0.830411	0.00686226
tr|Q562C3|Q562C3_RAT	Glycine C-acetyltransferase (2-amino-3-ketobutyrate-coenzyme A ligase) OS=Rattus norvegicus GN=Gcat PE=2 SV=1	20.75	45224	11	11	34.38	ALDLLMESNTIVQSMAAK;HLDMADLEAK;LVATDGAFSMDGDVAPLQEICR;ELEGIR;GIFVIGFSYPVVPK;CVLDRELEGIR;VQISAVHSEEDIDR;LSSQMAEDMLKK;GTDELLGVMDQVTIINSTLGK;ALGGASGGYTTGPEPLISLMR;LSSQMAEDMLK	0.578663	0.0178589	0.778238	0.157979	1.43389	0.0890725
sp|P27605|HPRT_RAT	Hypoxanthine-guanine phosphoribosyltransferase OS=Rattus norvegicus GN=Hprt1 PE=1 SV=1	20.72	24478	11	11	53.67	NVLIVEDIIDTGK;GGYKFFADLLDYIK;VASLLVK;DLNHVCVISESGK;TMQTLLSLVK;SIPMTVDFIR;SYCNDQSTGDIK;FFADLLDYIK;EMGGHHIVALCVLK;VFIPHGLIMDR;VIGGDDLSTLTGK	1.87146	0.0534238	2.65485	0.00201876	1.53385	0.0189373
tr|Q5M884|Q5M884_RAT	Protein Eci3 OS=Rattus norvegicus GN=Eci3 PE=2 SV=1	20.71	33687	13	11	53.8	NASTDNSVITVFTGVGDYYSSGNDLR;LYTVNAEECAVGQER;MHKPGVFDFDNK;QKLYTVNAEECAVGQER;LKSEEWKDALR;NFINDAGEIQDK;NFINDAGEIQDKVTMCAVLLR;ATFHTPFIHLGQNPEACSSYTFPK;DIMLALK;NAISFQMYK;AQESKDILVTSEDGITTITFNRPSKK	1.37702	0.0756679	1.35348	0.0581096	0.987195	0.438932
tr|A0A096MJP9|A0A096MJP9_RAT	Protein Ddi2 OS=Rattus norvegicus GN=Ddi2 PE=4 SV=1	20.66	106034	12	12	18.15	DGDVVILR;ALCELESGIPAAESQIVYAERPLTDNHR;LAYGTGREDIRPEEIADQELAEAIQK;LFSADPFDLEAQAK;NPPLAEALLSGDLEK;TQAQLLSPGER;IEEDIR;TSTPQGLDSPALLR;SLASYGLKDGDVVILR;QKENADPRPSVQFSNLPR;IDFSSIAVPGTSNPQQR;DMLLANPHELSLLK	1.08224	0.529464	1.01775	0.334554	0.93806	0.337098
sp|Q8VID1|DHRS4_RAT	Dehydrogenase/reductase SDR family member 4 OS=Rattus norvegicus GN=Dhrs4 PE=2 SV=2	20.66	29822	10	10	38.71	VNCLAPGLIK;TALLGLTK;LAEDGAHVVISSR;AVATLQGEGLSVTGVVCHVGK;THFSSVLWK;AREEMIKETMQIR;NFAAELAPK;QNPLANKVALVTASTDGIGLAIAR;VALVTASTDGIGLAIAR;RLAEDGAHVVISSR	1.12753	0.364214	1.30151	0.193743	1.14977	0.278914
sp|Q5I0D7|PEPD_RAT	Xaa-Pro dipeptidase OS=Rattus norvegicus GN=Pepd PE=2 SV=1	20.64	54751	10	10	23.17	ASTVRPSFSLGNETLK;STLFVPR;EASFEGISK;FTVNNTILHPEIVECR;NPSVLLTLR;VPLALFALNR;TDMELEVLR;LPASYATWMGK;AIYEAVLR;YAVDDVQYADEIASVLTSR	0.982109	0.536804	0.977463	0.166643	0.988357	0.119132
sp|Q5HZE4|MTNA_RAT	Methylthioribose-1-phosphate isomerase OS=Rattus norvegicus GN=Mri1 PE=2 SV=1	20.64	39588	11	11	45.53	VTVLTHCNTGALATAGYGTALGVIR;EAELEGATEETVRER;FAEDMLEK;EAELEGATEETVR;YSPGSLQILDQLQLPEHCHYETLSSVQQAR;HLLEQTNPR;LTAFELVYEK;VVANGDTANK;IPATLITDSMAAAAMVHQGVSAVVVGADR;LETGKEIVIEERPSQELTDLNGVR;DLTHMAAR	1.00397	0.076929	0.887079	0.243319	0.929691	0.125228
tr|F1M6X5|F1M6X5_RAT	Thioredoxin reductase 2, mitochondrial OS=Rattus norvegicus GN=Txnrd2 PE=3 SV=2	20.61	56316	11	10	32.82	GALEHGITSDDIFWLK;ASFVNEHTVHGVDK;GCVPSLIR;DAQHYGWEVAQPVQHNWK;AAGAASAAGGQQNFDLLVIGGGSGGLACAK;GFDQQMASLVTEHMESHGTR;KVAVADYVEPSPR;SVPLRGFDQQMASLVTEHMESHGTR;VAVADYVEPSPR;IIVDAQEATSVPHIYAIGDVAEGRPELTPTAIK	0.982925	0.429203	1.32333	0.193383	1.3173	0.108173
sp|Q5XIG4|OCAD1_RAT	OCIA domain-containing protein 1 OS=Rattus norvegicus GN=Ociad1 PE=1 SV=1	20.56	27659	11	11	66.4	YDSNVSGQSSFGTSPAADNIEKETLPR;SVPLAATSMLITQGLISK;LFAECHEECFWFR;LENSPLGEALR;ESYGVTLSHK;NRESYGVTLSHK;ADFREPNAQVSRPIPDIGGGYIPTEEEWR;SVTYEELR;VNKYGDTWDE;YEPIPFSASMNESTPTGITDHIAQGPDPNLEDSPK;KLENSPLGEALR	0.852328	0.106335	0.940806	0.331116	1.10626	0.10566
sp|Q920J4|TXNL1_RAT	Thioredoxin-like protein 1 OS=Rattus norvegicus GN=Txnl1 PE=1 SV=3	20.52	32250	10	10	49.48	IDQYQGADAVGLEEK;GYMDLMPFINK;IFINLPR;FQGPDNGQGPK;ISYFTFIGTPVQATNMNDFKR;VGVKPVGSDPDFQPELSGAGSR;VRIDQYQGADAVGLEEK;FQNVNSVTLFVQSNQGEEETTR;SEPTQALELTEDDIKEDGIVPLR;SMDFEEAER	0.955668	0.262176	0.930828	0.339124	0.976968	0.314096
sp|P07150|ANXA1_RAT	Annexin A1 OS=Rattus norvegicus GN=Anxa1 PE=1 SV=2	20.51	38830	11	11	30.06	GVDEATIIDILTK;AMVSEFLK;GLGTDEDTLIEILTTR;SEIDMNEIK;ILVALCGGN;DLAKDITSDTSGDFR;NALLALAK;DITSDTSGDFR;TPAQFDADELR;GTDVNVFNTILTTR;GVDEATIIDILTKR	1.20201	0.0868136	0.876751	0.122351	0.737704	0.0304961
sp|P52631|STAT3_RAT	Signal transducer and activator of transcription 3 OS=Rattus norvegicus GN=Stat3 PE=1 SV=1	20.51	88041	14	14	24.42	EGGVTFTWVEKDISGK;KFNILGTNTK;SAFVVER;GLSIEQLTTLAEK;AILSTKPPGTFLLR;IVDLFR;QQMLEQHLQDVR;ESHATLVFHNLLGEIDQQYSR;LLQTAATAAQQGGQANHPTAAVVTEK;CLWEESR;SQGDMQDLNGNNQSVTR;QQLNNMSFAEIIMGYK;AQWNQLQQLDTR;TLTDEELADWK	1.63207	0.0323879	1.14271	0.475809	0.730553	0.0199833
sp|O88994|MARC2_RAT	Mitochondrial amidoxime reducing component 2 OS=Rattus norvegicus GN=Marc2 PE=2 SV=1	20.48	38249	12	11	31.95	FWMVVKEDGHMITAR;VGDPVYR;LFGLDIK;FGLDIK;LGLPGQPR;CVLTTVDPDTGIIDRKEPLETLK;WFTSYLK;SLYQSSPLFGMYFSVEK;VWIYPIK;QLQQVGTVSK;LVQFDTK	0.652871	0.00198922	0.471767	0.000167737	0.716293	0.0540471
sp|Q3T1L0|A16A1_RAT	Aldehyde dehydrogenase family 16 member A1 OS=Rattus norvegicus GN=Aldh16a1 PE=2 SV=1	20.48	85415	12	12	18.2	GGSASVWSER;QVLAAQLER;HGAAPTVAETEVELSVR;VQDQGQTLQVTGLR;TWSQLPGTAR;LLWTLESLVTGR;GAVEAAHQAAPGWGAQSPR;ALWLPMGD;LLIQESVWDEAMKR;VAFCGAVEEGR;GLDGAVDMGAR;EALALANGTPR	0.963795	0.381496	0.865274	0.558429	0.90709	0.332019
sp|Q02874|H2AY_RAT	Core histone macro-H2A.1 OS=Rattus norvegicus GN=H2afy PE=1 SV=4	20.45	39504	11	10	40.97	HILLAVANDEELNQLLK;GKLEAIITPPPAKK;GVTIASGGVLPNIHPELLAK;AGVIFPVGR;AASADSTTEGAPTDGFTVLSTK;AISSYFVSTMSSSIK;NCLALADDR;FVIHCNSPVWGADKCEELLEK;SIAFPSIGSGR;GKLEAIITPPPAK	1.03839	0.526595	0.948703	0.609763	0.908201	0.409987
tr|B2GVA1|B2GVA1_RAT	Selenoprotein O OS=Rattus norvegicus GN=Selo PE=2 SV=1	20.41	74386	10	10	21.17	FGSFEIFKPPDELTGR;EGVGDIAAWQAER;AGACVTSESTVMR;DVFYDGNPK;GAGPTAFSR;LEQLSPSELQSK;AIEAAENGDFSEVR;LLESPYHSEEEATGPEAVAR;IAPTFIR;ALPVETPPPGPEDSLSTPRPVPGACFSR	0.707842	0.112934	0.865565	0.16973	1.23684	0.172221
tr|B6DYQ7|B6DYQ7_RAT	Glutathione S-transferase pi OS=Rattus norvegicus GN=Gstp1 PE=2 SV=1	20.38	23439	10	10	48.1	SLGLYGKDQKEAALVDMVNDGVEDLR;EAALVDMVNDGVEDLR;DQKEAALVDMVNDGVEDLR;FEDGDLTLYQSNAILR;ALPGHLKPFETLLSQNQGGK;PPYTIVYFPVR;YGTLIYTNYENGKDDYVK;STCLYGQLPK;STCLYGQLPKFEDGDLTLYQSNAILR;SLGLYGKDQK	1.16817	0.138257	1.13051	0.0952573	0.965477	0.349803
sp|P17220|PSA2_RAT	Proteasome subunit alpha type-2 OS=Rattus norvegicus GN=Psma2 PE=1 SV=3	20.36	25927	10	10	52.56	KLAQQYYLVYQEPIPTAQLVQR;SILYDER;YNEDLELEDAIHTAILTLK;LVQIEYALAAVAGGAPSVGIK;AANGVVLATEKK;LTPTEVRDYLAAIA;HIGLVYSGMGPDYR;AANGVVLATEK;LAQQYYLVYQEPIPTAQLVQR;GYSFSLTTFSPSGK	1.16636	0.548513	1.20331	0.28854	1.03134	0.354238
sp|Q920A6|RISC_RAT	Retinoid-inducible serine carboxypeptidase OS=Rattus norvegicus GN=Scpep1 PE=2 SV=1	20.34	51175	11	11	29.42	SFFDCHKEFQTVPFYIFSESYGGK;EVWDYVTVR;MAAGISLELHK;GLAEVSDIAEQVLNAVNK;NTDGVNFYNILTK;EATQLWGK;SYENLAFYWILK;AGHMVPADQGDMALK;SSETSAFVK;DLDTVASDMMVLLK;EFQTVPFYIFSESYGGK	1.58395	0.0890507	1.72236	0.0452974	1.08058	0.284292
tr|D3ZD23|D3ZD23_RAT	ATP-binding cassette, sub-family E (OABP), member 1 OS=Rattus norvegicus GN=Abce1 PE=3 SV=1	20.33	67301	10	10	21.87	NTVANSPQTLLAGMNK;EGINIFLDGYVPTENLR;GSELQNYFTK;LPIPRPGEVLGLVGTNGIGK;GTVGSILDR;NVEDLSGGELQR;FRDASLVFK;ADIFMFDEPSSYLDVK;SGNYFFLDD;AIIKPQYVDQIPK	0.917392	0.0801967	0.918787	0.356388	1.05768	0.144328
tr|A9UMW1|A9UMW1_RAT	Glutathione S-transferase OS=Rattus norvegicus GN=Gsta4 PE=2 SV=1	20.29	25510	13	10	34.23	LYYFQGR;APQEKEESLALAVKR;KPPPDGHYVDVVR;AILSYLAAK;ISNIPTIKK;YFPVFEK;APQEKEESLALAVK;NRYFPVFEK;EESLALAVK;PPPDGHYVDVVR	1.31262	0.0126874	1.41805	0.00616546	1.09367	0.187485
tr|B2RYI2|B2RYI2_RAT	Signal recognition particle subunit SRP68 OS=Rattus norvegicus GN=Srp68 PE=2 SV=1	20.28	70493	11	11	18.88	TKLEAQAYTAYLSGMLR;QAATMSEVEWR;AAIEAFNR;DNTPLVER;KVTEELLTDSR;ALLQQQPEDDSKR;VEEISPNIR;LASAFTEEQAVLYNQR;NSLKDLPDVQELITQVR;VTEELLTDSR;SGLTGYIK	0.819388	0.0317826	0.80168	0.015573	1.01552	0.107702
sp|Q99ML5|PCYOX_RAT	Prenylcysteine oxidase OS=Rattus norvegicus GN=Pcyox1 PE=1 SV=1	20.28	56288	10	10	29.17	IDVFEREEIGGR;EGPPPAVDGMHVWK;VQGHDYEAGGSVIHPLNLHMK;ELGLSSVPASGGLVGVYNGK;CPSIILHDR;IAIVGAGIGGTSSAYYLR;TFSKDILTK;NFDPPIEEFNDPYQQLVTTLIK;LFLSYDYAVR;LMYAIGGDDYVR	1.23829	0.0547936	1.20074	0.0429649	0.962808	0.279272
sp|O35331|PDXK_RAT	Pyridoxal kinase OS=Rattus norvegicus GN=Pdxk PE=1 SV=1	20.23	34909	10	10	44.23	GQVLTSQELHALYEGLK;VLSIQSHVVR;AEAGEGQKPSPAQLELR;GSDYLMALGSQR;VVPMADIITPNQFEAELLSGR;ANNVNKYDYVLTGYTR;IHSQEEAFAVMDVLHR;KIHSQEEAFAVMDVLHR;TVSAMQHVLQR;MGPDTVVITSSDLPSPK	0.898889	0.316478	1.17041	0.112146	1.29643	0.0678579
sp|Q5XI73|GDIR1_RAT	Rho GDP-dissociation inhibitor 1 OS=Rattus norvegicus GN=Arhgdia PE=1 SV=1	20.23	23408	11	11	60.78	YKEALLGR;AEEYEFLTPMEEAPK;SIQEIQELDKDDESLRK;IDKTDYMVGSYGPR;QSFVLK;VAVSADPNVPNVIVTR;SIQEIQELDKDDESLR;VNREIVSGMK;AEQEPTAEQLAQIAAENEEDEHSVNYKPPAQK;EIVSGMK;QSFVLKEGVEYR	1.74538	0.151602	1.75149	0.0880522	0.998243	0.399378
sp|P09139|SPYA_RAT	Serine--pyruvate aminotransferase, mitochondrial OS=Rattus norvegicus GN=Agxt PE=1 SV=1	20.21	45835	11	11	33.33	LLLGPGPSNLAPR;LPTITTVTVPAGYNWR;QGIQYVFQTR;IGLLGYNATTENADR;VLNAPPGISLISFNDK;LWGCEGK;VLAAGSLR;EMFQIMDEIK;GSHQLLVPPPEALSKPLSIPK;ESLALISEQGLENSWR;VAEALR	0.691778	0.151902	0.633921	0.0445283	0.917412	0.334045
sp|Q9WU82|CTNB1_RAT	Catenin beta-1 OS=Rattus norvegicus GN=Ctnnb1 PE=1 SV=1	20.2	85456	14	11	24.84	LVQLLVR;LLNDEDQVVVNK;ATQADLMELDMAMEPDRK;TSMGGTQQQFVEGVR;NLALCPANHAPLR;AAMFPETLDEGMQIPSTQFDAAHPTNVQR;LAEPSQMLK;NEGVATYAAAVLFR;AGDREDITEPAICALR;MMVCQVGGIEALVR;HQEAEMAQNAVR	0.91176	0.170911	0.951463	0.115386	1.03868	0.189347
sp|P18420|PSA1_RAT	Proteasome subunit alpha type-1 OS=Rattus norvegicus GN=Psma1 PE=1 SV=2	20.2	29518	10	10	37.64	ALRETLPAEQDLTTK;AQPSQAADEPAEKADEPMEH;ETLPAEQDLTTK;IHQIEYAMEAVK;FVFDRPLPVSR;LVSLIGSK;AQPSQAADEPAEK;NVSIGIVGK;NQYDNDVTVWSPQGR;QGSATVGLK	2.22385	0.068881	2.35108	0.0533282	1.06564	0.40083
tr|Q5FVS1|Q5FVS1_RAT	Ferritin (Fragment) OS=Rattus norvegicus GN=Fth1 PE=2 SV=1	20.18	26625	12	12	55.56	LATDKNDPHLCDFIETHYLNEQVK;KMGAPESGMAEYLFDKHTLGHGDES;QNYHQDSEAAINR;YFLHQSHEEREHAEK;SIKELGDHVTNLR;KPDRDDWESGLNAMECALHLEK;MGAPESGMAEYLFDKHTLGHGDES;ELGDHVTNLR;SVNQSLLELHK;IFLQDIK;SIKELGDHVTNLRK;ELGDHVTNLRK	0.306467	0.00501691	0.89086	0.399582	3.10651	0.00189477
sp|Q99PD4|ARC1A_RAT	Actin-related protein 2/3 complex subunit 1A OS=Rattus norvegicus GN=Arpc1a PE=2 SV=1	20.15	41600	12	10	41.62	DGIWKPTLVILR;NAYVWSQK;SVQVSTLR;TLESSIQGLR;TQIALSPNNHEVHIYK;WSPLENK;LAWVSHDSTVSVADASK;SLHQFLLEPITCHAWNR;EVDEKPASTPWGSK;FCTTGIDGAMTIWDFK	1.10456	0.278905	1.18746	0.0863413	1.06237	0.292556
sp|P32089|TXTP_RAT	Tricarboxylate transport protein, mitochondrial OS=Rattus norvegicus GN=Slc25a1 PE=1 SV=1	20.14	33836	11	11	34.41	TQLQLDER;VKFIHDQTSSNPK;NTLDCGVQILK;GTYQGLTATVLK;EQGLKGTYQGLTATVLK;FFVMTSLR;SHGVLGLYR;GFFHGVR;GLSSLLYGSIPK;FGMFEFLSNHMR;MQGLEAHKYR	0.511148	0.0001807	0.674834	0.0115689	1.34535	0.017844
tr|Q5XI85|Q5XI85_RAT	Aminomethyltransferase OS=Rattus norvegicus GN=Amt PE=2 SV=1	20.13	44065	13	13	33.5	TPLYDFHLAHGGK;IIIPQLK;IIIPQLKGEVQR;VAMDFPGAK;RTPLYDFHLAHGGK;MVAFAGWSLPVQYR;MPFVPTKYYTLK;VGLICEGAPMR;DKDLALMQDK;DKDLALMQDKVK;HCSLFDVSHMLQTK;NVAMGYVAFK;AHSPILNTEGAVIGTVTSGCPSPSLKK	1.00327	0.409515	1.02655	0.127112	1.01043	0.122821
sp|P00173|CYB5_RAT	Cytochrome b5 OS=Rattus norvegicus GN=Cyb5a PE=1 SV=2	20.11	15355	13	13	67.91	EQAGGDATENFEDVGHSTDAR;AEQSDKDVKYYTLEEIQK;LYMAED;ELSKTYIIGELHPDDR;TYIIGELHPDDR;STWVILHHK;FLEEHPGGEEVLR;YYTLEEIQK;AEQSDKDVK;VYDLTK;TENFEDVGHSTDAR;TYIIGELHPDDRSK;FLEEHPGGEEVLREQAGGDATENFEDVGHSTDAR	2.12231	0.042826	3.54994	0.00512286	2.08184	0.0519367
tr|D4AE56|D4AE56_RAT	Prostaglandin E synthase 2 (Predicted), isoform CRA_b OS=Rattus norvegicus GN=Ptges2 PE=3 SV=1	20.1	43452	11	11	40.36	LQLTLYQYK;AFLDFHSLPYQVVEVNPVR;TYLVSGQPLEEIITYYPPMK;FGAVEATMAK;SAVQLSLSNR;AFLDFHSLPYQVVEVNPVRR;KVPILVAQEGDSLQQLNDSSVIISALK;TPAEALASFDYIVR;DRPFMGGQKPNLADLAVYGVLR;HSHIQPWYLR;VMEGLEAFDDLMR	0.836515	0.312826	0.821949	0.203279	0.970776	0.412388
tr|Q3MID4|Q3MID4_RAT	Carbohydrate kinase-like, isoform CRA_b OS=Rattus norvegicus GN=Shpk PE=2 SV=1	20.06	50639	10	10	30.93	DTHLTITPTVLGER;AVSHLVTWQDNR;HLPDQLASVTR;ISSSDLSLGHVTR;AAGAETESAAAGPQGR;GIVQNLHSMLPFQQLQEWGVER;AALLEAAPGHPSGFVVLASCAR;GSAPVFEPR;TSRPVTLGIDLGTTSVK;TGQGCEWTER	1.14529	0.297622	1.14051	0.296821	1.0258	0.510804
sp|P62828|RAN_RAT	GTP-binding nuclear protein Ran OS=Rattus norvegicus GN=Ran PE=1 SV=3	20.05	24423	11	11	51.39	YVATLGVEVHPLVFHTNR;AAQGEPQVQFK;GPIKFNVWDTAGQEK;SNYNFEKPFLWLAR;NLQYYDISAK;NVPNWHR;VCENIPIVLCGNKVDIK;FNVWDTAGQEK;LVLVGDGGTGK;VCENIPIVLCGNK;HLTGEFEK	1.63814	0.0162515	1.75582	0.00517095	1.06544	0.168661
tr|B6DYQ4|B6DYQ4_RAT	Microsomal glutathione S-transferase OS=Rattus norvegicus GN=Mgst1 PE=2 SV=1	20.04	17472	11	11	46.45	LTNKVFANPEDCAGFGK;VFANPEDCAGFGK;LTNKVFANPEDCAGFGKGENAK;QLMDNEVLMAFTSYATIILAK;IFVGAR;TDEKVER;FLRTDEKVER;MMFLSSATAFQR;VFANPEDCAGFGKGENAK;VFANPEDCAGFGKGENAKK;LTNKVFANPEDCAGFGKGENAKK	1.63261	0.00133603	0.763232	0.0158094	0.550153	0.0107279
sp|Q6MGB5|DHB8_RAT	Estradiol 17-beta-dehydrogenase 8 OS=Rattus norvegicus GN=Hsd17b8 PE=3 SV=1	19.95	26791	10	10	54.05	LLGNPGSEDREPR;AGVIGLTQTAAR;GSIINISSIVGK;SALALVTGAGSGIGR;HAAFQADVSEGPAAK;GKHAAFQADVSEGPAAK;LAAEGAAVAACDLDGAAAQDTVR;CNSVLPGFIATPMTQK;VGNIGQTNYASSK;GTFLVTQAAAQALVSSGGR	0.952302	0.522429	0.989388	0.818792	1.03144	0.407971
sp|P62161|CALM_RAT	Calmodulin OS=Rattus norvegicus GN=Calm1 PE=1 SV=2	19.95	16838	11	11	61.07	VFDKDGNGYISAAELR;DTDSEEEIREAFR;MKDTDSEEEIR;DTDSEEEIR;KMKDTDSEEEIREAFR;MKDTDSEEEIREAFR;ELGTVMR;EAFSLFDKDGDGTITTK;KMKDTDSEEEIR;EADIDGDGQVNYEEFVQMMTAK;ADQLTEEQIAEFK	1.43251	0.0334097	1.90139	0.0582734	1.35053	0.17631
tr|Q7TPA1|Q7TPA1_RAT	Ab1-114 OS=Rattus norvegicus GN=Slc25a15 PE=2 SV=1	19.89	36922	10	10	31.07	DGPLGFYHGLSSTLLR;IQVLSMTGK;IAASQNTVWSVVK;TYSQVGFR;MQTFPDLYR;TFLSIVK;AFPANGALFLAYEYSR;SFFASGR;GLTDCCLR;LQTMYEMETSGK	1.27604	0.00878592	1.77859	0.14622	1.57115	0.0565137
tr|A0A096MJY6|A0A096MJY6_RAT	Protein Gbe1 OS=Rattus norvegicus GN=Gbe1 PE=4 SV=1	19.87	47165	16	11	42.23	GYESFGIHR;AAPAAPAAEEKGSEAQLK;AAPAAPAAEEK;SGEILYR;GSEAQLK;AALADVPELGR;FNQVLHDIGENEGGIDK;FNQVLHDIGENEGGIDKFSR;KLEYGKWELYIPPKQNK;LLEIDPYLKPYAADFQR;CSDGGIYCK	1.06259	0.227536	0.827818	0.158286	0.767575	0.401918
sp|Q03346|MPPB_RAT	Mitochondrial-processing peptidase subunit beta OS=Rattus norvegicus GN=Pmpcb PE=1 SV=3	19.84	54266	11	10	29.24	TILGPTENIK;STQAAPQVVLNVPETQVTCLENGLR;DLVDYITTHYKGPR;IDAVDAEMVR;LCTAVSESEVAR;AVEILADIIQNSTLGEAEIERER;SPAIAALGPIER;QMLCYNR;SFGGGMNLSSK;LPDFNQICSNMR	0.961332	0.253686	0.983582	0.377905	1.01574	0.393779
tr|D3Z9E1|D3Z9E1_RAT	Elastin microfibril interfacer 1 (Predicted), isoform CRA_b OS=Rattus norvegicus GN=Emilin1 PE=4 SV=1	19.84	94506	13	13	21.78	LQQLSLKDFTGPSGK;VSEILSALER;LGQWLPAAPGQLEK;GAIGPPGPQGEQGVEGAPAAPVPR;SEPGTVPFDR;QQQLMGPAMAR;DSIISEINR;VLLNDGGYYDPETGVFTAPLAGR;VSTHDQELGHLNNHHNGGPGGSGR;GDEGCGACGGVQEELGR;HVAGLWAAVR;LDTVAGGLQGLR;ASAPVPVPSGPSEELLR	1.70931	0.0829956	1.54951	0.176903	0.928294	0.343908
sp|Q32Q06|AP1M1_RAT	AP-1 complex subunit mu-1 OS=Rattus norvegicus GN=Ap1m1 PE=1 SV=3	19.79	48557	10	10	28.37	SASAVYVLDLK;WVPENSEIVWSIK;LGLNDKVLFDNTGR;TISFIPPDGEFELMSYR;VLFDNTGR;YITQNGDYQLR;FEIPYFTTSGIQVR;STANNVEIHIPVPNDADSPK;VFLSGMPELR;SGYQALPWVR	0.92279	0.617794	0.779323	0.175878	0.840304	0.281729
tr|Q5I2Z0|Q5I2Z0_RAT	Protein kinase C and casein kinase substrate in neurons 3 OS=Rattus norvegicus GN=Pacsin3 PE=1 SV=1	19.76	48641	10	10	26.89	AYAQQLADWAR;ALYDYAGQEADELSFR;SPDEVTLTSIVPTR;LSELHLEVR;AWHAFFTAAER;GIEDASDEEDLR;TQYEQTLAELNR;IGLYPANYVECVGA;GIEDASDEEDLRWWR;LCGDLISCFQER	0.70849	0.0342625	0.697068	0.017965	0.985439	0.194889
tr|B0BMW0|B0BMW0_RAT	RAB14, member RAS oncogene family OS=Rattus norvegicus GN=Rab14 PE=2 SV=1	19.75	23897	13	10	58.6	TGENVEDAFLEAAKK;DVTYEEAK;NLTNPNTVIILIGNK;ATAPYNYSYIFK;GAAGALMVYDITR;NLTNPNTVIILIGNKADLEAQR;FMADCPHTIGVEFGTR;QFAEENGLLFLEASAK;YIIIGDMGVGK;TGENVEDAFLEAAK	1.11297	0.194357	0.863578	0.202122	0.779678	0.140564
tr|Q32Q55|Q32Q55_RAT	Protein Ces2h OS=Rattus norvegicus GN=Ces2h PE=2 SV=1	19.73	62412	14	11	30.65	SFWGGTQVDLTEEEELLSRR;SFWGGTQVDLTEEEELLSR;IISGIVDGIFLPR;TTHTGQILGSLIHMK;GLDVGVHSFLGIPFAKPPIGPLR;GKSEEEIMSINK;LGVLGFFSTGDQHAR;QMVQAILQK;SNAPVYFYEFQHRPSFFK;ADHGDEILFIFR;ALVNCLR	0.978763	0.0765438	1.19104	0.0253908	1.21957	0.0113036
tr|D3ZFU9|D3ZFU9_RAT	Protein Mylk OS=Rattus norvegicus GN=Mylk PE=4 SV=2	19.71	214914	13	13	8.006	KVHSPQQVDFR;IEGYPDPEVVWFKDDQSIR;LIDFGLAR;DLEVVEGSAAR;AGEPVELFGK;SSLTPVLGTESDATVK;VHSPQQVDFR;VSSLPLTEAPAFILPPR;GQGWPEEEDGEDVR;QISEGVEYIHK;GTPAPQVTWLLNGQPIQFAR;LVQCVDAFEEK;TVTVNTEQK	0.913946	0.0390876	0.859905	0.0814896	1.01353	0.317245
tr|Q45QN0|Q45QN0_RAT	Guanine nucleotide binding protein alpha inhibiting 2 OS=Rattus norvegicus GN=Gnai2 PE=2 SV=1	19.66	40499	10	7	35.49	IAQSDYIPTQQDVLR;EIYTHFTCATDTK;AVVYSNTIQSIMAIVK;IIHEDGYSEEECR;AMGNLQIDFADPQRADDAR;SREYQLNDSAAYYLNDLER;EYQLNDSAAYYLNDLER	1.10174	0.373584	0.854452	0.202317	0.769925	0.123366
tr|Q6PDU6|Q6PDU6_RAT	Beta-glo OS=Rattus norvegicus GN=Hbb-b1 PE=2 SV=1	19.64	16038	26	13	88.44	VINAFDDGLKHLDNLKGTFASLSELHCDKLHVDPENFR;GTFASLSELHCDK;GTFASLSELHCDKLHVDPENFR;VNPVEIGAESLASLL;FTPSAQAAFQKVVAGVASALAHKYH;FGDLSSVSAIMGNPQVK;VNPVEIGAESLASLLIVYPWTQR;VINAFDDGLKHLDNLK;KVINAFDDGLKHLDNLK;HLDNLKGTFASLSELHCDKLHVDPENFR;VINAFDDGLK;KVINAFDDGLK;ATVNGLWGK	1.17029	0.21409	1.5289	0.259267	1.36436	0.0422057
sp|P54313|GBB2_RAT	Guanine nucleotide-binding protein G(I)/G(S)/G(T) subunit beta-2 OS=Rattus norvegicus GN=Gnb2 PE=1 SV=4	19.62	37331	10	5	28.82	KACGDSTLTQITAGLDPVGR;ELPGHTGYLSCCR;SELEQLRQEAEQLR;TFVSGACDASIK;ACGDSTLTQITAGLDPVGR	1.72627	0.198252	1.64574	0.15214	0.994694	0.329527
tr|D3ZDE4|D3ZDE4_RAT	Deoxyguanosine kinase (Predicted), isoform CRA_a OS=Rattus norvegicus GN=Dguok PE=4 SV=1	19.59	32228	10	3	33.81	LGNLLDMMYQEPAR;THPEWQVATEPIATWQNVQAAGTQK;RLGNLLDMMYQEPAR	1.0707	0.542042	0.953113	0.586437	0.884402	0.537669
sp|Q6P799|SYSC_RAT	Serine--tRNA ligase, cytoplasmic OS=Rattus norvegicus GN=Sars PE=1 SV=3	19.57	58589	10	10	21.88	LDLDLFR;TICAILENYQTEK;EIGNLLHPSVPISNDEDADNKVER;KLDLEAWFPGSGAFR;LLVDEAIQK;VLDLDLFR;GYTPIYTPFFMR;FKDPGLVDQLVK;IWGDCTVR;VDKGGDPALIR	1.04022	0.293354	1.03122	0.440174	0.985819	0.388979
tr|G3V9N8|G3V9N8_RAT	AP-1 complex subunit beta-1 OS=Rattus norvegicus GN=Ap1b1 PE=4 SV=2	19.53	103825	26	14	34.82	QMFLATWK;AVWLPAMK;IQPGNPSFTLSLK;KPTETQELVQQVLSLATQDSDNPDLRDR;NSFGLAPAAPLQVHAPLSPNQTVEISLPLNTVGSVMK;TVEGQDMLYQSLK;LAPPLVTLLSAEPELQYVALR;LLSTDPVAAK;SQPDMAIMAVNTFVKDCEDPNPLIR;DIPNENEAQFQIR;GLEISGTFTR;LQSSNIFTVAK;DCPLNTEAASSK;SQPDMAIMAVNTFVK	1.01247	0.172444	1.005	0.212292	0.982221	0.464608
tr|Q9QYP8|Q9QYP8_RAT	A1b (Fragment) OS=Rattus norvegicus GN=RT1-A1b PE=2 SV=1	19.53	39313	11	1	38.44	EGPEYWEQQTR	1.06885	0.452688	1.05829	0.296443	1.01269	0.281025
sp|Q66HL2|SRC8_RAT	Src substrate cortactin OS=Rattus norvegicus GN=Cttn PE=1 SV=1	19.49	56942	11	11	21.61	NASTFEEVVQVPSAYQK;FGVEQDR;MDKNASTFEEVVQVPSAYQK;FGVQMDR;SAVGFEYQGK;LRENVFQEHQTLK;TVPIEAVTSK;VDQSAVGFEYQGK;YGLFPANYVELRQ;ANFENLAK;DYSSGFGGK	0.906894	0.116864	1.14362	0.216035	1.25591	0.111126
tr|Q5M7T5|Q5M7T5_RAT	Protein Serpinc1 OS=Rattus norvegicus GN=Serpinc1 PE=2 SV=1	19.48	52235	10	10	27.74	ATEEDVLEQKVPEATNR;NPVDDICIAKPR;DIPVNPMCIYR;SQLPGIIAEGRDDLFVSDAFHK;LQPLDFKENPEQSR;TSDQIHFFFAK;ATEEDVLEQK;EVALNTIIFMGR;QLMEVFKFDTISEK;EQLQDMGLVDLFSPEK	1.24891	0.109599	1.50317	0.105935	1.42229	0.026147
sp|Q68FT1|COQ9_RAT	Ubiquinone biosynthesis protein COQ9, mitochondrial OS=Rattus norvegicus GN=Coq9 PE=2 SV=2	19.47	35146	10	10	38.78	KTDQFLR;LVQLGQAEKR;STGEALVQGLMGAAVTLK;MLIPYIEHWPR;LNHVLEEEQK;YTDQSGEEEEDYESEEQIQHR;LVQLGQAEK;NLTGLNQR;QQPPHSSQQHSETQGPEFSRPPPR;INDAMNMGHTAK	0.877549	0.17614	1.07954	0.0296336	1.22416	0.0141293
tr|D3ZD09|D3ZD09_RAT	Cytochrome c oxidase subunit 6B1 OS=Rattus norvegicus GN=Cox6b1 PE=4 SV=1	19.47	10071	10	10	72.09	IAEGTFPGK;NCWQNYLDFHR;GGDVSVCEWYRR;TAPFDSRFPNQNQTK;SLCPVSWVSAWDDRIAEGTFPGK;IAEGTFPGKI;FPNQNQTK;GGDVSVCEWYR;SLCPVSWVSAWDDRIAEGTFPGKI;SLCPVSWVSAWDDR	0.973205	0.192303	1.2327	0.211537	1.27822	0.0413911
tr|D3ZIL6|D3ZIL6_RAT	Enoyl Coenzyme A hydratase domain containing 2 (Predicted), isoform CRA_a OS=Rattus norvegicus GN=Echdc2 PE=3 SV=1	19.46	31780	11	11	46.62	GVFCAGADLK;CLGVALAK;GLLPGAGGTQR;ELIFTGR;RLNGVQAHELGLVNHAVAQNEEGDAAYHR;ALALAQEILPQAPIAVR;TPEIQVQALTGPNQGITEILMNRPHAR;GVFCAGADLKER;MSAAEVGTFVQR;IAASSAVMGLIETTR;LNGVQAHELGLVNHAVAQNEEGDAAYHR	1.23078	0.296856	1.37559	0.634444	1.24778	0.365673
tr|Q6P505|Q6P505_RAT	Proteasome subunit alpha type OS=Rattus norvegicus GN=Psma4 PE=2 SV=1	19.43	29499	10	10	46.74	QDYKEGEMTLK;VEIATLTR;SALALAVK;QAYTQFGGK;LSAEKVEIATLTR;TTIFSPEGR;YLLQYQEPIPCEQLVTALCDIK;LNEDMACSVAGITSDANVLTNELR;ATCIGNNSAAAVSMLK;LLDEVFFSEK	1.04158	0.125477	1.34253	0.17578	1.76626	0.565164
tr|D4A6X7|D4A6X7_RAT	Protein Ppcs OS=Rattus norvegicus GN=Ppcs PE=4 SV=1	19.43	33908	10	10	35.69	LETDPDIIISR;LLLSEDEVAR;VVLVTSGGTKVPLEAR;WAEVMAR;MDLVAELPRPEGAAR;SFVIIVTK;FLDNFSSGR;AEMDLVAELPRPEGAAR;IHSSGGPLQITMK;NALEVYQHQVVVANILESIK	1.07353	0.380143	1.11977	0.293388	1.04835	0.185088
tr|O88321|O88321_RAT	Antisecretory factor OS=Rattus norvegicus GN=Psmd4 PE=2 SV=1	19.41	41073	10	10	40.79	AAAASAAEAGIATPGTEGERDSDDALLK;LTAFVNTLNGK;NGDFLPTR;VNVDIINFGEEEVNTEK;SNPENNVGLITLANDCEVLTTLTPDTGR;NAMGSLASQATK;ITFCTGIR;IIAFVGSPVEDNEKDLVK;MTISQQEFGR;LQAQQDAVNIVCHSK	1.07382	0.359152	1.032	0.485832	0.958494	0.315205
tr|B5DFE0|B5DFE0_RAT	Mpp6 protein OS=Rattus norvegicus GN=Mpp6 PE=2 SV=1	19.4	60935	10	10	21.48	IGSILDVVQTGR;ILHGGMIDR;ILPSYRDTIAPQQVFVK;FGTTVPFTSR;VENNDLVIAR;TLVLIGAQGVGR;YLEHGEYEGNLYGTK;EDPNWWQASHVK;GIMENPIVK;AGEPLGVTFR	1.01652	0.192742	1.03499	0.228531	1.01187	0.448594
tr|D4AEP0|D4AEP0_RAT	Adenylosuccinate synthetase isozyme 2 OS=Rattus norvegicus GN=Adss PE=3 SV=1	19.37	50086	10	7	27.85	VGIGAFPTEQDNEIGELLQTR;MCDLVSDFDGFSER;FIEDELQIPVK;AHIVFDFHQAADGIQEQQR;TLPGWNTDISNAR;KGIGPVYSSK;VVDLLAQDADIVCR	0.962614	0.46547	0.946264	0.515588	0.975052	0.700515
sp|Q5FVQ8|NLRX1_RAT	NLR family member X1 OS=Rattus norvegicus GN=Nlrx1 PE=2 SV=1	19.34	107591	10	10	13.36	QLQELNVAYNGAGDTVALALAK;TLLEQLGGSGH;NLNSWDPVR;SISATEAIQR;LAYEGVSSR;NLDALENAQAIK;ESTPDDLLRPSTELATGHQR;DNLIQMLSR;QFGPTFALDTVHVDPVIR;FSAEVLGSLR	0.804404	0.197949	0.840371	0.159859	1.03963	0.391059
sp|Q6AXM8|PON2_RAT	Serum paraoxonase/arylesterase 2 OS=Rattus norvegicus GN=Pon2 PE=2 SV=1	19.33	39618	14	12	51.41	WANVVYYSPEEVK;YLETYLNLR;LFVYDPNHPPSSEVLR;TIKHELLPSVNDVIAVGPSHFYATNDHYFSDPFLK;EVESVDLPNCR;LVAEGFDSANGINISPDKK;KLLVGTLYQR;LLVGTLYQR;FQEEENSLLHLK;FPGLHSFAPDKPGGILMMDLKEEKPR;YVYVADILAHEIHVLEK;IQNILSEK	1.1812	0.125622	1.00892	0.478261	0.864341	0.102641
sp|Q5RJR8|LRC59_RAT	Leucine-rich repeat-containing protein 59 OS=Rattus norvegicus GN=Lrrc59 PE=1 SV=1	19.33	34870	11	10	39.74	LQQLPADFGR;DKLDGNELDLSLSDLNEVPVKELAALPK;VAGDCLDEK;NKLQQLPADFGR;ATVLDLSCNK;LVNLQHLDLLNNR;LSTLPSDFCGLTHLVK;WLDLKDNPLDPVLAK;PVSFAQLK;LVTLPVSFAQLK	1.29573	0.179131	0.738342	0.0383669	0.57024	0.0182638
tr|B2RYK3|B2RYK3_RAT	RCG56371 OS=Rattus norvegicus GN=Spr PE=2 SV=1	19.2	28129	10	10	52.29	ALAPQLAGLLSPGSVLLLSAR;LGCAVCVLTGASR;DMLYQVLAVEEPSVR;VLSYAPGPLDTNMQQLAR;LNSEGELVDCGTSAQK;LLSLLQR;LLLINNAGTLGDVSK;GWGLYCAGK;ETSMDPELR;DTFQSGAHVDFYDI	1.38845	0.574424	1.06178	0.370137	0.775606	0.148375
sp|Q9QYU4|CRYM_RAT	Ketimine reductase mu-crystallin OS=Rattus norvegicus GN=Crym PE=1 SV=1	19.18	33554	10	10	36.42	GPDGGVMQPVR;LVYDSWSSGK;RAPAFLSADEVQDHLR;GFLGVMPAYSAAEDALTTK;APAFLSADEVQDHLR;SLGMAVEDLVAAK;SSSLLIPPLEAALANFSK;ELDDELMK;QAVLYVDSR;FASSVQGDVR	1.01176	0.287057	0.964961	0.484946	0.954824	0.266346
sp|Q5M7T9|THNS2_RAT	Threonine synthase-like 2 OS=Rattus norvegicus GN=Thnsl2 PE=2 SV=1	19.16	54138	11	11	27.63	MWYTSTR;RGDDWTQMLR;MGLPISLVVAVNR;GDFSLCEVVR;HDLNGLIDQAFSR;DTIEALSLR;FPEAVQAAGLTPETPAEILALEHKETR;TLASAMDIQVPYNMER;LSEAVTSESVSDEAITQTMGR;FPEAVQAAGLTPETPAEILALEHK;ALMEQFER	0.668222	0.0179941	0.744272	0.0594091	1.11161	0.134611
sp|P11240|COX5A_RAT	Cytochrome c oxidase subunit 5A, mitochondrial OS=Rattus norvegicus GN=Cox5a PE=1 SV=1	19.14	16130	10	10	72.6	AGPHKEIYPYVIQELRPTLNELGISTPEELGLDKV;GMNTLVGYDLVPEPK;IIDAALR;WVTYFNKPDIDAWELR;SHGSHETDEEFDAR;ILEVVKDK;KGMNTLVGYDLVPEPK;WVTYFNKPDIDAWELRK;RLNDFASAVR;LNDFASAVR	0.792644	0.0647532	1.57717	0.0125017	1.99993	0.0103819
tr|G3V6H2|G3V6H2_RAT	Pre-mRNA processing factor 8, isoform CRA_a OS=Rattus norvegicus GN=Prpf8 PE=4 SV=1	19.1	273620	11	11	6.424	LNQSQREELGLIEQAYDNPHEALSR;GYLPSHYER;LVVDSHVQYR;ELGGLGMLSMGHVLIPQSDLR;YIQPWESEFIDSQR;LLILALER;AISAANLHLR;IDLTLLNR;TEDPDLPAFYFDPLINPISHR;TAEEVAALIR;LIVDHNIADYMTAK	0.966727	0.153006	0.805907	0.0792362	0.833563	0.225311
sp|Q561R9|LACB2_RAT	Beta-lactamase-like protein 2 OS=Rattus norvegicus GN=Lactb2 PE=2 SV=1	19.1	32485	10	10	46.18	NNREEQIITVFR;MAEHNLLLHLR;ILIDTGEPSVPEYISCLK;ILEYISHR;DHSGGIVDICK;VKANIIYPGHGPVIHNAEAK;ANIIYPGHGPVIHNAEAK;VLGCNPGPMTLQGTNTYLVGTGSR;IFSIASPAK;QALAEFDTAIQEILVTHWHR	0.766215	0.534967	1.15737	0.098865	1.48404	0.0564171
tr|M0R3X6|M0R3X6_RAT	Carbonyl reductase [NADPH] 1 OS=Rattus norvegicus GN=Cbr1 PE=3 SV=1	19.08	30611	10	10	47.65	EGWPNSAYGVTK;GIGFAIVR;SETITEEELVGLMNK;SPEEGAETPVYLALLPPGAEGPHGQFVQDK;SSDRPVALVTGANK;QLQTEGLSPR;IGVTVLSR;FHQLDIDNPQSIR;KFLGDVVLTAR;ELLPIIKPQGR	1.55803	0.0564916	1.56853	0.041591	1.00854	0.451723
sp|Q9Z270|VAPA_RAT	Vesicle-associated membrane protein-associated protein A OS=Rattus norvegicus GN=Vapa PE=1 SV=3	19.07	27842	10	9	37.35	EAKPDELMDSK;KVAHSDKPGSTSAVSFR;QDGPLPKPHSVSLNDTETRK;VAHSDKPGSTSAVSFR;QDGPLPKPHSVSLNDTETR;ASASGAMAK;AVPLNASK;FKGPFTDVVTTNLK;HEQILVLDPPSDLK	1.21092	0.160127	0.751192	0.0494467	0.613037	0.0605626
sp|Q07803|EFGM_RAT	Elongation factor G, mitochondrial OS=Rattus norvegicus GN=Gfm1 PE=1 SV=2	19.05	83458	10	10	16.38	SFTPVFLGSALK;VLYYTGR;FVLQDGAHHMVDSNEISFIR;ETVTAPVPFDFTHK;YDEIPADLR;RDDSHPFVGLAFK;VIGVLEPLAPEDYTK;GKDGVGAVMDSMELER;GIIDLIEER;FGQLTYVR	0.781178	0.0284345	0.941931	0.0967232	1.20662	0.0436239
sp|Q99MZ8|LASP1_RAT	LIM and SH3 domain protein 1 OS=Rattus norvegicus GN=Lasp1 PE=1 SV=1	19.04	29971	10	10	34.6	LKQQSELQSQVR;TGDTGMLPANYVEAI;GFSVVADTPELQR;TQDQISNIK;QSFTMVADTPENLR;IVYPTEK;TQDQISNIKYHEEFEK;QQSELQSQVR;MGPSGGEGIEPERR;MGPSGGEGIEPER	1.28564	0.0339645	1.49945	0.0828054	1.22518	0.0725729
tr|D3ZJD3|D3ZJD3_RAT	Protein LOC100362069 OS=Rattus norvegicus GN=RGD1565183 PE=4 SV=1	19.04	15565	11	11	47.45	TVGVEPAADGK;NKQTYSTEPNNLK;NCSSFLIKR;QTYSTEPNNLK;SAHLQWMVVR;NCSSFLIK;GVVVVMK;KTVGVEPAADGK;YNGLIHR;ATLSSIR;TVGVEPAADGKGVVVVMK	1.21387	0.00766762	1.55314	0.00122259	1.34072	0.00189747
sp|Q5M876|ACY3_RAT	N-acyl-aromatic-L-amino acid amidohydrolase (carboxylate-forming) OS=Rattus norvegicus GN=Acy3 PE=2 SV=1	19.04	35420	10	10	42.95	AELFSQMR;LFQFEPPGTESYSMDSVSK;AQELNQLLGPK;NLGSVDFPR;LQDHDFEPLRPGEPIFK;TFTLTFLGSTATPDDPYEVKR;VAVTGGTHGNEMCGVYLAR;RAQELNQLLGPK;NGISLELGPQPQGVLR;ISVPALPGLTPSSTQTP	0.900569	0.455049	1.13784	0.364166	1.25175	0.152736
sp|O88637|PCY2_RAT	Ethanolamine-phosphate cytidylyltransferase OS=Rattus norvegicus GN=Pcyt2 PE=1 SV=1	18.99	45220	9	9	21.78	TQGVSTTDLVGR;GIFCQIDSGSDLTTDLIVQR;RPYVIAGLHFDQEVNR;GPPVFTQEER;RTQGVSTTDLVGR;HKGPPVFTQEER;TLSVLACR;NYPIMNLHER;ELAFLEALR	0.989555	0.613876	1.00158	0.579323	1.00338	0.300925
sp|Q4V8K1|STEA4_RAT	Metalloreductase STEAP4 OS=Rattus norvegicus GN=Steap4 PE=1 SV=1	18.99	52765	10	10	26.6	EHYDFLAELADSLKGR;SDVIVLAVHR;TCADEFPLTVDSSEK;MNQYPESNAEYLAQLVPGAHVVK;NPQVSSLLPR;EHYDFLAELADSLK;AFNTISAWALQSGTLDASR;VLIDVSNNQK;TLGLTPLDQGSLVAAK;VMDIAR	1.15005	0.577415	0.850668	0.176827	0.739253	0.229057
tr|B2RYS2|B2RYS2_RAT	Cytochrome b-c1 complex subunit 7 OS=Rattus norvegicus GN=Uqcrb PE=2 SV=1	18.96	13559	10	10	64.86	RLPENLYNDR;LPENLYNDR;DQWTKYEEDKFYLEPYLK;YEEDKFYLEPYLK;WLDGFR;WYYNAAGFNK;DDTMHETEDVKEAIR;LGLMRDDTMHETEDVKEAIR;ALDLSMR;KWYYNAAGFNK	1.00882	0.136489	1.02042	0.16457	1.02037	0.510628
sp|P20070|NB5R3_RAT	NADH-cytochrome b5 reductase 3 OS=Rattus norvegicus GN=Cyb5r3 PE=1 SV=2	18.94	34175	10	9	32.56	SSPAITLENPDIK;MSQYLENMNIGDTIEFR;SSPAITLENPDIKYPLR;VYFKDTHPKFPAGGK;GPNGLLVYQGK;SVGMIAGGTGITPMLQVIR;VYFKDTHPK;LIDKEIISHDTR;LIDKEIISHDTRR	1.08974	0.204166	0.850754	0.0821117	0.775246	0.161927
sp|A2RRT9|CP4V2_RAT	Cytochrome P450 4V2 OS=Rattus norvegicus GN=Cyp4v2 PE=2 SV=1	18.92	60581	10	10	20.95	SLHTFTNNVIAER;NIGAQSNGDSEYVR;FFPENSQGR;TILACILR;FAVMEEK;VFPSVPLFAR;HPYAYVPFSAGPR;SHRPVTLEDLKK;YFPDPEEFQPER;AENVEVILTSSK	0.69495	0.0394101	0.769186	0.249205	1.1275	0.182668
[truncated: 2,362 more rows]
