# Supplementary material for: Data for iTRAQ-based quantification of the effect of HuganQingzhi on non-alcoholic fatty liver disease in rats
Source: Data Brief. 2017 Oct 16;15:612–4. doi: 10.1016/j.dib.2017.10.027 (PMC5655393; doi:10.1016/j.dib.2017.10.027)
Supplement: Supplementary file 3 — Supplementary material [file mmc3.xlsx]

## Sheet: Sheet1
Supplemental Table S2. The differentially expressed proteins (DEPs) identified by iTRAQ analysis in HFD: control, HH: control, and HH: HFD, respectively
HFD: Con	Uniprot Accession	Protein description	DEPs State	Average HFD: Con	p-value	GO Function (Biological Process)	GO Function (Cellular Component)	GO Function (Molecular Function)	Kegg Function
	sp|P52873|PYC_RAT	Pyruvate carboxylase, mitochondrial OS=Rattus norvegicus GN=Pc PE=1 SV=2	down	0.63027	0.000315366	metabolic process;cellular process	organelle;cell part;cell;organelle part	binding;catalytic activity	Metabolic pathways;Pyruvate metabolism;Microbial metabolism in diverse environments;Citrate cycle (TCA cycle)
	sp|P18163|ACSL1_RAT	Long-chain-fatty-acid--CoA ligase 1 OS=Rattus norvegicus GN=Acsl1 PE=1 SV=1	down	0.48867	5.83e-07	regulation of biological process;establishment of localization;cellular process;response to stimulus;signaling;localization;biological regulation;metabolic process	organelle;cell part;cell;organelle part	binding;catalytic activity	Metabolic pathways;Adipocytokine signaling pathway;PPAR signaling pathway;Fatty acid metabolism;Peroxisome
	tr|G3V6S5|G3V6S5_RAT	C-1-tetrahydrofolate synthase, cytoplasmic OS=Rattus norvegicus GN=Mthfd1 PE=3 SV=1	down	0.600915	1.69e-05	metabolic process;cellular process	organelle;cell part;cell	binding;catalytic activity	Glyoxylate and dicarboxylate metabolism;Metabolic pathways;One carbon pool by folate
	sp|P09034|ASSY_RAT	Argininosuccinate synthase OS=Rattus norvegicus GN=Ass1 PE=2 SV=1	down	0.39099	3.21e-09	response to stimulus;immune system process;multi-organism process;developmental process;metabolic process;multicellular organismal process;cellular process	organelle;cell part;cell;organelle part	binding;catalytic activity	Metabolic pathways;Alanine, aspartate and glutamate metabolism;Arginine and proline metabolism;Biosynthesis of secondary metabolites
	sp|O09171|BHMT1_RAT	Betaine--homocysteine S-methyltransferase 1 OS=Rattus norvegicus GN=Bhmt PE=1 SV=1	down	0.416142	2.12e-07	regulation of biological process;metabolic process;biological regulation;cellular process	macromolecular complex;cell part;cell	binding;catalytic activity	Metabolic pathways;Glycine, serine and threonine metabolism;Cysteine and methionine metabolism
	sp|P07824|ARGI1_RAT	Arginase-1 OS=Rattus norvegicus GN=Arg1 PE=1 SV=2	down	0.631763	1.07e-05	reproductive process;reproduction;regulation of biological process;multi-organism process;establishment of localization;cellular component organization or biogenesis;developmental process;multicellular organismal process;cellular process;cell proliferation;response to stimulus;localization;biological regulation;metabolic process	extracellular region part;extracellular region;organelle;cell part;cell;organelle part	binding;catalytic activity	Metabolic pathways;Arginine and proline metabolism;Amoebiasis;Biosynthesis of secondary metabolites
	sp|Q6UPE0|CHDH_RAT	Choline dehydrogenase, mitochondrial OS=Rattus norvegicus GN=Chdh PE=1 SV=1	down	0.636594	0.000930573	metabolic process;cellular process	organelle;cell part;cell;organelle part	binding;catalytic activity	Glycine, serine and threonine metabolism
	sp|P08683|CP2CB_RAT	Cytochrome P450 2C11 OS=Rattus norvegicus GN=Cyp2c11 PE=1 SV=1	down	0.550474	1.26e-06	response to stimulus;metabolic process;cellular process	organelle;cell part;cell;organelle part	binding;catalytic activity	Linoleic acid metabolism;Metabolic pathways;Retinol metabolism;Arachidonic acid metabolism;Metabolism of xenobiotics by cytochrome P450;Drug metabolism - cytochrome P450
	sp|A2VCW9|AASS_RAT	Alpha-aminoadipic semialdehyde synthase, mitochondrial OS=Rattus norvegicus GN=Aass PE=2 SV=1	down	0.393288	2.97e-11	cellular component organization or biogenesis;metabolic process;cellular process	organelle;cell part;cell;organelle part	catalytic activity	Lysine biosynthesis;Lysine degradation;Metabolic pathways;Biosynthesis of secondary metabolites
	tr|B4F768|B4F768_RAT	Aldh4a1 protein (Fragment) OS=Rattus norvegicus GN=Aldh4a1 PE=2 SV=1	down	0.529	0.000267525	metabolic process;cellular process	organelle;cell part;cell;organelle part	binding;catalytic activity	Metabolic pathways;Alanine, aspartate and glutamate metabolism;Arginine and proline metabolism
	tr|Q9EQS4|Q9EQS4_RAT	Cystathionase (Cystathionine gamma-lyase) OS=Rattus norvegicus GN=Cth PE=2 SV=2	down	0.423355	2.73e-05	regulation of biological process;cellular component organization or biogenesis;cellular process;cell proliferation;response to stimulus;growth;signaling;biological regulation;metabolic process;death	organelle;cell part;cell	binding;catalytic activity	Metabolic pathways;Glycine, serine and threonine metabolism;Cysteine and methionine metabolism;Selenoamino acid metabolism;Nitrogen metabolism
	sp|P97608|OPLA_RAT	5-oxoprolinase OS=Rattus norvegicus GN=Oplah PE=1 SV=2	down	0.63631	0.000326645	metabolic process;cellular process	cell part;cell	binding;catalytic activity	Glutathione metabolism
	sp|P07379|PCKGC_RAT	Phosphoenolpyruvate carboxykinase, cytosolic [GTP] OS=Rattus norvegicus GN=Pck1 PE=1 SV=1	down	0.343913	1.5e-07	response to stimulus;metabolic process;biological regulation;cellular process	organelle;cell part;cell	binding;catalytic activity	Glycolysis / Gluconeogenesis;Adipocytokine signaling pathway;Biosynthesis of secondary metabolites;Metabolic pathways;Proximal tubule bicarbonate reclamation;Pyruvate metabolism;Microbial metabolism in diverse environments;Insulin signaling pathway;Citrate cycle (TCA cycle);PPAR signaling pathway
	sp|P23457|DIDH_RAT	3-alpha-hydroxysteroid dehydrogenase OS=Rattus norvegicus GN=Akr1c9 PE=1 SV=1	down	0.525979	0.000797576	reproductive process;reproduction;regulation of biological process;establishment of localization;cellular component organization or biogenesis;positive regulation of biological process;developmental process;multicellular organismal process;cellular process;cell proliferation;response to stimulus;signaling;negative regulation of biological process;localization;biological regulation;metabolic proce…	organelle;cell part;cell	molecular transducer activity;binding;catalytic activity	Linoleic acid metabolism;Metabolism of xenobiotics by cytochrome P450;Chloroalkane and chloroalkene degradation;Butanoate metabolism;Metabolic pathways;Steroid hormone biosynthesis;Fructose and mannose metabolism;Microbial metabolism in diverse environments;Arachidonic acid metabolism;Primary bile acid biosynthesis;Bisphenol degradation
	sp|P21213|HUTH_RAT	Histidine ammonia-lyase OS=Rattus norvegicus GN=Hal PE=1 SV=1	down	0.522794	1.44e-06	metabolic process;cellular process	cell part;cell	catalytic activity	Metabolic pathways;Histidine metabolism;Nitrogen metabolism
	sp|P49889|ST1E3_RAT	Estrogen sulfotransferase, isoform 3 OS=Rattus norvegicus GN=Ste PE=1 SV=1	down	0.228125	2.47e-05	metabolic process;cellular process	organelle;cell part;cell;organelle part	binding;catalytic activity	Steroid hormone biosynthesis;Sulfur metabolism
	sp|P28492|GLSL_RAT	Glutaminase liver isoform, mitochondrial OS=Rattus norvegicus GN=Gls2 PE=2 SV=3	down	0.366946	1.53e-08	establishment of localization;multicellular organismal process;cellular process;signaling;localization;biological regulation;metabolic process;death	organelle;cell part;cell;organelle part	binding;catalytic activity	Metabolic pathways;Proximal tubule bicarbonate reclamation;Alanine, aspartate and glutamate metabolism;Microbial metabolism in diverse environments;Arginine and proline metabolism;D-Glutamine and D-glutamate metabolism;Nitrogen metabolism
	sp|Q09073|ADT2_RAT	ADP/ATP translocase 2 OS=Rattus norvegicus GN=Slc25a5 PE=1 SV=3	down	0.607851	0.000197228	reproductive process;reproduction;establishment of localization;cellular process;signaling;viral reproduction;localization;biological regulation;metabolic process	organelle;cell part;cell;organelle part	transporter activity;binding	Parkinson's disease;Calcium signaling pathway;Huntington's disease
	sp|Q8CHM7|HACL1_RAT	2-hydroxyacyl-CoA lyase 1 OS=Rattus norvegicus GN=Hacl1 PE=1 SV=1	down	0.554316	0.000218033	cellular component organization or biogenesis;metabolic process;cellular process	organelle;cell part;cell;organelle part	binding;catalytic activity	Peroxisome
	sp|Q5XI78|ODO1_RAT	2-oxoglutarate dehydrogenase, mitochondrial OS=Rattus norvegicus GN=Ogdh PE=1 SV=1	down	0.606511	8.1e-05	developmental process;metabolic process;multicellular organismal process;cellular process	organelle;macromolecular complex;cell part;cell;organelle part	binding;catalytic activity	Lysine degradation;Tryptophan metabolism;Metabolic pathways;Microbial metabolism in diverse environments;Citrate cycle (TCA cycle);Biosynthesis of secondary metabolites
	sp|P50554|GABT_RAT	4-aminobutyrate aminotransferase, mitochondrial OS=Rattus norvegicus GN=Abat PE=1 SV=3	down	0.575799	1.32e-06	reproductive process;reproduction;multi-organism process;multicellular organismal process;cellular process;response to stimulus;signaling;biological regulation;metabolic process	organelle;macromolecular complex;cell part;cell;organelle part	binding;catalytic activity	Metabolic pathways;Propanoate metabolism;Alanine, aspartate and glutamate metabolism;beta-Alanine metabolism;Valine, leucine and isoleucine degradation;Butanoate metabolism
	sp|P05182|CP2E1_RAT	Cytochrome P450 2E1 OS=Rattus norvegicus GN=Cyp2e1 PE=1 SV=4	down	0.47843	3.04e-06	response to stimulus;metabolic process;cellular process	organelle;cell part;cell;organelle part	binding;catalytic activity	Linoleic acid metabolism;Metabolic pathways;Arachidonic acid metabolism;Metabolism of xenobiotics by cytochrome P450;Drug metabolism - cytochrome P450
	sp|Q9ES38|S27A5_RAT	Bile acyl-CoA synthetase OS=Rattus norvegicus GN=Slc27a5 PE=1 SV=1	down	0.597393	2.74e-05	establishment of localization;localization;metabolic process;cellular process	organelle;macromolecular complex;cell part;cell;organelle part	transporter activity;binding;catalytic activity	Metabolic pathways;Primary bile acid biosynthesis;Bile secretion;PPAR signaling pathway
	sp|P02692|FABPL_RAT	Fatty acid-binding protein, liver OS=Rattus norvegicus GN=Fabp1 PE=1 SV=1	down	0.389231	0.0045102	regulation of biological process;establishment of localization;multicellular organismal process;cellular process;cell proliferation;response to stimulus;localization;biological regulation;metabolic process;death	organelle;cell part;cell;organelle part;membrane-enclosed lumen	transporter activity;binding	PPAR signaling pathway
	sp|Q64611|CSAD_RAT	Cysteine sulfinic acid decarboxylase OS=Rattus norvegicus GN=Csad PE=1 SV=1	down	0.499783	0.000333071	metabolic process;cellular process	cell part;cell	binding;catalytic activity	Metabolic pathways;Taurine and hypotaurine metabolism
	tr|B5DFH4|B5DFH4_RAT	Papss2 protein OS=Rattus norvegicus GN=Papss2 PE=2 SV=1	down	0.55983	0.00160704	developmental process;metabolic process;biological regulation;multicellular organismal process;cellular process	cell part;cell	binding;catalytic activity	Metabolic pathways;Microbial metabolism in diverse environments;Sulfur metabolism;Purine metabolism;Selenoamino acid metabolism
	tr|D4A5Q9|D4A5Q9_RAT	Glycine decarboxylase (Predicted), isoform CRA_a OS=Rattus norvegicus GN=Gldc PE=4 SV=1	down	0.372153	1.78e-06	metabolic process;cellular process	organelle;macromolecular complex;cell part;cell	binding;catalytic activity	Metabolic pathways;Glycine, serine and threonine metabolism
	sp|P25409|ALAT1_RAT	Alanine aminotransferase 1 OS=Rattus norvegicus GN=Gpt PE=1 SV=2	down	0.407267	5.15e-06	metabolic process;cellular process	cell part;cell	binding;catalytic activity	Metabolic pathways;Alanine, aspartate and glutamate metabolism;Carbon fixation in photosynthetic organisms;Microbial metabolism in diverse environments
	sp|P13221|AATC_RAT	Aspartate aminotransferase, cytoplasmic OS=Rattus norvegicus GN=Got1 PE=1 SV=3	down	0.139209	3.18e-09	response to stimulus;metabolic process;biological regulation;cellular process	organelle;cell part;cell	binding;catalytic activity	Alanine, aspartate and glutamate metabolism;Cysteine and methionine metabolism;Phenylalanine, tyrosine and tryptophan biosynthesis;Tropane, piperidine and pyridine alkaloid biosynthesis;Novobiocin biosynthesis;Biosynthesis of secondary metabolites;Metabolic pathways;Phenylalanine metabolism;Carbon fixation in photosynthetic organisms;Microbial metabolism in diverse environments;Isoquinoline alkal…
	sp|P13107|CP2B3_RAT	Cytochrome P450 2B3 OS=Rattus norvegicus GN=Cyp2b3 PE=2 SV=1	down	0.654943	0.022954	response to stimulus;metabolic process;cellular process	organelle;cell part;cell;organelle part	binding;catalytic activity	Metabolic pathways;Retinol metabolism;Arachidonic acid metabolism;Metabolism of xenobiotics by cytochrome P450;Drug metabolism - cytochrome P450
	sp|Q4KLP0|DHTK1_RAT	Probable 2-oxoglutarate dehydrogenase E1 component DHKTD1, mitochondrial OS=Rattus norvegicus GN=Dhtkd1 PE=2 SV=1	down	0.208216	8.6e-10	metabolic process;cellular process	organelle;cell part;cell	binding;catalytic activity
	sp|Q6AYS7|ACY1A_RAT	Aminoacylase-1A OS=Rattus norvegicus GN=Acy1a PE=1 SV=1	down	0.642918	0.013423	metabolic process;cellular process	cell part;cell	binding;catalytic activity	Metabolic pathways;Arginine and proline metabolism;Biosynthesis of secondary metabolites
	sp|P36365|FMO1_RAT	Dimethylaniline monooxygenase [N-oxide-forming] 1 OS=Rattus norvegicus GN=Fmo1 PE=1 SV=2	down	0.598833	0.000118665	response to stimulus;multi-organism process;metabolic process;cellular process	organelle;cell part;cell;organelle part	binding;catalytic activity	Methane metabolism;Microbial metabolism in diverse environments;Drug metabolism - cytochrome P450
	sp|P09606|GLNA_RAT	Glutamine synthetase OS=Rattus norvegicus GN=Glul PE=1 SV=3	down	0.53228	5.04e-05	regulation of biological process;establishment of localization;cellular component organization or biogenesis;positive regulation of biological process;multicellular organismal process;cellular process;cell proliferation;response to stimulus;signaling;localization;biological regulation;metabolic process	organelle;macromolecular complex;cell part;cell	binding;catalytic activity	Metabolic pathways;Alanine, aspartate and glutamate metabolism;Microbial metabolism in diverse environments;Two-component system;Arginine and proline metabolism;Nitrogen metabolism
	sp|P16232|DHI1_RAT	Corticosteroid 11-beta-dehydrogenase isozyme 1 OS=Rattus norvegicus GN=Hsd11b1 PE=1 SV=2	down	0.499071	0.0003927	response to stimulus;developmental process;metabolic process;multicellular organismal process;cellular process	organelle;cell part;cell;organelle part	binding;catalytic activity	Metabolic pathways;Steroid hormone biosynthesis;Aldosterone-regulated sodium reabsorption
	sp|Q64602|AADAT_RAT	Kynurenine/alpha-aminoadipate aminotransferase, mitochondrial OS=Rattus norvegicus GN=Aadat PE=1 SV=1	down	0.497034	2.91e-06	metabolic process;cellular process	organelle;cell part;cell;organelle part	binding	Lysine biosynthesis;Lysine degradation;Tryptophan metabolism;Metabolic pathways
	tr|Q4FZZ4|Q4FZZ4_RAT	Pyruvate dehydrogenase E1 component subunit alpha OS=Rattus norvegicus GN=LOC100365902 PE=2 SV=1	down	0.604002	0.0025176	metabolic process;cellular process	organelle;macromolecular complex;cell part;cell;organelle part	catalytic activity	Glycolysis / Gluconeogenesis;Biosynthesis of secondary metabolites;Butanoate metabolism;Metabolic pathways;Valine, leucine and isoleucine biosynthesis;Pyruvate metabolism;Microbial metabolism in diverse environments;Citrate cycle (TCA cycle)
	tr|F1LM05|F1LM05_RAT	Protein LOC299282 OS=Rattus norvegicus GN=LOC299282 PE=3 SV=1	down	0.592823	0.0389653
	sp|P85968|6PGD_RAT	6-phosphogluconate dehydrogenase, decarboxylating OS=Rattus norvegicus GN=Pgd PE=1 SV=1	down	0.569674	0.00021003	metabolic process;cellular process	organelle;cell part;cell	binding;catalytic activity	Metabolic pathways;Glutathione metabolism;Microbial metabolism in diverse environments;Pentose phosphate pathway;Biosynthesis of secondary metabolites
	sp|P70584|ACDSB_RAT	Short/branched chain specific acyl-CoA dehydrogenase, mitochondrial OS=Rattus norvegicus GN=Acadsb PE=1 SV=1	down	0.604545	0.00119179	metabolic process;cellular process	organelle;cell part;cell;organelle part	binding;catalytic activity	Metabolic pathways;Valine, leucine and isoleucine degradation;Biosynthesis of secondary metabolites;Fatty acid metabolism
	sp|P20816|CP4A2_RAT	Cytochrome P450 4A2 OS=Rattus norvegicus GN=Cyp4a2 PE=1 SV=2	down	0.614072	0.0463296	response to stimulus;regulation of biological process;establishment of localization;localization;metabolic process;biological regulation;multicellular organismal process;cellular process	organelle;cell part;cell;organelle part	binding;catalytic activity	Vascular smooth muscle contraction;Metabolic pathways;Retinol metabolism;Arachidonic acid metabolism;PPAR signaling pathway;Fatty acid metabolism
	sp|P04799|CP1A2_RAT	Cytochrome P450 1A2 OS=Rattus norvegicus GN=Cyp1a2 PE=1 SV=2	down	0.210058	9.1e-08	response to stimulus;multi-organism process;developmental process;metabolic process;biological regulation;multicellular organismal process;cellular process	organelle;cell part;cell;organelle part	binding;catalytic activity	Linoleic acid metabolism;Tryptophan metabolism;Metabolic pathways;Caffeine metabolism;Retinol metabolism;Metabolism of xenobiotics by cytochrome P450;Drug metabolism - cytochrome P450
	sp|P04182|OAT_RAT	Ornithine aminotransferase, mitochondrial OS=Rattus norvegicus GN=Oat PE=1 SV=1	down	0.228544	2.88e-06	metabolic process;multicellular organismal process;cellular process	organelle;cell part;cell;organelle part	binding;catalytic activity	Metabolic pathways;Arginine and proline metabolism;Biosynthesis of secondary metabolites
	sp|O88989|MDHC_RAT	Malate dehydrogenase, cytoplasmic OS=Rattus norvegicus GN=Mdh1 PE=1 SV=3	down	0.416551	0.00180421	metabolic process;cellular process	organelle;cell part;cell;organelle part	binding;catalytic activity	Glyoxylate and dicarboxylate metabolism;Metabolic pathways;Proximal tubule bicarbonate reclamation;Carbon fixation in photosynthetic organisms;Pyruvate metabolism;Microbial metabolism in diverse environments;Citrate cycle (TCA cycle);Biosynthesis of secondary metabolites
	tr|B0BNJ4|B0BNJ4_RAT	Ethylmalonic encephalopathy 1 OS=Rattus norvegicus GN=Ethe1 PE=2 SV=1	down	0.614437	0.00516132	metabolic process;cellular process	organelle;cell part;cell;organelle part;membrane-enclosed lumen	binding;catalytic activity	Pyruvate metabolism
	tr|G3V743|G3V743_RAT	Glucosidase 1 OS=Rattus norvegicus GN=Mogs PE=4 SV=1	down	0.656331	0.010244	metabolic process;cellular process	organelle;cell part;cell;organelle part	catalytic activity	N-Glycan biosynthesis;Metabolic pathways;Protein processing in endoplasmic reticulum
	tr|D4AAV1|D4AAV1_RAT	Protein Amdhd1 OS=Rattus norvegicus GN=Amdhd1 PE=4 SV=1	down	0.400693	6.4e-05	metabolic process;cellular process	cell part;cell	binding;catalytic activity	Metabolic pathways;Histidine metabolism
	tr|G3V6I4|G3V6I4_RAT	Protein Marc1 OS=Rattus norvegicus GN=Marc1 PE=4 SV=1	down	0.562969	0.00569726	metabolic process;cellular process	organelle;cell part;cell;organelle part	binding;catalytic activity	Metabolic pathways;Glycosaminoglycan degradation;Lysosome
	sp|Q9JJ40|NHRF3_RAT	Na(+)/H(+) exchange regulatory cofactor NHE-RF3 OS=Rattus norvegicus GN=Pdzk1 PE=1 SV=2	down	0.608901	0.000131822	response to stimulus;establishment of localization;cellular component organization or biogenesis;localization;cellular process	cell part;cell	binding
	sp|P57093|PAHX_RAT	Phytanoyl-CoA dioxygenase, peroxisomal OS=Rattus norvegicus GN=Phyh PE=1 SV=2	down	0.432592	0.00150513	metabolic process;cellular process	organelle;cell part;cell;organelle part	binding;catalytic activity	Peroxisome
	sp|Q64581|CP3AI_RAT	Cytochrome P450 3A18 OS=Rattus norvegicus GN=Cyp3a18 PE=2 SV=1	down	0.419633	2.6e-05	metabolic process	organelle;cell part;cell;organelle part	binding;catalytic activity	Linoleic acid metabolism;Aminobenzoate degradation;Drug metabolism - other enzymes;Retinol metabolism;Metabolism of xenobiotics by cytochrome P450;Drug metabolism - cytochrome P450;Metabolic pathways;Steroid hormone biosynthesis;Microbial metabolism in diverse environments
	sp|P23965|ECI1_RAT	Enoyl-CoA delta isomerase 1, mitochondrial OS=Rattus norvegicus GN=Eci1 PE=1 SV=1	down	0.289166	0.000418904	metabolic process;cellular process	organelle;cell part;cell;organelle part	binding;catalytic activity	Fatty acid metabolism
	sp|P08461|ODP2_RAT	Dihydrolipoyllysine-residue acetyltransferase component of pyruvate dehydrogenase complex, mitochondrial OS=Rattus norvegicus GN=Dlat PE=1 SV=3	down	0.64648	0.0352557	metabolic process;cellular process	organelle;macromolecular complex;cell part;cell;organelle part	binding;catalytic activity	Metabolic pathways;Pyruvate metabolism;Glycolysis / Gluconeogenesis;Microbial metabolism in diverse environments;Citrate cycle (TCA cycle);Biosynthesis of secondary metabolites
	sp|Q5M875|DHB13_RAT	17-beta-hydroxysteroid dehydrogenase 13 OS=Rattus norvegicus GN=Hsd17b13 PE=2 SV=1	down	0.623732	0.0021222			catalytic activity	Metabolic pathways;Retinol metabolism
	sp|Q7TP52|CMBL_RAT	Carboxymethylenebutenolidase homolog OS=Rattus norvegicus GN=Cmbl PE=2 SV=1	down	0.555258	0.00155412		cell part;cell	catalytic activity	Chlorocyclohexane and chlorobenzene degradation;Fluorobenzoate degradation;Metabolic pathways;Microbial metabolism in diverse environments;Toluene degradation
	sp|O08557|DDAH1_RAT	N(G),N(G)-dimethylarginine dimethylaminohydrolase 1 OS=Rattus norvegicus GN=Ddah1 PE=1 SV=3	down	0.609201	0.0376827	response to stimulus;regulation of biological process;signaling;developmental process;metabolic process;biological regulation;multicellular organismal process;cellular process	organelle;cell part;cell	binding;catalytic activity
	sp|Q9WUS0|KAD4_RAT	Adenylate kinase 4, mitochondrial OS=Rattus norvegicus GN=Ak4 PE=2 SV=1	down	0.653092	0.0166232	response to stimulus;developmental process;metabolic process;multicellular organismal process;cellular process	organelle;cell part;cell;organelle part	binding;catalytic activity	Metabolic pathways;Purine metabolism;Biosynthesis of secondary metabolites
	sp|P22789|ST2A2_RAT	Alcohol sulfotransferase A OS=Rattus norvegicus GN=St2a2 PE=1 SV=2	down	0.627833	0.00909411	response to stimulus;metabolic process;cellular process	cell part;cell	binding;catalytic activity	Steroid hormone biosynthesis;Microbial metabolism in diverse environments;Sulfur metabolism;Bile secretion
	sp|P09875|UD2B1_RAT	UDP-glucuronosyltransferase 2B1 OS=Rattus norvegicus GN=Ugt2b1 PE=2 SV=1	down	0.520781	0.00082964	response to stimulus;multi-organism process;metabolic process;cellular process	organelle;cell part;cell;organelle part	binding;catalytic activity	Ascorbate and aldarate metabolism;Drug metabolism - other enzymes;Retinol metabolism;Pentose and glucuronate interconversions;Porphyrin and chlorophyll metabolism;Starch and sucrose metabolism;Metabolism of xenobiotics by cytochrome P450;Drug metabolism - cytochrome P450;Metabolic pathways;Steroid hormone biosynthesis;Other types of O-glycan biosynthesis
	tr|B0BN52|B0BN52_RAT	Mitochondrial carrier homolog 2 (C. elegans) OS=Rattus norvegicus GN=Mtch2 PE=2 SV=1	down	0.553303	0.000774333	establishment of localization;localization	organelle;cell part;cell;organelle part
	sp|P15149|CP2A2_RAT	Cytochrome P450 2A2 OS=Rattus norvegicus GN=Cyp2a2 PE=1 SV=1	down	0.466527	9.19e-05	response to stimulus;metabolic process;cellular process	organelle;cell part;cell;organelle part	binding;catalytic activity	Metabolic pathways;Caffeine metabolism;Drug metabolism - other enzymes;Retinol metabolism;Drug metabolism - cytochrome P450
	sp|Q68FT3|PYRD2_RAT	Pyridine nucleotide-disulfide oxidoreductase domain-containing protein 2 OS=Rattus norvegicus GN=Pyroxd2 PE=2 SV=1	down	0.55616	0.000326233			catalytic activity
	sp|P05370|G6PD_RAT	Glucose-6-phosphate 1-dehydrogenase OS=Rattus norvegicus GN=G6pdx PE=1 SV=3	down	0.374999	0.000129455	immune system process;regulation of biological process;developmental process;multicellular organismal process;cellular process;response to stimulus;growth;biological regulation;metabolic process;death	organelle;cell part;cell;organelle part	binding;catalytic activity	Metabolic pathways;Glutathione metabolism;Microbial metabolism in diverse environments;Pentose phosphate pathway;Biosynthesis of secondary metabolites
	tr|F1LZJ4|F1LZJ4_RAT	Hydroxypyruvate isomerase OS=Rattus norvegicus GN=Hyi PE=3 SV=2	down	0.624795	0.026726			catalytic activity	Glyoxylate and dicarboxylate metabolism;Metabolic pathways
	sp|P11030|ACBP_RAT	Acyl-CoA-binding protein OS=Rattus norvegicus GN=Dbi PE=1 SV=3	down	0.474819	0.0150706	regulation of biological process;establishment of localization;positive regulation of biological process;developmental process;multicellular organismal process;cellular process;cell proliferation;response to stimulus;signaling;localization;biological regulation;metabolic process	extracellular region part;extracellular region;organelle;cell part;cell	receptor regulator activity;binding	PPAR signaling pathway
	sp|Q68FT9|SCLY_RAT	Selenocysteine lyase OS=Rattus norvegicus GN=Scly PE=1 SV=1	down	0.64142	0.0360432	metabolic process;cellular process	cell part;cell	binding;catalytic activity	Metabolic pathways;Selenoamino acid metabolism
	tr|Q1HEC0|Q1HEC0_RAT	Acetyl-Coenzyme A carboxylase 2 OS=Rattus norvegicus GN=Acacb PE=2 SV=1	down	0.627151	0.00661759	response to stimulus;regulation of biological process;establishment of localization;cellular component organization or biogenesis;positive regulation of biological process;localization;metabolic process;biological regulation;cellular process	organelle;cell part;cell	binding;catalytic activity	Metabolic pathways;Propanoate metabolism;Fatty acid biosynthesis;Pyruvate metabolism;Insulin signaling pathway
	sp|P13697|MAOX_RAT	NADP-dependent malic enzyme OS=Rattus norvegicus GN=Me1 PE=1 SV=2	down	0.38782	0.000102408	response to stimulus;cellular component organization or biogenesis;metabolic process;cellular process	organelle;cell part;cell	binding;catalytic activity	Metabolic pathways;Carbon fixation in photosynthetic organisms;Pyruvate metabolism;Microbial metabolism in diverse environments
	tr|G3V6K6|G3V6K6_RAT	Receptor protein-tyrosine kinase OS=Rattus norvegicus GN=Egfr PE=3 SV=1	down	0.656115	0.0102977	positive regulation of biological process;developmental process;multicellular organismal process;cellular process;signaling;negative regulation of biological process;metabolic process;biological regulation;death;regulation of biological process;cellular component organization or biogenesis;establishment of localization;rhythmic process;cell proliferation;biological adhesion;response to stimulus;l…	extracellular region part;extracellular region;organelle;macromolecular complex;cell part;cell;organelle part	enzyme regulator activity;molecular transducer activity;binding;catalytic activity	Regulation of actin cytoskeleton;GnRH signaling pathway;Focal adhesion;Endocytosis;MAPK signaling pathway - fly;Dorso-ventral axis formation;Endometrial cancer;Adherens junction;Glioma;Melanoma;MAPK signaling pathway;Cytokine-cytokine receptor interaction;Prostate cancer;Pancreatic cancer;Hepatitis C;ErbB signaling pathway;Gap junction;Non-small cell lung cancer;Pathways in cancer;Epithelial cell…
	sp|P02761|MUP_RAT	Major urinary protein OS=Rattus norvegicus PE=1 SV=1	down	0.515921	0.0443562	regulation of biological process;establishment of localization;cellular component organization or biogenesis;positive regulation of biological process;multicellular organismal process;cellular process;response to stimulus;signaling;localization;biological regulation;metabolic process	extracellular region part;extracellular region;organelle;cell part;cell	binding	Metabolic pathways;Arachidonic acid metabolism
	tr|G3V6H5|G3V6H5_RAT	Mitochondrial 2-oxoglutarate/malate carrier protein OS=Rattus norvegicus GN=Slc25a11 PE=3 SV=1	down	0.628999	0.0173029	establishment of localization;localization;metabolic process;cellular process	organelle;cell part;cell;organelle part	transporter activity	Proximal tubule bicarbonate reclamation
	sp|Q66H45|TTC36_RAT	Tetratricopeptide repeat protein 36 OS=Rattus norvegicus GN=Ttc36 PE=2 SV=1	down	0.459536	0.000752901
	sp|P49432|ODPB_RAT	Pyruvate dehydrogenase E1 component subunit beta, mitochondrial OS=Rattus norvegicus GN=Pdhb PE=1 SV=2	down	0.608718	0.000985541	metabolic process;cellular process	organelle;macromolecular complex;cell part;cell;organelle part	catalytic activity	Glycolysis / Gluconeogenesis;Biosynthesis of secondary metabolites;Butanoate metabolism;Metabolic pathways;Valine, leucine and isoleucine biosynthesis;Pyruvate metabolism;Microbial metabolism in diverse environments;Citrate cycle (TCA cycle)
	tr|Q562C3|Q562C3_RAT	Glycine C-acetyltransferase (2-amino-3-ketobutyrate-coenzyme A ligase) OS=Rattus norvegicus GN=Gcat PE=2 SV=1	down	0.578663	0.0178589	metabolic process;cellular process	organelle;cell part;cell;organelle part	binding;catalytic activity	Glycine, serine and threonine metabolism
	sp|O88994|MARC2_RAT	Mitochondrial amidoxime reducing component 2 OS=Rattus norvegicus GN=Marc2 PE=2 SV=1	down	0.652871	0.00198922	metabolic process;cellular process	organelle;cell part;cell;organelle part	binding;catalytic activity	Metabolic pathways;Glycosaminoglycan degradation;Lysosome
	tr|Q5FVS1|Q5FVS1_RAT	Ferritin (Fragment) OS=Rattus norvegicus GN=Fth1 PE=2 SV=1	down	0.306467	0.00501691	cell proliferation;immune system process;regulation of biological process;establishment of localization;negative regulation of biological process;localization;biological regulation;death;cellular process	organelle;cell part;cell	binding;catalytic activity	Porphyrin and chlorophyll metabolism
	sp|P32089|TXTP_RAT	Tricarboxylate transport protein, mitochondrial OS=Rattus norvegicus GN=Slc25a1 PE=1 SV=1	down	0.511148	0.0001807	establishment of localization;localization;metabolic process;cellular process	organelle;cell part;cell;organelle part	transporter activity
	sp|P29117|PPIF_RAT	Peptidyl-prolyl cis-trans isomerase F, mitochondrial OS=Rattus norvegicus GN=Ppif PE=1 SV=2	down	0.604283	0.0113614	establishment of localization;localization;metabolic process;death;cellular process	organelle;cell part;cell;organelle part	binding;catalytic activity	Toxoplasmosis
	sp|Q66H71|CPPED_RAT	Serine/threonine-protein phosphatase CPPED1 OS=Rattus norvegicus GN=Cpped1 PE=2 SV=1	down	0.610007	0.0278596			binding;catalytic activity
	tr|F1LND7|F1LND7_RAT	Farnesyl pyrophosphate synthase OS=Rattus norvegicus GN=Fdps PE=3 SV=2	down	0.172388	6.97e-06	reproductive process;reproduction;regulation of biological process;positive regulation of biological process;developmental process;multicellular organismal process;cellular process;response to stimulus;viral reproduction;biological regulation;metabolic process	organelle;cell part;cell;organelle part;membrane-enclosed lumen	binding;catalytic activity	Metabolic pathways;Biosynthesis of secondary metabolites;Terpenoid backbone biosynthesis
	tr|B2RYW3|B2RYW3_RAT	NADH dehydrogenase (Ubiquinone) 1 beta subcomplex, 9 OS=Rattus norvegicus GN=Ndufb9 PE=2 SV=1	down	0.603502	0.0239238	establishment of localization;localization;metabolic process;multicellular organismal process;cellular process	organelle;cell part;cell;organelle part	catalytic activity	Metabolic pathways;Alzheimer's disease;Oxidative phosphorylation;Parkinson's disease;Huntington's disease
	sp|P02793|FRIL1_RAT	Ferritin light chain 1 OS=Rattus norvegicus GN=Ftl1 PE=1 SV=3	down	0.377922	0.00383514	response to stimulus;establishment of localization;localization;biological regulation;cellular process	cell part;cell	binding;catalytic activity	Porphyrin and chlorophyll metabolism
	tr|M3ZCQ0|M3ZCQ0_RAT	Sulfotransferase OS=Rattus norvegicus GN=Sult2a1 PE=3 SV=1	down	0.341094	8.66e-05	response to stimulus;metabolic process;cellular process	cell part;cell	binding;catalytic activity	Steroid hormone biosynthesis;Microbial metabolism in diverse environments;Sulfur metabolism;Bile secretion
	tr|D4AA35|D4AA35_RAT	Protein Asmtl OS=Rattus norvegicus GN=Asmtl PE=3 SV=2	down	0.513557	0.0460339		cell part;cell
	tr|Q6I7R1|Q6I7R1_RAT	Dehydrogenase/reductase (SDR family) member 7 OS=Rattus norvegicus GN=Dhrs7l1 PE=2 SV=1	down	0.552011	0.0103829			catalytic activity
	sp|Q5XI22|THIC_RAT	Acetyl-CoA acetyltransferase, cytosolic OS=Rattus norvegicus GN=Acat2 PE=1 SV=1	down	0.234437	0.00369941	metabolic process	organelle;cell part;cell;organelle part;membrane-enclosed lumen	catalytic activity	Tryptophan metabolism;Synthesis and degradation of ketone bodies;Biosynthesis of secondary metabolites;Butanoate metabolism;Lysine degradation;Metabolic pathways;Propanoate metabolism;Benzoate degradation;Valine, leucine and isoleucine degradation;Pyruvate metabolism;Microbial metabolism in diverse environments;Two-component system;Terpenoid backbone biosynthesis;Fatty acid metabolism
	tr|Q9WVT5|Q9WVT5_RAT	Sterol 12alpha-hydroxylase P450 OS=Rattus norvegicus GN=Cyp8b1 PE=2 SV=1	down	0.28822	0.000859418	response to stimulus;metabolic process;cellular process	organelle;cell part;cell;organelle part	binding;catalytic activity	Metabolic pathways;Primary bile acid biosynthesis;PPAR signaling pathway
	tr|E9PTU4|E9PTU4_RAT	Myosin-11 OS=Rattus norvegicus GN=Myh11 PE=4 SV=2	down	0.50154	0.00854585	response to stimulus;cellular component organization or biogenesis;developmental process;locomotion;multicellular organismal process;cellular process	organelle;macromolecular complex;cell part;cell;organelle part	structural molecule activity;binding;catalytic activity	Viral myocarditis;Tight junction
	sp|P55051|FABP7_RAT	Fatty acid-binding protein, brain OS=Rattus norvegicus GN=Fabp7 PE=1 SV=2	down	0.502364	0.0207479	cell proliferation;response to stimulus;establishment of localization;developmental process;localization;multicellular organismal process	organelle;cell part;cell	binding	PPAR signaling pathway
	tr|D4A4P4|D4A4P4_RAT	Protein Flad1 OS=Rattus norvegicus GN=Flad1 PE=4 SV=2	down	0.596279	0.0255702	metabolic process;cellular process	cell part;cell	binding;catalytic activity	Metabolic pathways;Riboflavin metabolism
	sp|P49890|STE2_RAT	Estrogen sulfotransferase Ste2 OS=Rattus norvegicus GN=Ste2 PE=2 SV=1	down	0.499028	0.00788718	metabolic process;cellular process	organelle;cell part;cell;organelle part	binding;catalytic activity	Steroid hormone biosynthesis;Sulfur metabolism
	tr|B1H249|B1H249_RAT	Gnpnat1 protein OS=Rattus norvegicus GN=Gnpnat1 PE=2 SV=1	down	0.622379	0.0378251	metabolic process;cellular process	organelle;cell part;cell;organelle part	binding;catalytic activity	Amino sugar and nucleotide sugar metabolism
	tr|Q5U1W6|Q5U1W6_RAT	Apolipoprotein O-like OS=Rattus norvegicus GN=Apool PE=2 SV=1	down	0.651304	0.0386324		organelle;cell part;cell;organelle part
	tr|G3V872|G3V872_RAT	Glutamic pyruvate transaminase (Alanine aminotransferase) 2 (Predicted), isoform CRA_b OS=Rattus norvegicus GN=Gpt2 PE=4 SV=1	down	0.518146	0.01529	metabolic process;cellular process	organelle;cell part;cell;organelle part	binding;catalytic activity	Metabolic pathways;Alanine, aspartate and glutamate metabolism;Carbon fixation in photosynthetic organisms;Microbial metabolism in diverse environments
	tr|F1LSA2|F1LSA2_RAT	Cytochrome P450 2B2 OS=Rattus norvegicus GN=Cyp2b2 PE=3 SV=2	down	0.403569	0.00519445	response to stimulus;metabolic process;cellular process	organelle;cell part;cell;organelle part	binding;catalytic activity	Metabolic pathways;Retinol metabolism;Arachidonic acid metabolism;Metabolism of xenobiotics by cytochrome P450;Drug metabolism - cytochrome P450
	sp|D3ZAF6|ATPK_RAT	ATP synthase subunit f, mitochondrial OS=Rattus norvegicus GN=Atp5j2 PE=1 SV=1	down	0.452736	0.0451322	establishment of localization;localization;metabolic process;cellular process	organelle;macromolecular complex;cell part;cell;organelle part	transporter activity;catalytic activity	Metabolic pathways;Oxidative phosphorylation
	sp|Q08602|PGTA_RAT	Geranylgeranyl transferase type-2 subunit alpha OS=Rattus norvegicus GN=Rabggta PE=1 SV=1	down	0.540145	0.00988021	metabolic process;multicellular organismal process;cellular process		binding;catalytic activity
	sp|Q499N5|ACSF2_RAT	Acyl-CoA synthetase family member 2, mitochondrial OS=Rattus norvegicus GN=Acsf2 PE=2 SV=1	down	0.537998	0.0158393	metabolic process;cellular process	organelle;cell part;cell	binding;catalytic activity	Adipocytokine signaling pathway;Biosynthesis of secondary metabolites;Ubiquinone and other terpenoid-quinone biosynthesis;Metabolic pathways;Phenylalanine metabolism;Phenylpropanoid biosynthesis;PPAR signaling pathway;Peroxisome;Fatty acid metabolism
	sp|Q64654|CP51A_RAT	Lanosterol 14-alpha demethylase OS=Rattus norvegicus GN=Cyp51a1 PE=2 SV=1	down	0.243183	0.00708806	metabolic process;cellular process	organelle;cell part;cell;organelle part	binding;catalytic activity	Metabolic pathways;Steroid biosynthesis;Biosynthesis of secondary metabolites
	sp|Q9Z2Z8|DHCR7_RAT	7-dehydrocholesterol reductase OS=Rattus norvegicus GN=Dhcr7 PE=2 SV=1	down	0.292564	0.0154495	cell proliferation;growth;developmental process;metabolic process;multicellular organismal process;cellular process	organelle;cell part;cell;organelle part	catalytic activity	Metabolic pathways;Steroid biosynthesis;Biosynthesis of secondary metabolites
	sp|P20817|CP4AE_RAT	Cytochrome P450 4A14 OS=Rattus norvegicus GN=Cyp4a14 PE=1 SV=2	down	0.427612	0.0260761	response to stimulus;regulation of biological process;establishment of localization;localization;metabolic process;biological regulation;multicellular organismal process;cellular process	organelle;cell part;cell;organelle part	binding;catalytic activity	Vascular smooth muscle contraction;Metabolic pathways;Retinol metabolism;Arachidonic acid metabolism;PPAR signaling pathway;Fatty acid metabolism
	tr|D3ZNJ5|D3ZNJ5_RAT	Protein Inmt OS=Rattus norvegicus GN=Inmt PE=4 SV=1	down	0.153218	0.00557435	response to stimulus	cell part;cell	catalytic activity	Tryptophan metabolism;Metabolic pathways;Nicotinate and nicotinamide metabolism
	tr|F1M1B3|F1M1B3_RAT	Protein RGD1564420 OS=Rattus norvegicus GN=RGD1564420 PE=4 SV=2	down	0.612286	0.0167347	death	organelle;macromolecular complex;cell part;cell
	sp|P04638|APOA2_RAT	Apolipoprotein A-II OS=Rattus norvegicus GN=Apoa2 PE=2 SV=1	down	0.119643	0.0131336	immune system process;regulation of biological process;multi-organism process;establishment of localization;cellular component organization or biogenesis;positive regulation of biological process;developmental process;multicellular organismal process;cellular process;response to stimulus;negative regulation of biological process;localization;biological regulation;metabolic process	extracellular region part;extracellular region;organelle;macromolecular complex;cell part;cell;organelle part	enzyme regulator activity;transporter activity;binding	PPAR signaling pathway
	sp|Q7TQ20|DNJC2_RAT	DnaJ homolog subfamily C member 2 OS=Rattus norvegicus GN=Dnajc2 PE=2 SV=1	down	0.646301	0.0281125	growth;cellular component organization or biogenesis;metabolic process;biological regulation;cellular process	organelle;cell part;cell;organelle part	binding
	tr|D4A2B0|D4A2B0_RAT	Polymerase (DNA-directed), delta interacting protein 3 (Predicted), isoform CRA_a OS=Rattus norvegicus GN=Poldip3 PE=4 SV=1	down	0.405184	0.0371044	metabolic process;cellular process	organelle;macromolecular complex;cell part;cell;organelle part;membrane-enclosed lumen	binding	mRNA surveillance pathway;RNA transport;Spliceosome
	tr|G3V6P7|G3V6P7_RAT	Myosin, heavy polypeptide 9, non-muscle OS=Rattus norvegicus GN=LOC100911597 PE=4 SV=1	up	2.96751	7.98e-12	immune system process;regulation of biological process;establishment of localization;cellular component organization or biogenesis;developmental process;multicellular organismal process;cellular process;response to stimulus;biological adhesion;signaling;negative regulation of biological process;localization;locomotion;metabolic process;biological regulation	synapse;organelle;macromolecular complex;cell part;cell;organelle part	transporter activity;binding;catalytic activity	Viral myocarditis;Tight junction
	tr|M0RBF1|M0RBF1_RAT	Complement C3 OS=Rattus norvegicus GN=C3 PE=4 SV=1	up	2.42791	5.17e-09	immune system process;regulation of biological process;establishment of localization;cellular component organization or biogenesis;positive regulation of biological process;developmental process;multicellular organismal process;cellular process;response to stimulus;growth;signaling;localization;biological regulation;metabolic process	extracellular region part;extracellular region;organelle;cell part;cell	enzyme regulator activity;binding	Leishmaniasis;Complement and coagulation cascades;Phagosome;Chagas disease;Staphylococcus aureus infection;Systemic lupus erythematosus
	sp|P14046|A1I3_RAT	Alpha-1-inhibitor 3 OS=Rattus norvegicus GN=A1i3 PE=1 SV=1	up	5.77416	0.000104173	response to stimulus;regulation of biological process;metabolic process;biological regulation	extracellular region part;extracellular region	enzyme regulator activity	Complement and coagulation cascades
	sp|P63039|CH60_RAT	60 kDa heat shock protein, mitochondrial OS=Rattus norvegicus GN=Hspd1 PE=1 SV=1	up	2.526	5.28e-05	reproduction;multi-organism process;positive regulation of biological process;developmental process;multicellular organismal process;cellular process;signaling;viral reproduction;negative regulation of biological process;biological regulation;metabolic process;death;immune system process;reproductive process;regulation of biological process;cellular component organization or biogenesis;response t…	extracellular region part;extracellular region;organelle;macromolecular complex;cell part;cell;organelle part	binding;catalytic activity	RNA degradation;Type I diabetes mellitus
	tr|D4A115|D4A115_RAT	Protein Col6a3 OS=Rattus norvegicus GN=Col6a3 PE=4 SV=2	up	3.23117	7.46e-10	response to stimulus			ECM-receptor interaction;Focal adhesion;Protein digestion and absorption
	sp|P06761|GRP78_RAT	78 kDa glucose-regulated protein OS=Rattus norvegicus GN=Hspa5 PE=1 SV=1	up	3.42273	2.04e-09	regulation of biological process;establishment of localization;developmental process;multicellular organismal process;cellular process;response to stimulus;signaling;localization;biological regulation;metabolic process;death	organelle;macromolecular complex;cell part;cell;organelle part	enzyme regulator activity;binding;catalytic activity	Protein export;Prion diseases;Protein processing in endoplasmic reticulum
	sp|P04785|PDIA1_RAT	Protein disulfide-isomerase OS=Rattus norvegicus GN=P4hb PE=1 SV=2	up	8.46653	4.44e-16	metabolic process;biological regulation;cellular process	organelle;cell part;cell;organelle part	binding;catalytic activity	Protein processing in endoplasmic reticulum
	sp|P11884|ALDH2_RAT	Aldehyde dehydrogenase, mitochondrial OS=Rattus norvegicus GN=Aldh2 PE=1 SV=1	up	2.7229	6.59e-05	response to stimulus;signaling;multi-organism process;metabolic process;biological regulation;multicellular organismal process;cellular process	organelle;cell part;cell;organelle part	binding;catalytic activity	Glycerolipid metabolism;Pentose and glucuronate interconversions;Biosynthesis of secondary metabolites;Chloroalkane and chloroalkene degradation;Lysine degradation;Histidine metabolism;Valine, leucine and isoleucine degradation;Pyruvate metabolism;Microbial metabolism in diverse environments;Tryptophan metabolism;Ascorbate and aldarate metabolism;Glycolysis / Gluconeogenesis;beta-Alanine metaboli…
	sp|Q66HD0|ENPL_RAT	Endoplasmin OS=Rattus norvegicus GN=Hsp90b1 PE=1 SV=2	up	2.6741	2.61e-06	regulation of biological process;establishment of localization;cellular component organization or biogenesis;cellular process;response to stimulus;signaling;localization;biological regulation;metabolic process;death	organelle;cell part;cell;organelle part	binding	Plant-pathogen interaction;NOD-like receptor signaling pathway;Prostate cancer;Pathways in cancer;Protein processing in endoplasmic reticulum
	sp|Q10758|K2C8_RAT	Keratin, type II cytoskeletal 8 OS=Rattus norvegicus GN=Krt8 PE=1 SV=3	up	1.90486	0.00546026	regulation of biological process;cellular component organization or biogenesis;developmental process;multicellular organismal process;cellular process;response to stimulus;signaling;biological regulation;death	organelle;macromolecular complex;cell part;cell;organelle part;membrane-enclosed lumen	binding
	sp|Q63041|A1M_RAT	Alpha-1-macroglobulin OS=Rattus norvegicus GN=A1m PE=1 SV=1	up	2.20801	5.37e-08	immune system process;regulation of biological process;establishment of localization;positive regulation of biological process;multicellular organismal process;cellular process;response to stimulus;signaling;localization;biological regulation;metabolic process	extracellular region part;extracellular region;organelle;cell part;cell	enzyme regulator activity;binding	Complement and coagulation cascades
	sp|Q64428|ECHA_RAT	Trifunctional enzyme subunit alpha, mitochondrial OS=Rattus norvegicus GN=Hadha PE=1 SV=2	up	1.63268	0.0321287	response to stimulus;metabolic process;cellular process	organelle;cell part;cell;organelle part;membrane-enclosed lumen	binding;catalytic activity	Caprolactam degradation;Tryptophan metabolism;Aminobenzoate degradation;Fatty acid elongation in mitochondria;beta-Alanine metabolism;Biosynthesis of secondary metabolites;Butanoate metabolism;Lysine degradation;Metabolic pathways;Biosynthesis of unsaturated fatty acids;Propanoate metabolism;Benzoate degradation;Valine, leucine and isoleucine degradation;Microbial metabolism in diverse environmen…
	sp|P07896|ECHP_RAT	Peroxisomal bifunctional enzyme OS=Rattus norvegicus GN=Ehhadh PE=1 SV=2	up	1.84451	2.19e-08	metabolic process;cellular process	organelle;cell part;cell;organelle part;membrane-enclosed lumen	binding;catalytic activity	Caprolactam degradation;Tryptophan metabolism;Aminobenzoate degradation;beta-Alanine metabolism;Butanoate metabolism;Lysine degradation;Metabolic pathways;Propanoate metabolism;Benzoate degradation;Valine, leucine and isoleucine degradation;Microbial metabolism in diverse environments;PPAR signaling pathway;Peroxisome;Fatty acid metabolism
	sp|P11598|PDIA3_RAT	Protein disulfide-isomerase A3 OS=Rattus norvegicus GN=Pdia3 PE=1 SV=2	up	3.94215	3.3e-07	immune system process;establishment of localization;localization;metabolic process;biological regulation;death;cellular process	organelle;cell part;cell;organelle part	binding;catalytic activity	Antigen processing and presentation;Protein processing in endoplasmic reticulum
	tr|Q66HT1|Q66HT1_RAT	Fructose-bisphosphate aldolase OS=Rattus norvegicus GN=Aldob PE=2 SV=1	up	2.4085	3.37e-05	response to stimulus;regulation of biological process;cellular component organization or biogenesis;metabolic process;biological regulation;cellular process	organelle;cell part;cell;organelle part	binding;catalytic activity	Metabolic pathways;Fructose and mannose metabolism;Carbon fixation in photosynthetic organisms;Glycolysis / Gluconeogenesis;Microbial metabolism in diverse environments;Pentose phosphate pathway;Biosynthesis of secondary metabolites
	sp|P34058|HS90B_RAT	Heat shock protein HSP 90-beta OS=Rattus norvegicus GN=Hsp90ab1 PE=1 SV=4	up	1.76877	2.65e-06	regulation of biological process;establishment of localization;cellular component organization or biogenesis;cellular process;response to stimulus;signaling;negative regulation of biological process;localization;locomotion;biological regulation;metabolic process;death	organelle;macromolecular complex;cell part;cell	enzyme regulator activity;binding	Antigen processing and presentation;Plant-pathogen interaction;NOD-like receptor signaling pathway;Progesterone-mediated oocyte maturation;Prostate cancer;Pathways in cancer;Protein processing in endoplasmic reticulum
	tr|G3V6T7|G3V6T7_RAT	Protein disulfide-isomerase A4 OS=Rattus norvegicus GN=Pdia4 PE=3 SV=1	up	3.3439	2.47e-07	establishment of localization;localization;metabolic process;biological regulation;cellular process	organelle;cell part;cell;organelle part	binding;catalytic activity	Protein processing in endoplasmic reticulum;Vibrio cholerae infection
	sp|P63018|HSP7C_RAT	Heat shock cognate 71 kDa protein OS=Rattus norvegicus GN=Hspa8 PE=1 SV=1	up	3.22563	2.41e-06	reproductive process;reproduction;establishment of localization;multicellular organismal process;cellular process;signaling;viral reproduction;localization;biological regulation;metabolic process	organelle;macromolecular complex;cell part;cell;organelle part;membrane-enclosed lumen	binding;catalytic activity	Antigen processing and presentation;Endocytosis;MAPK signaling pathway;Toxoplasmosis;Spliceosome;Protein processing in endoplasmic reticulum
	sp|P97852|DHB4_RAT	Peroxisomal multifunctional enzyme type 2 OS=Rattus norvegicus GN=Hsd17b4 PE=1 SV=3	up	3.51204	9.94e-10	reproductive process;reproduction;developmental process;metabolic process;cellular process	organelle;cell part;cell;organelle part	binding;catalytic activity	Metabolic pathways;Primary bile acid biosynthesis;Peroxisome
	sp|P05197|EF2_RAT	Elongation factor 2 OS=Rattus norvegicus GN=Eef2 PE=1 SV=4	up	2.2383	0.0026359	metabolic process;cellular process	macromolecular complex;cell part;cell	binding;catalytic activity
	sp|Q5BJY9|K1C18_RAT	Keratin, type I cytoskeletal 18 OS=Rattus norvegicus GN=Krt18 PE=1 SV=3	up	2.2388	0.0119202	regulation of biological process;establishment of localization;developmental process;cellular process;response to stimulus;signaling;localization;biological regulation;death	organelle;macromolecular complex;cell part;cell;organelle part;membrane-enclosed lumen	binding
	sp|P18418|CALR_RAT	Calreticulin OS=Rattus norvegicus GN=Calr PE=1 SV=1	up	4.58174	5.78e-09	reproduction;positive regulation of biological process;developmental process;multicellular organismal process;cellular process;signaling;negative regulation of biological process;metabolic process;biological regulation;death;reproductive process;immune system process;regulation of biological process;cellular component organization or biogenesis;establishment of localization;cell proliferation;res…	extracellular region part;organelle;cell part;membrane-enclosed lumen;extracellular region;cell;macromolecular complex;organelle part	binding	Antigen processing and presentation;Phagosome;Chagas disease;Protein processing in endoplasmic reticulum
	sp|P00507|AATM_RAT	Aspartate aminotransferase, mitochondrial OS=Rattus norvegicus GN=Got2 PE=1 SV=2	up	2.61052	6.27e-05	establishment of localization;localization;metabolic process;cellular process	organelle;macromolecular complex;cell part;cell;organelle part	binding;catalytic activity	Alanine, aspartate and glutamate metabolism;Cysteine and methionine metabolism;Phenylalanine, tyrosine and tryptophan biosynthesis;Tropane, piperidine and pyridine alkaloid biosynthesis;Novobiocin biosynthesis;Biosynthesis of secondary metabolites;Metabolic pathways;Phenylalanine metabolism;Carbon fixation in photosynthetic organisms;Microbial metabolism in diverse environments;Isoquinoline alkal…
	tr|G3V6D3|G3V6D3_RAT	ATP synthase subunit beta OS=Rattus norvegicus GN=Atp5b PE=3 SV=1	up	2.17247	0.000566679	establishment of localization;cellular component organization or biogenesis;developmental process;cellular process;localization;locomotion;biological regulation;metabolic process	organelle;macromolecular complex;cell part;cell;organelle part	transporter activity;binding;catalytic activity	Metabolic pathways;Alzheimer's disease;Oxidative phosphorylation;Parkinson's disease;Huntington's disease
	tr|A1A5L2|A1A5L2_RAT	Pgm1 protein (Fragment) OS=Rattus norvegicus GN=Pgm1 PE=2 SV=1	up	1.71937	0.000184211				Streptomycin biosynthesis;Glycolysis / Gluconeogenesis;Pentose phosphate pathway;Starch and sucrose metabolism;Biosynthesis of secondary metabolites;Metabolic pathways;Microbial metabolism in diverse environments;Purine metabolism;Galactose metabolism;Amino sugar and nucleotide sugar metabolism
	tr|C0JPT7|C0JPT7_RAT	Filamin alpha OS=Rattus norvegicus GN=Flna PE=2 SV=1	up	1.60216	0.000932152	regulation of biological process;establishment of localization;cellular component organization or biogenesis;positive regulation of biological process;developmental process;multicellular organismal process;cellular process;response to stimulus;signaling;negative regulation of biological process;localization;biological regulation;metabolic process	organelle;macromolecular complex;cell part;cell	molecular transducer activity;binding	MAPK signaling pathway;Focal adhesion
	sp|P62630|EF1A1_RAT	Elongation factor 1-alpha 1 OS=Rattus norvegicus GN=Eef1a1 PE=1 SV=1	up	2.88024	1.74e-05	metabolic process;death;cellular process	organelle;macromolecular complex;cell part;cell	binding;catalytic activity	RNA transport
	tr|G3V983|G3V983_RAT	Glutathione S-transferase Mu 1 OS=Rattus norvegicus GN=Gstm1 PE=3 SV=1	up	3.9951	1.55e-05	response to stimulus;metabolic process;multicellular organismal process;cellular process	cell part;cell	binding;catalytic activity	Glutathione metabolism;Metabolism of xenobiotics by cytochrome P450;Drug metabolism - cytochrome P450
	sp|P04797|G3P_RAT	Glyceraldehyde-3-phosphate dehydrogenase OS=Rattus norvegicus GN=Gapdh PE=1 SV=3	up	2.04132	0.00319477	immune system process;regulation of biological process;cellular component organization or biogenesis;developmental process;cellular process;response to stimulus;biological regulation;metabolic process;death	organelle;macromolecular complex;cell part;cell	binding;catalytic activity	Metabolic pathways;Alzheimer's disease;Glycolysis / Gluconeogenesis;Microbial metabolism in diverse environments;Biosynthesis of secondary metabolites
	tr|B5DEF6|B5DEF6_RAT	RGD1310159 protein OS=Rattus norvegicus GN=Acad10 PE=2 SV=1	up	1.50563	0.00313847		organelle;cell part;cell	binding;catalytic activity
	sp|P00388|NCPR_RAT	NADPH--cytochrome P450 reductase OS=Rattus norvegicus GN=Por PE=1 SV=3	up	1.83585	0.00307167	response to stimulus;regulation of biological process;signaling;positive regulation of biological process;developmental process;metabolic process;biological regulation;multicellular organismal process;death;cellular process	organelle;cell part;cell;organelle part	binding;catalytic activity
	sp|Q03336|RGN_RAT	Regucalcin OS=Rattus norvegicus GN=Rgn PE=1 SV=3	up	1.51409	0.00650601	response to stimulus;regulation of biological process;signaling;metabolic process;biological regulation;cellular process	organelle;cell part;cell	binding;catalytic activity
	sp|P16617|PGK1_RAT	Phosphoglycerate kinase 1 OS=Rattus norvegicus GN=Pgk1 PE=1 SV=2	up	1.71632	0.00355877	metabolic process;cellular process	cell part;cell	binding;catalytic activity	Metabolic pathways;Carbon fixation in photosynthetic organisms;Glycolysis / Gluconeogenesis;Microbial metabolism in diverse environments;Biosynthesis of secondary metabolites
	sp|P00481|OTC_RAT	Ornithine carbamoyltransferase, mitochondrial OS=Rattus norvegicus GN=Otc PE=1 SV=1	up	1.64438	0.0126745	response to stimulus;cellular component organization or biogenesis;developmental process;metabolic process;biological regulation;multicellular organismal process;cellular process	organelle;macromolecular complex;cell part;cell;organelle part	binding;catalytic activity	Metabolic pathways;Arginine and proline metabolism;Biosynthesis of secondary metabolites
	tr|M0R5J4|M0R5J4_RAT	Uncharacterized protein OS=Rattus norvegicus PE=3 SV=1	up	1.70769	0.000275442	multi-organism process;cellular component organization or biogenesis;developmental process;multicellular organismal process;cellular process;response to stimulus;growth;biological regulation;metabolic process	organelle;macromolecular complex;cell part;cell;organelle part	protein binding transcription factor activity;binding;nucleic acid binding transcription factor activity;catalytic activity	Metabolic pathways;Methane metabolism;Glycolysis / Gluconeogenesis;RNA degradation;Microbial metabolism in diverse environments;Biosynthesis of secondary metabolites
	tr|B1H216|B1H216_RAT	Hemoglobin alpha, adult chain 2 OS=Rattus norvegicus GN=Hba1 PE=2 SV=1	up	5.02424	3.86e-05	immune system process;establishment of localization;cellular component organization or biogenesis;developmental process;multicellular organismal process;cellular process;response to stimulus;localization;biological regulation;metabolic process;death	organelle;macromolecular complex;cell part;cell;organelle part	binding;antioxidant activity	Malaria
	sp|P16303|CES1D_RAT	Carboxylesterase 1D OS=Rattus norvegicus GN=Ces1d PE=1 SV=2	up	2.30307	0.000179153				Metabolic pathways;Drug metabolism - other enzymes;Tropane, piperidine and pyridine alkaloid biosynthesis;Biosynthesis of secondary metabolites
	tr|B6DYQ2|B6DYQ2_RAT	Glutathione S-transferase mu 2 OS=Rattus norvegicus GN=Gstm2 PE=2 SV=1	up	2.70043	0.00221978	response to stimulus;metabolic process;multicellular organismal process;cellular process	cell part;cell	binding;catalytic activity	Glutathione metabolism;Metabolism of xenobiotics by cytochrome P450;Drug metabolism - cytochrome P450
	sp|Q9JLA3|UGGG1_RAT	UDP-glucose:glycoprotein glucosyltransferase 1 OS=Rattus norvegicus GN=Uggt1 PE=1 SV=2	up	1.58669	0.0460943	metabolic process;cellular process	organelle;cell part;cell;organelle part	binding;catalytic activity	Protein processing in endoplasmic reticulum
	sp|Q63276|BAAT_RAT	Bile acid-CoA:amino acid N-acyltransferase OS=Rattus norvegicus GN=Baat PE=1 SV=2	up	3.00316	6.06e-05	establishment of localization;developmental process;localization;metabolic process;multicellular organismal process;cellular process	organelle;cell part;cell;organelle part	binding;catalytic activity	Metabolic pathways;Biosynthesis of unsaturated fatty acids;Taurine and hypotaurine metabolism;Primary bile acid biosynthesis;Bile secretion;Peroxisome
	tr|D3ZXY4|D3ZXY4_RAT	Protein Aldh8a1 OS=Rattus norvegicus GN=Aldh8a1 PE=3 SV=2	up	1.70167	0.00276073	metabolic process;biological regulation;cellular process	cell part;cell	catalytic activity	Ascorbate and aldarate metabolism;Tryptophan metabolism;beta-Alanine metabolism;Glycolysis / Gluconeogenesis;Glycerolipid metabolism;Biosynthesis of secondary metabolites;Lysine degradation;Metabolic pathways;Histidine metabolism;Propanoate metabolism;Valine, leucine and isoleucine degradation;Pyruvate metabolism;Microbial metabolism in diverse environments;Arginine and proline metabolism;Fatty a…
	sp|P04937|FINC_RAT	Fibronectin OS=Rattus norvegicus GN=Fn1 PE=1 SV=2	up	1.52702	0.0113907	regulation of biological process;cellular component organization or biogenesis;developmental process;cellular process;biological adhesion;response to stimulus;biological regulation;metabolic process;death	extracellular region part;extracellular region;organelle;cell part;cell	enzyme regulator activity;structural molecule activity;binding	Small cell lung cancer;Regulation of actin cytoskeleton;ECM-receptor interaction;Bacterial invasion of epithelial cells;Focal adhesion;Pathways in cancer;Amoebiasis
	sp|P09118|URIC_RAT	Uricase OS=Rattus norvegicus GN=Uox PE=1 SV=3	up	1.66393	0.00301622	metabolic process;cellular process	organelle;cell part;cell;organelle part	catalytic activity	Metabolic pathways;Caffeine metabolism;Microbial metabolism in diverse environments;Purine metabolism
	tr|G3V8C3|G3V8C3_RAT	Vimentin OS=Rattus norvegicus GN=Vim PE=3 SV=1	up	2.35556	1.16e-06	regulation of biological process;cellular component organization or biogenesis;positive regulation of biological process;developmental process;multicellular organismal process;cellular process;cell proliferation;response to stimulus;growth;biological regulation	organelle;macromolecular complex;cell part;cell;organelle part;membrane-enclosed lumen	structural molecule activity;binding
	tr|G3V7K3|G3V7K3_RAT	Ceruloplasmin OS=Rattus norvegicus GN=Cp PE=4 SV=1	up	1.97753	0.000144887	response to stimulus;establishment of localization;developmental process;localization;biological regulation;multicellular organismal process;cellular process	extracellular region part;extracellular region;cell part;cell	binding;catalytic activity	Porphyrin and chlorophyll metabolism
	tr|Q4QQW7|Q4QQW7_RAT	Cytochrome P450, family 2, subfamily c, polypeptide 7 OS=Rattus norvegicus GN=Cyp2c7 PE=2 SV=1	up	2.49768	1.56e-06	response to stimulus;multi-organism process;metabolic process;cellular process	organelle;cell part;cell;organelle part	binding;catalytic activity	Linoleic acid metabolism;Metabolic pathways;Retinol metabolism;Arachidonic acid metabolism;Metabolism of xenobiotics by cytochrome P450;Drug metabolism - cytochrome P450
	tr|Q6MG79|Q6MG79_RAT	Complement component 4, gene 1 OS=Rattus norvegicus GN=C4a PE=4 SV=1	up	1.56106	0.00105944	response to stimulus;immune system process;multicellular organismal process	extracellular region part;extracellular region	enzyme regulator activity	Complement and coagulation cascades;Staphylococcus aureus infection;Systemic lupus erythematosus
	sp|P50399|GDIB_RAT	Rab GDP dissociation inhibitor beta OS=Rattus norvegicus GN=Gdi2 PE=1 SV=2	up	1.92379	0.000191364	regulation of biological process;establishment of localization;cellular process;response to stimulus;signaling;localization;biological regulation;metabolic process	organelle;cell part;cell	enzyme regulator activity;binding
	tr|A1L114|A1L114_RAT	Fga protein OS=Rattus norvegicus GN=Fga PE=2 SV=1	up	2.05908	1.54e-07	response to stimulus;establishment of localization;cellular component organization or biogenesis;developmental process;localization;biological regulation;multicellular organismal process;cellular process	extracellular region part;extracellular region;organelle;cell part;cell	binding	Complement and coagulation cascades
	sp|P97524|S27A2_RAT	Very long-chain acyl-CoA synthetase OS=Rattus norvegicus GN=Slc27a2 PE=1 SV=1	up	1.86549	0.00556559	establishment of localization;localization;metabolic process;cellular process	organelle;cell part;cell;organelle part	transporter activity;binding;catalytic activity	PPAR signaling pathway;Peroxisome
	sp|P14480|FIBB_RAT	Fibrinogen beta chain OS=Rattus norvegicus GN=Fgb PE=1 SV=4	up	3.79469	1.15e-08	response to stimulus;establishment of localization;cellular component organization or biogenesis;localization;biological regulation;multicellular organismal process;cellular process	extracellular region part;extracellular region;organelle;cell part;cell	binding	Complement and coagulation cascades
	sp|P51647|AL1A1_RAT	Retinal dehydrogenase 1 OS=Rattus norvegicus GN=Aldh1a1 PE=1 SV=3	up	2.12933	9.28e-05	reproductive process;reproduction;regulation of biological process;cellular component organization or biogenesis;developmental process;rhythmic process;multicellular organismal process;cellular process;response to stimulus;signaling;biological regulation;metabolic process;death	organelle;cell part;cell	enzyme regulator activity;binding;catalytic activity	Glycerolipid metabolism;Pentose and glucuronate interconversions;Biosynthesis of secondary metabolites;Chloroalkane and chloroalkene degradation;Lysine degradation;Histidine metabolism;Valine, leucine and isoleucine degradation;Pyruvate metabolism;Microbial metabolism in diverse environments;Tryptophan metabolism;Ascorbate and aldarate metabolism;Glycolysis / Gluconeogenesis;beta-Alanine metaboli…
	tr|D4AC23|D4AC23_RAT	Protein Cct7 OS=Rattus norvegicus GN=Cct7 PE=3 SV=1	up	1.56906	0.0275866	reproductive process;reproduction;metabolic process;multicellular organismal process;cellular process	organelle;macromolecular complex;cell part;cell	binding
	sp|P50237|ST1C1_RAT	Sulfotransferase 1C1 OS=Rattus norvegicus GN=Sult1c1 PE=1 SV=1	up	1.84958	0.00117438	metabolic process;cellular process	cell part;cell	catalytic activity
	sp|O35077|GPDA_RAT	Glycerol-3-phosphate dehydrogenase [NAD(+)], cytoplasmic OS=Rattus norvegicus GN=Gpd1 PE=1 SV=4	up	1.61905	0.0192485	response to stimulus;metabolic process;cellular process	organelle;macromolecular complex;cell part;cell	binding;catalytic activity	Glycerophospholipid metabolism
	sp|P56574|IDHP_RAT	Isocitrate dehydrogenase [NADP], mitochondrial OS=Rattus norvegicus GN=Idh2 PE=1 SV=2	up	1.76603	0.00127861	response to stimulus;metabolic process;cellular process	organelle;cell part;cell;organelle part	binding;catalytic activity	Metabolic pathways;Glutathione metabolism;Reductive carboxylate cycle (CO2 fixation);Microbial metabolism in diverse environments;Citrate cycle (TCA cycle);Biosynthesis of secondary metabolites;Peroxisome
	sp|Q68FQ0|TCPE_RAT	T-complex protein 1 subunit epsilon OS=Rattus norvegicus GN=Cct5 PE=1 SV=1	up	1.80476	0.0231361	response to stimulus;reproductive process;reproduction;multi-organism process;metabolic process;multicellular organismal process;cellular process	organelle;macromolecular complex;cell part;cell;organelle part;membrane-enclosed lumen	binding
	sp|P52847|ST1B1_RAT	Sulfotransferase family cytosolic 1B member 1 OS=Rattus norvegicus GN=Sult1b1 PE=1 SV=2	up	2.90375	3.82e-05	metabolic process;cellular process	cell part;cell	catalytic activity
	sp|P82995|HS90A_RAT	Heat shock protein HSP 90-alpha OS=Rattus norvegicus GN=Hsp90aa1 PE=1 SV=3	up	1.71949	7.81e-08	immune system process;regulation of biological process;establishment of localization;cellular component organization or biogenesis;positive regulation of biological process;developmental process;multicellular organismal process;cellular process;response to stimulus;localization;locomotion;metabolic process;biological regulation;death	organelle;macromolecular complex;cell part;cell	enzyme regulator activity;binding;catalytic activity	Antigen processing and presentation;Plant-pathogen interaction;NOD-like receptor signaling pathway;Progesterone-mediated oocyte maturation;Prostate cancer;Pathways in cancer;Protein processing in endoplasmic reticulum
	tr|G3V6C4|G3V6C4_RAT	UDP-glucose 6-dehydrogenase OS=Rattus norvegicus GN=Ugdh PE=3 SV=1	up	2.22428	0.00417753	developmental process;metabolic process;multicellular organismal process;cellular process	cell part;cell	binding;catalytic activity	Ascorbate and aldarate metabolism;Metabolic pathways;Pentose and glucuronate interconversions;Starch and sucrose metabolism;Biosynthesis of secondary metabolites;Amino sugar and nucleotide sugar metabolism
	sp|Q62667|MVP_RAT	Major vault protein OS=Rattus norvegicus GN=Mvp PE=1 SV=4	up	1.61151	0.00643311	response to stimulus;establishment of localization;localization	organelle;macromolecular complex;cell part;cell;organelle part	binding
	tr|B0BNF9|B0BNF9_RAT	Hydroxyacid oxidase 1 OS=Rattus norvegicus GN=Hao1 PE=2 SV=1	up	1.8898	0.000170244	response to stimulus;metabolic process;cellular process	organelle;cell part;cell;organelle part	binding;catalytic activity	Glyoxylate and dicarboxylate metabolism;Metabolic pathways;Peroxisome
	sp|Q63716|PRDX1_RAT	Peroxiredoxin-1 OS=Rattus norvegicus GN=Prdx1 PE=1 SV=1	up	2.3742	0.00863081	immune system process;regulation of biological process;establishment of localization;developmental process;multicellular organismal process;cellular process;cell killing;response to stimulus;signaling;localization;biological regulation;metabolic process	organelle;cell part;cell;organelle part;membrane-enclosed lumen	binding;catalytic activity;antioxidant activity	Peroxisome
	tr|Q6P3V9|Q6P3V9_RAT	60S ribosomal protein L4 OS=Rattus norvegicus GN=Rpl4 PE=2 SV=1	up	2.40586	0.000206856	reproductive process;reproduction;establishment of localization;viral reproduction;localization;metabolic process;cellular process	organelle;macromolecular complex;cell part;cell;organelle part;membrane-enclosed lumen	structural molecule activity;binding	Ribosome
	sp|Q63060|GLPK_RAT	Glycerol kinase OS=Rattus norvegicus GN=Gk PE=2 SV=1	up	1.84614	0.00252295	response to stimulus;metabolic process;cellular process	organelle;cell part;cell;organelle part	binding;catalytic activity	Metabolic pathways;Plant-pathogen interaction;Glycerolipid metabolism;PPAR signaling pathway
	sp|O35814|STIP1_RAT	Stress-induced-phosphoprotein 1 OS=Rattus norvegicus GN=Stip1 PE=1 SV=1	up	1.86409	0.0023998	response to stimulus;locomotion	organelle;macromolecular complex;cell part;cell	binding	Prion diseases
	sp|P20059|HEMO_RAT	Hemopexin OS=Rattus norvegicus GN=Hpx PE=1 SV=3	up	2.53327	1.6e-06	reproductive process;reproduction;immune system process;regulation of biological process;establishment of localization;positive regulation of biological process;cellular process;response to stimulus;signaling;viral reproduction;localization;biological regulation;metabolic process	extracellular region part;extracellular region	transporter activity;binding	Leukocyte transendothelial migration;GnRH signaling pathway;Pathways in cancer;Bladder cancer
	sp|Q6P6R2|DLDH_RAT	Dihydrolipoyl dehydrogenase, mitochondrial OS=Rattus norvegicus GN=Dld PE=1 SV=1	up	1.5259	0.0154718	reproductive process;reproduction;developmental process;metabolic process;biological regulation;multicellular organismal process;cellular process	organelle;macromolecular complex;cell part;cell;organelle part;membrane-enclosed lumen	binding;catalytic activity	Metabolic pathways;Glycine, serine and threonine metabolism;Pyruvate metabolism;Glycolysis / Gluconeogenesis;Valine, leucine and isoleucine degradation;Microbial metabolism in diverse environments;Citrate cycle (TCA cycle);Biosynthesis of secondary metabolites
	tr|D3ZFJ6|D3ZFJ6_RAT	Lactamase, beta (Predicted) OS=Rattus norvegicus GN=Lactb PE=4 SV=1	up	2.29853	3.12e-05		organelle;cell part;cell	catalytic activity
	tr|D3ZAN3|D3ZAN3_RAT	Alpha glucosidase 2 alpha neutral subunit (Predicted) OS=Rattus norvegicus GN=Ganab PE=3 SV=1	up	1.95673	0.00905043	metabolic process;cellular process	organelle;macromolecular complex;cell part;cell;organelle part	binding;catalytic activity	N-Glycan biosynthesis;Metabolic pathways;Protein processing in endoplasmic reticulum
	tr|Q5U2U5|Q5U2U5_RAT	Perilipin OS=Rattus norvegicus GN=Plin2 PE=2 SV=1	up	18.204	6.66e-16	response to stimulus;establishment of localization;localization;metabolic process	organelle;cell part;cell	binding	PPAR signaling pathway
	sp|Q9JM53|AIFM1_RAT	Apoptosis-inducing factor 1, mitochondrial OS=Rattus norvegicus GN=Aifm1 PE=1 SV=1	up	1.93073	0.0071801	response to stimulus;cellular component organization or biogenesis;developmental process;metabolic process;biological regulation;death;cellular process	organelle;cell part;cell;organelle part	binding;catalytic activity	Apoptosis
	sp|P48500|TPIS_RAT	Triosephosphate isomerase OS=Rattus norvegicus GN=Tpi1 PE=1 SV=2	up	1.62483	0.00965243	developmental process;metabolic process;multicellular organismal process;cellular process	organelle;cell part;cell	binding;catalytic activity	Inositol phosphate metabolism;Metabolic pathways;Fructose and mannose metabolism;Carbon fixation in photosynthetic organisms;Glycolysis / Gluconeogenesis;Microbial metabolism in diverse environments;Biosynthesis of secondary metabolites
	sp|P41034|TTPA_RAT	Alpha-tocopherol transfer protein OS=Rattus norvegicus GN=Ttpa PE=1 SV=1	up	1.78685	0.0132873	regulation of biological process;establishment of localization;developmental process;multicellular organismal process;cellular process;response to stimulus;negative regulation of biological process;localization;biological regulation;metabolic process	organelle;cell part;cell	binding
	tr|X1WI37|X1WI37_RAT	Protein LOC100362640 (Fragment) OS=Rattus norvegicus GN=LOC100362640 PE=3 SV=1	up	1.6753	0.00377208	reproductive process;reproduction;establishment of localization;developmental process;cellular process;cell proliferation;viral reproduction;localization;metabolic process	organelle;macromolecular complex;cell part;cell;organelle part	structural molecule activity;binding	Ribosome
	sp|Q07936|ANXA2_RAT	Annexin A2 OS=Rattus norvegicus GN=Anxa2 PE=1 SV=2	up	2.43176	0.000368062	regulation of biological process;establishment of localization;cellular component organization or biogenesis;developmental process;multicellular organismal process;cellular process;response to stimulus;negative regulation of biological process;localization;biological regulation	extracellular region part;extracellular region;organelle;macromolecular complex;cell part;cell;organelle part	enzyme regulator activity;binding
	sp|P21531|RL3_RAT	60S ribosomal protein L3 OS=Rattus norvegicus GN=Rpl3 PE=1 SV=3	up	1.77967	0.0349104	response to stimulus;reproductive process;reproduction;establishment of localization;viral reproduction;localization;metabolic process;cellular process	organelle;macromolecular complex;cell part;cell;organelle part;membrane-enclosed lumen	structural molecule activity;binding	Ribosome
	sp|P06866|HPT_RAT	Haptoglobin OS=Rattus norvegicus GN=Hp PE=1 SV=3	up	3.31347	1.02e-07	reproductive process;reproduction;regulation of biological process;multi-organism process;developmental process;multicellular organismal process;cellular process;response to stimulus;negative regulation of biological process;biological regulation;metabolic process;death	extracellular region part;extracellular region;organelle;macromolecular complex;cell part;cell	binding;catalytic activity	Complement and coagulation cascades;Phagosome;Staphylococcus aureus infection;Systemic lupus erythematosus
	tr|Q8K3R0|Q8K3R0_RAT	Carboxylesterase isoenzyme OS=Rattus norvegicus GN=Ces2a PE=2 SV=1	up	2.37565	0.0016718				Drug metabolism - other enzymes
	tr|B5AMZ7|B5AMZ7_RAT	Cytochrome P450 2C22 OS=Rattus norvegicus GN=Cyp2c22 PE=2 SV=1	up	2.884	1.81e-06		organelle;cell part;cell;organelle part	binding;catalytic activity	Linoleic acid metabolism;Metabolic pathways;Retinol metabolism;Arachidonic acid metabolism;Metabolism of xenobiotics by cytochrome P450;Drug metabolism - cytochrome P450
	sp|Q6AYS8|DHB11_RAT	Estradiol 17-beta-dehydrogenase 11 OS=Rattus norvegicus GN=Hsd17b11 PE=2 SV=1	up	2.81029	2.83e-05	metabolic process	cell part;cell	catalytic activity	Metabolic pathways;Retinol metabolism
	sp|P09895|RL5_RAT	60S ribosomal protein L5 OS=Rattus norvegicus GN=Rpl5 PE=1 SV=3	up	1.62381	0.0075114	reproductive process;reproduction;regulation of biological process;establishment of localization;cellular component organization or biogenesis;cellular process;response to stimulus;viral reproduction;localization;biological regulation;metabolic process	organelle;macromolecular complex;cell part;cell;organelle part;membrane-enclosed lumen	structural molecule activity;binding	Ribosome
	tr|F1LNH3|F1LNH3_RAT	Procollagen, type VI, alpha 2, isoform CRA_a OS=Rattus norvegicus GN=Col6a2 PE=4 SV=2	up	2.78657	3.67e-06	response to stimulus;biological adhesion;cellular component organization or biogenesis;locomotion;cellular process	extracellular region part;extracellular region;organelle;macromolecular complex;cell part;cell;organelle part	structural molecule activity;binding	ECM-receptor interaction;Focal adhesion;Protein digestion and absorption
	tr|Q5M7V3|Q5M7V3_RAT	LOC367586 protein OS=Rattus norvegicus GN=LOC367586 PE=2 SV=1	up	4.49796	0.000469063				Fc epsilon RI signaling pathway;Primary immunodeficiency;Viral myocarditis;Staphylococcus aureus infection;Natural killer cell mediated cytotoxicity;Hematopoietic cell lineage;Asthma;Leishmaniasis;Phagosome;Systemic lupus erythematosus;Osteoclast differentiation;Fc gamma R-mediated phagocytosis;B cell receptor signaling pathway;Allograft rejection;Dilated cardiomyopathy;Intestinal immune network …
	sp|P63245|GBLP_RAT	Guanine nucleotide-binding protein subunit beta-2-like 1 OS=Rattus norvegicus GN=Gnb2l1 PE=1 SV=3	up	2.05331	0.0168334	reproduction;positive regulation of biological process;developmental process;multicellular organismal process;cellular process;growth;signaling;viral reproduction;negative regulation of biological process;metabolic process;biological regulation;reproductive process;regulation of biological process;cellular component organization or biogenesis;establishment of localization;response to stimulus;loc…	organelle;cell part;cell	enzyme regulator activity;binding;channel regulator activity;catalytic activity	Metabolic pathways;Ether lipid metabolism
	sp|Q63081|PDIA6_RAT	Protein disulfide-isomerase A6 OS=Rattus norvegicus GN=Pdia6 PE=1 SV=2	up	1.79582	0.00353188	response to stimulus;regulation of biological process;signaling;metabolic process;biological regulation;multicellular organismal process;cellular process	organelle;cell part;cell;organelle part	binding;catalytic activity	Protein processing in endoplasmic reticulum
	sp|P05426|RL7_RAT	60S ribosomal protein L7 OS=Rattus norvegicus GN=Rpl7 PE=1 SV=2	up	2.01862	0.0419292	reproductive process;reproduction;establishment of localization;cellular component organization or biogenesis;viral reproduction;localization;metabolic process;cellular process	organelle;macromolecular complex;cell part;cell;organelle part	structural molecule activity;binding	Ribosome
	tr|D3ZUL3|D3ZUL3_RAT	Protein Col6a1 OS=Rattus norvegicus GN=Col6a1 PE=4 SV=1	up	2.41957	0.00193599	response to stimulus;biological adhesion;cellular component organization or biogenesis;locomotion;cellular process	extracellular region part;extracellular region;organelle;macromolecular complex;cell part;cell;organelle part	binding	ECM-receptor interaction;Focal adhesion;Protein digestion and absorption
	sp|P24368|PPIB_RAT	Peptidyl-prolyl cis-trans isomerase B OS=Rattus norvegicus GN=Ppib PE=1 SV=3	up	2.34437	7.23e-05	establishment of localization;cellular component organization or biogenesis;localization;metabolic process;cellular process	organelle;cell part;cell;organelle part	binding;catalytic activity
	sp|O35244|PRDX6_RAT	Peroxiredoxin-6 OS=Rattus norvegicus GN=Prdx6 PE=1 SV=3	up	1.95868	0.00746543	response to stimulus;cellular component organization or biogenesis;metabolic process;cellular process	organelle;cell part;cell	binding;catalytic activity;antioxidant activity	Phenylalanine metabolism;Metabolic pathways;Methane metabolism;Phenylpropanoid biosynthesis;Microbial metabolism in diverse environments;Biosynthesis of secondary metabolites
	sp|P02680|FIBG_RAT	Fibrinogen gamma chain OS=Rattus norvegicus GN=Fgg PE=1 SV=3	up	3.16703	3.16e-06	response to stimulus;establishment of localization;cellular component organization or biogenesis;localization;biological regulation;multicellular organismal process;cellular process	extracellular region part;extracellular region;organelle;cell part;cell	binding	Complement and coagulation cascades;Staphylococcus aureus infection
	sp|P62804|H4_RAT	Histone H4 OS=Rattus norvegicus GN=Hist1h4b PE=1 SV=2	up	2.40391	0.00222443	immune system process;regulation of biological process;cellular component organization or biogenesis;developmental process;multicellular organismal process;cellular process;response to stimulus;signaling;biological regulation;metabolic process	organelle;cell part;cell;organelle part;membrane-enclosed lumen	binding	Systemic lupus erythematosus
	sp|P14669|ANXA3_RAT	Annexin A3 OS=Rattus norvegicus GN=Anxa3 PE=1 SV=4	up	1.69369	0.0228554	immune system process;regulation of biological process;establishment of localization;cellular component organization or biogenesis;developmental process;multicellular organismal process;cellular process;response to stimulus;localization;locomotion;metabolic process;biological regulation	organelle;cell part;cell;organelle part	enzyme regulator activity;binding
	sp|Q66H80|COPD_RAT	Coatomer subunit delta OS=Rattus norvegicus GN=Arcn1 PE=2 SV=1	up	1.67756	0.000929512	establishment of localization;localization	organelle;macromolecular complex;cell part;cell;organelle part	binding
	tr|Q63581|Q63581_RAT	Rat T-kininogen (T-KG) OS=Rattus norvegicus PE=4 SV=1	up	2.32012	0.0362265	immune system process;regulation of biological process;positive regulation of biological process;multicellular organismal process;cellular process;cell proliferation;response to stimulus;biological adhesion;signaling;negative regulation of biological process;biological regulation;metabolic process	extracellular region part;extracellular region;organelle;cell part;cell	enzyme regulator activity;binding	Complement and coagulation cascades
	tr|G3V843|G3V843_RAT	Prothrombin OS=Rattus norvegicus GN=F2 PE=3 SV=1	up	2.34351	0.00326022	immune system process;regulation of biological process;establishment of localization;cellular component organization or biogenesis;positive regulation of biological process;developmental process;multicellular organismal process;cellular process;cell proliferation;response to stimulus;growth;signaling;negative regulation of biological process;localization;biological regulation;metabolic process	extracellular region part;extracellular region;organelle;cell part;cell;organelle part	binding;catalytic activity	Complement and coagulation cascades;Regulation of actin cytoskeleton;Neuroactive ligand-receptor interaction
	sp|P38918|ARK73_RAT	Aflatoxin B1 aldehyde reductase member 3 OS=Rattus norvegicus GN=Akr7a3 PE=1 SV=2	up	2.77346	0.00441947	response to stimulus;metabolic process;cellular process	organelle;cell part;cell;organelle part	catalytic activity
	tr|Q6AXY8|Q6AXY8_RAT	Dehydrogenase/reductase (SDR family) member 1 OS=Rattus norvegicus GN=Dhrs1 PE=2 SV=1	up	2.22798	3.45e-06		organelle;cell part;cell;organelle part	catalytic activity
	sp|P14668|ANXA5_RAT	Annexin A5 OS=Rattus norvegicus GN=Anxa5 PE=1 SV=3	up	1.60643	0.00836707	response to stimulus;cellular component organization or biogenesis;biological regulation;multicellular organismal process;death;cellular process	extracellular region part;extracellular region;organelle;cell part;cell	binding
	tr|Q5I0K1|Q5I0K1_RAT	Pipecolic acid oxidase OS=Rattus norvegicus GN=Pipox PE=2 SV=1	up	1.80517	0.00756305	metabolic process;cellular process	organelle;cell part;cell	binding;catalytic activity	Lysine degradation;Metabolic pathways;Glycine, serine and threonine metabolism;Peroxisome
	tr|D3ZZT9|D3ZZT9_RAT	Protein Col14a1 OS=Rattus norvegicus GN=Col14a1 PE=4 SV=2	up	1.54818	0.0014441	biological adhesion;cellular component organization or biogenesis;cellular process	extracellular region part;extracellular region;organelle;cell part;cell;organelle part	structural molecule activity;binding	Protein digestion and absorption
	sp|Q9Z0V5|PRDX4_RAT	Peroxiredoxin-4 OS=Rattus norvegicus GN=Prdx4 PE=2 SV=1	up	1.63781	0.0034051	metabolic process;cellular process	extracellular region part;extracellular region;organelle;cell part;cell	binding;catalytic activity;antioxidant activity
	sp|P02651|APOA4_RAT	Apolipoprotein A-IV OS=Rattus norvegicus GN=Apoa4 PE=2 SV=2	up	1.55549	0.0375461	immune system process;regulation of biological process;establishment of localization;cellular component organization or biogenesis;developmental process;multicellular organismal process;cellular process;response to stimulus;biological adhesion;localization;biological regulation;metabolic process	extracellular region part;extracellular region;organelle;macromolecular complex;cell part;cell;organelle part	enzyme regulator activity;transporter activity;binding
	sp|Q3MIE4|VAT1_RAT	Synaptic vesicle membrane protein VAT-1 homolog OS=Rattus norvegicus GN=Vat1 PE=1 SV=1	up	1.71785	0.0256955	cellular component organization or biogenesis;cellular process	organelle;cell part;cell;organelle part	binding;catalytic activity	p53 signaling pathway
	sp|P09495|TPM4_RAT	Tropomyosin alpha-4 chain OS=Rattus norvegicus GN=Tpm4 PE=1 SV=3	up	1.61922	0.0137698	response to stimulus;cellular component organization or biogenesis;developmental process;multicellular organismal process;cellular process	organelle;macromolecular complex;cell part;cell;organelle part	binding	Dilated cardiomyopathy;Hypertrophic cardiomyopathy (HCM);Cardiac muscle contraction
	sp|P80254|DOPD_RAT	D-dopachrome decarboxylase OS=Rattus norvegicus GN=Ddt PE=1 SV=3	up	2.38879	0.0259751	response to stimulus;developmental process;metabolic process;multicellular organismal process;death;cellular process	cell part;cell	catalytic activity
	tr|F2Z3Q8|F2Z3Q8_RAT	Importin subunit beta-1 OS=Rattus norvegicus GN=Kpnb1 PE=4 SV=1	up	1.82388	0.0124356	reproductive process;reproduction;regulation of biological process;establishment of localization;cellular component organization or biogenesis;cellular process;response to stimulus;signaling;viral reproduction;localization;biological regulation;metabolic process;death	organelle;macromolecular complex;cell part;cell;organelle part;membrane-enclosed lumen	transporter activity;binding	RNA transport
	tr|Q6P9V7|Q6P9V7_RAT	Proteasome (Prosome, macropain) activator subunit 1 OS=Rattus norvegicus GN=Psme1 PE=2 SV=1	up	2.95227	0.00147355	immune system process;regulation of biological process;cellular process;response to stimulus;signaling;negative regulation of biological process;biological regulation;metabolic process;death	organelle;macromolecular complex;cell part;cell;organelle part;membrane-enclosed lumen	enzyme regulator activity;binding	Antigen processing and presentation;Proteasome
	tr|Q5BKC4|Q5BKC4_RAT	C9 protein OS=Rattus norvegicus GN=C9 PE=2 SV=1	up	1.83183	0.00292826	immune system process;regulation of biological process;multi-organism process;positive regulation of biological process;multicellular organismal process;cellular process;cell killing;response to stimulus;biological regulation;metabolic process;death	cell part;cell		Complement and coagulation cascades;Systemic lupus erythematosus;Prion diseases;Amoebiasis
	tr|F1M013|F1M013_RAT	Protein LOC100910109 (Fragment) OS=Rattus norvegicus GN=LOC100910109 PE=4 SV=2	up	2.16084	0.0015181	reproductive process;reproduction;establishment of localization;cellular component organization or biogenesis;viral reproduction;localization;metabolic process;cellular process	organelle;macromolecular complex;cell part;cell;organelle part	structural molecule activity;binding	Ribosome
	sp|P25113|PGAM1_RAT	Phosphoglycerate mutase 1 OS=Rattus norvegicus GN=Pgam1 PE=1 SV=4	up	1.50106	0.0353337	metabolic process;cellular process	organelle;cell part;cell	binding;catalytic activity	Metabolic pathways;Methane metabolism;Glycolysis / Gluconeogenesis;Microbial metabolism in diverse environments;Biosynthesis of secondary metabolites
	sp|Q5FVR5|ACNT2_RAT	Acyl-coenzyme A amino acid N-acyltransferase 2 OS=Rattus norvegicus GN=Acnat2 PE=2 SV=1	up	1.93888	0.032697	metabolic process;cellular process	organelle;cell part;cell	catalytic activity	Metabolic pathways;Biosynthesis of unsaturated fatty acids;Taurine and hypotaurine metabolism;Primary bile acid biosynthesis;Bile secretion;Peroxisome
	tr|F7F469|F7F469_RAT	Protein Igtp OS=Rattus norvegicus GN=Igtp PE=4 SV=1	up	1.70183	0.00411252	response to stimulus;multi-organism process;metabolic process;cellular process	extracellular region part;extracellular region;organelle;cell part;cell	binding;catalytic activity	Toxoplasmosis
	sp|P62271|RS18_RAT	40S ribosomal protein S18 OS=Rattus norvegicus GN=Rps18 PE=1 SV=3	up	2.26487	0.00145742				Ribosome
	sp|P52944|PDLI1_RAT	PDZ and LIM domain protein 1 OS=Rattus norvegicus GN=Pdlim1 PE=2 SV=4	up	2.90171	0.000163474	response to stimulus;metabolic process;cellular process	organelle;macromolecular complex;cell part;cell	protein binding transcription factor activity;binding
	sp|P62919|RL8_RAT	60S ribosomal protein L8 OS=Rattus norvegicus GN=Rpl8 PE=2 SV=2	up	2.09857	0.00411772	reproductive process;reproduction;establishment of localization;viral reproduction;localization;metabolic process;cellular process	organelle;macromolecular complex;cell part;cell;organelle part	structural molecule activity;binding	Ribosome
	sp|P70580|PGRC1_RAT	Membrane-associated progesterone receptor component 1 OS=Rattus norvegicus GN=Pgrmc1 PE=1 SV=3	up	2.4851	0.00482565	response to stimulus;locomotion	organelle;cell part;cell;organelle part;membrane-enclosed lumen	binding
	tr|F1LRE1|F1LRE1_RAT	Glutathione reductase OS=Rattus norvegicus GN=Gsr PE=4 SV=2	up	1.86861	0.0130848	reproductive process;reproduction;metabolic process;biological regulation;multicellular organismal process;cellular process	organelle;cell part;cell	binding;catalytic activity	Glutathione metabolism
	tr|Q5XI38|Q5XI38_RAT	Lymphocyte cytosolic protein 1 OS=Rattus norvegicus GN=Lcp1 PE=2 SV=1	up	2.11537	0.0127409	immune system process;establishment of localization;cellular component organization or biogenesis;developmental process;multicellular organismal process;cellular process;response to stimulus;localization	organelle;cell part;cell	binding
	tr|B1WC34|B1WC34_RAT	Protein Prkcsh OS=Rattus norvegicus GN=Prkcsh PE=2 SV=1	up	2.98763	0.000114309	regulation of biological process;multi-organism process;cellular component organization or biogenesis;developmental process;multicellular organismal process;cellular process;response to stimulus;signaling;biological regulation;metabolic process	organelle;macromolecular complex;cell part;cell;organelle part	binding;catalytic activity	Protein processing in endoplasmic reticulum
	sp|Q5XFX0|TAGL2_RAT	Transgelin-2 OS=Rattus norvegicus GN=Tagln2 PE=2 SV=1	up	1.5901	0.00983947	developmental process;multicellular organismal process	organelle;cell part;cell;organelle part	binding
	tr|O70631|O70631_RAT	Carboxylesterase OS=Rattus norvegicus GN=Ces2c PE=2 SV=1	up	1.65765	0.041308				Drug metabolism - other enzymes
	sp|P62963|PROF1_RAT	Profilin-1 OS=Rattus norvegicus GN=Pfn1 PE=1 SV=2	up	2.24934	0.012148	regulation of biological process;establishment of localization;cellular component organization or biogenesis;positive regulation of biological process;developmental process;multicellular organismal process;cellular process;response to stimulus;negative regulation of biological process;localization;biological regulation;metabolic process;death	organelle;cell part;cell	binding	Shigellosis;Regulation of actin cytoskeleton
	sp|P55159|PON1_RAT	Serum paraoxonase/arylesterase 1 OS=Rattus norvegicus GN=Pon1 PE=1 SV=3	up	3.20077	0.011074	response to stimulus;regulation of biological process;establishment of localization;localization;metabolic process;biological regulation;multicellular organismal process;cellular process	extracellular region part;extracellular region;organelle;macromolecular complex	binding;catalytic activity	Metabolic pathways;Aminobenzoate degradation;Microbial metabolism in diverse environments;Bisphenol degradation
	tr|B2RZ09|B2RZ09_RAT	Arginine-rich, mutated in early stage tumors (Predicted), isoform CRA_b OS=Rattus norvegicus GN=Manf PE=2 SV=1	up	1.95833	0.0245733		extracellular region part;extracellular region;organelle;cell part;cell	binding
	sp|P05982|NQO1_RAT	NAD(P)H dehydrogenase [quinone] 1 OS=Rattus norvegicus GN=Nqo1 PE=1 SV=4	up	3.26615	0.000238863	response to stimulus;regulation of biological process;signaling;positive regulation of biological process;metabolic process;biological regulation;multicellular organismal process;death;cellular process	cell part;cell	binding;catalytic activity;antioxidant activity
	sp|P41123|RL13_RAT	60S ribosomal protein L13 OS=Rattus norvegicus GN=Rpl13 PE=1 SV=2	up	2.69612	0.00740951	reproductive process;reproduction;establishment of localization;viral reproduction;localization;metabolic process;cellular process	organelle;macromolecular complex;cell part;cell;organelle part	structural molecule activity;binding	Ribosome
	sp|P15865|H14_RAT	Histone H1.4 OS=Rattus norvegicus GN=Hist1h1e PE=1 SV=3	up	2.2325	0.00263	cellular component organization or biogenesis;cellular process	organelle;cell part;cell;organelle part	binding
	sp|B0BNN3|CAH1_RAT	Carbonic anhydrase 1 OS=Rattus norvegicus GN=Ca1 PE=1 SV=1	up	2.20331	0.00360879	establishment of localization;localization;metabolic process;cellular process	organelle;cell part;cell	binding;catalytic activity	Nitrogen metabolism
	tr|Q5RK10|Q5RK10_RAT	60S ribosomal protein L13a OS=Rattus norvegicus GN=Rpl13a PE=2 SV=1	up	2.80116	0.000924117	reproductive process;reproduction;immune system process;regulation of biological process;establishment of localization;cellular component organization or biogenesis;cellular process;response to stimulus;viral reproduction;negative regulation of biological process;localization;biological regulation;metabolic process	organelle;macromolecular complex;cell part;cell;organelle part	structural molecule activity	Ribosome
	sp|Q5EB77|RAB18_RAT	Ras-related protein Rab-18 OS=Rattus norvegicus GN=Rab18 PE=2 SV=1	up	2.64817	0.0117672	regulation of biological process;establishment of localization;developmental process;multicellular organismal process;cellular process;response to stimulus;signaling;localization;biological regulation;metabolic process	cell part;cell	binding;catalytic activity
	sp|P52631|STAT3_RAT	Signal transducer and activator of transcription 3 OS=Rattus norvegicus GN=Stat3 PE=1 SV=1	up	1.63207	0.0323879	reproductive process;reproduction;regulation of biological process;establishment of localization;developmental process;multicellular organismal process;cellular process;response to stimulus;growth;signaling;viral reproduction;localization;biological regulation;metabolic process	organelle;cell part;cell;organelle part;membrane-enclosed lumen	molecular transducer activity;binding;nucleic acid binding transcription factor activity	Acute myeloid leukemia;Chemokine signaling pathway;Pancreatic cancer;Adipocytokine signaling pathway;Toxoplasmosis;Pathways in cancer;Hepatitis C;Jak-STAT signaling pathway
	sp|P00173|CYB5_RAT	Cytochrome b5 OS=Rattus norvegicus GN=Cyb5a PE=1 SV=2	up	2.12231	0.042826	response to stimulus;establishment of localization;localization;metabolic process;cellular process	organelle;cell part;cell;organelle part	binding;catalytic activity	Biosynthesis of unsaturated fatty acids;Ubiquitin mediated proteolysis;alpha-Linolenic acid metabolism;PPAR signaling pathway
	sp|P62828|RAN_RAT	GTP-binding nuclear protein Ran OS=Rattus norvegicus GN=Ran PE=1 SV=3	up	1.63814	0.0162515	reproductive process;reproduction;regulation of biological process;establishment of localization;cellular component organization or biogenesis;developmental process;multicellular organismal process;cellular process;response to stimulus;signaling;viral reproduction;localization;biological regulation;metabolic process	organelle;macromolecular complex;cell part;cell;organelle part;membrane-enclosed lumen	protein binding transcription factor activity;binding;catalytic activity	RNA transport
	tr|B6DYQ4|B6DYQ4_RAT	Microsomal glutathione S-transferase OS=Rattus norvegicus GN=Mgst1 PE=2 SV=1	up	1.63261	0.00133603	reproductive process;reproduction;multi-organism process;cellular component organization or biogenesis;developmental process;cellular process;response to stimulus;metabolic process	organelle;cell part;cell;organelle part	binding;catalytic activity;antioxidant activity	Glutathione metabolism;Metabolism of xenobiotics by cytochrome P450;Drug metabolism - cytochrome P450
	tr|D3ZL10|D3ZL10_RAT	Protein Col6a6 OS=Rattus norvegicus GN=Col6a6 PE=4 SV=2	up	1.62278	0.0066986	biological adhesion	extracellular region part;extracellular region		ECM-receptor interaction;Focal adhesion;Protein digestion and absorption
	tr|D3Z8I7|D3Z8I7_RAT	Protein Gstt3 OS=Rattus norvegicus GN=Gstt3 PE=4 SV=1	up	4.45579	0.00199621	metabolic process;cellular process	cell part;cell	catalytic activity;antioxidant activity	Glutathione metabolism;Metabolism of xenobiotics by cytochrome P450;Drug metabolism - cytochrome P450
	tr|F1LPQ6|F1LPQ6_RAT	Uncharacterized protein (Fragment) OS=Rattus norvegicus PE=4 SV=1	up	1.63059	0.00396692				Fc epsilon RI signaling pathway;Primary immunodeficiency;Viral myocarditis;Staphylococcus aureus infection;Natural killer cell mediated cytotoxicity;Hematopoietic cell lineage;Asthma;Leishmaniasis;Phagosome;Systemic lupus erythematosus;Osteoclast differentiation;Fc gamma R-mediated phagocytosis;B cell receptor signaling pathway;Allograft rejection;Dilated cardiomyopathy;Intestinal immune network …
	sp|P35704|PRDX2_RAT	Peroxiredoxin-2 OS=Rattus norvegicus GN=Prdx2 PE=1 SV=3	up	2.99182	0.0072016	immune system process;regulation of biological process;multi-organism process;developmental process;multicellular organismal process;cellular process;response to stimulus;negative regulation of biological process;biological regulation;metabolic process;death	organelle;cell part;cell	binding;catalytic activity;antioxidant activity
	tr|D4A4D5|D4A4D5_RAT	Protein LOC100362751 OS=Rattus norvegicus GN=LOC498555 PE=3 SV=1	up	1.60219	0.00852546	reproductive process;reproduction;establishment of localization;viral reproduction;localization;metabolic process;cellular process	organelle;macromolecular complex;cell part;cell;organelle part	structural molecule activity;binding	Ribosome
	sp|P52555|ERP29_RAT	Endoplasmic reticulum resident protein 29 OS=Rattus norvegicus GN=Erp29 PE=1 SV=2	up	1.96966	0.00874153	response to stimulus;establishment of localization;localization;metabolic process;cellular process	organelle;cell part;cell;organelle part	catalytic activity	Protein processing in endoplasmic reticulum
	sp|P09006|SPA3N_RAT	Serine protease inhibitor A3N OS=Rattus norvegicus GN=Serpina3n PE=1 SV=3	up	2.15125	0.000275192
	tr|G3V6I9|G3V6I9_RAT	60S ribosomal protein L26 OS=Rattus norvegicus GN=Rpl26 PE=3 SV=1	up	2.01031	0.00510074	reproductive process;reproduction;establishment of localization;cellular component organization or biogenesis;viral reproduction;localization;metabolic process;cellular process	organelle;macromolecular complex;cell part;cell;organelle part	structural molecule activity;binding	Ribosome
	sp|Q64119|MYL6_RAT	Myosin light polypeptide 6 OS=Rattus norvegicus GN=Myl6 PE=1 SV=3	up	2.65719	0.00653475	response to stimulus;developmental process;locomotion;multicellular organismal process	organelle;macromolecular complex;cell part;cell;organelle part	structural molecule activity;binding;catalytic activity	Vascular smooth muscle contraction
	sp|Q6AYT0|QOR_RAT	Quinone oxidoreductase OS=Rattus norvegicus GN=Cryz PE=2 SV=1	up	3.96098	0.00162893	response to stimulus;cellular component organization or biogenesis;metabolic process;multicellular organismal process;cellular process	organelle;cell part;cell	structural molecule activity;binding;catalytic activity
	sp|O88656|ARC1B_RAT	Actin-related protein 2/3 complex subunit 1B OS=Rattus norvegicus GN=Arpc1b PE=2 SV=3	up	1.52174	0.0152885	regulation of biological process;cellular component organization or biogenesis;biological regulation;cellular process	organelle;cell part;cell	structural molecule activity;binding	Shigellosis;Regulation of actin cytoskeleton;Fc gamma R-mediated phagocytosis;Bacterial invasion of epithelial cells;Pathogenic Escherichia coli infection
	tr|B2GVB4|B2GVB4_RAT	Sept9 protein (Fragment) OS=Rattus norvegicus GN=Sept9 PE=2 SV=1	up	1.96714	0.0341214	cellular component organization or biogenesis;metabolic process;cellular process	organelle;cell part;cell;organelle part	binding;catalytic activity	Parkinson's disease
	tr|D3ZBS2|D3ZBS2_RAT	Inter-alpha-trypsin inhibitor heavy chain H3 OS=Rattus norvegicus GN=Itih3 PE=4 SV=2	up	2.32277	0.0133429	regulation of biological process;metabolic process;biological regulation		enzyme regulator activity	MAPK signaling pathway
	sp|P51886|LUM_RAT	Lumican OS=Rattus norvegicus GN=Lum PE=2 SV=1	up	1.93425	0.0267929	response to stimulus;cellular component organization or biogenesis;developmental process;metabolic process;multicellular organismal process;cellular process	extracellular region part;extracellular region;organelle;cell part;cell;organelle part	structural molecule activity;binding
	tr|Q4KM66|Q4KM66_RAT	LOC500183 protein OS=Rattus norvegicus GN=LOC500183 PE=1 SV=1	up	1.94138	0.0478093			binding	Asthma;Cell adhesion molecules (CAMs);Viral myocarditis;Staphylococcus aureus infection;Systemic lupus erythematosus;Malaria;Graft-versus-host disease;Antigen processing and presentation;T cell receptor signaling pathway;Allograft rejection;Intestinal immune network for IgA production;Autoimmune thyroid disease;Chagas disease;Type I diabetes mellitus;Calcium signaling pathway
	sp|P62246|RS15A_RAT	40S ribosomal protein S15a OS=Rattus norvegicus GN=Rps15a PE=1 SV=2	up	3.70836	0.0292683	reproductive process;reproduction;regulation of biological process;multi-organism process;establishment of localization;developmental process;multicellular organismal process;cellular process;cell proliferation;response to stimulus;viral reproduction;localization;biological regulation;metabolic process	organelle;macromolecular complex;cell part;cell;organelle part	structural molecule activity;binding	Ribosome
	sp|P61314|RL15_RAT	60S ribosomal protein L15 OS=Rattus norvegicus GN=Rpl15 PE=1 SV=2	up	2.71593	0.00547068	reproductive process;reproduction;establishment of localization;viral reproduction;localization;metabolic process;cellular process	organelle;macromolecular complex;cell part;cell;organelle part	structural molecule activity;binding	Ribosome
	tr|Q6AYS3|Q6AYS3_RAT	Protective protein for beta-galactosidase OS=Rattus norvegicus GN=Ctsa PE=2 SV=1	up	2.1019	0.0295678	establishment of localization;localization;metabolic process;biological regulation;cellular process	organelle;cell part;cell;organelle part;membrane-enclosed lumen	enzyme regulator activity;binding;catalytic activity	Renin-angiotensin system;Lysosome
	sp|P62329|TYB4_RAT	Thymosin beta-4 OS=Rattus norvegicus GN=Tmsb4x PE=2 SV=2	up	4.46894	0.0454375	regulation of biological process;establishment of localization;cellular component organization or biogenesis;developmental process;multicellular organismal process;cellular process;negative regulation of biological process;localization;locomotion;biological regulation;metabolic process	organelle;cell part;cell	binding	Regulation of actin cytoskeleton
	sp|P84100|RL19_RAT	60S ribosomal protein L19 OS=Rattus norvegicus GN=Rpl19 PE=1 SV=1	up	1.87056	0.0395326	reproductive process;reproduction;establishment of localization;viral reproduction;localization;metabolic process;cellular process	organelle;macromolecular complex;cell part;cell;organelle part	structural molecule activity;binding	Ribosome
	sp|Q63692|CDC37_RAT	Hsp90 co-chaperone Cdc37 OS=Rattus norvegicus GN=Cdc37 PE=1 SV=2	up	2.72161	0.0202933	response to stimulus;regulation of biological process;signaling;establishment of localization;localization;biological regulation;cellular process	macromolecular complex;cell part;cell	binding
	sp|P61354|RL27_RAT	60S ribosomal protein L27 OS=Rattus norvegicus GN=Rpl27 PE=2 SV=2	up	2.3231	0.0189683	reproductive process;reproduction;establishment of localization;viral reproduction;localization;metabolic process;cellular process	organelle;macromolecular complex;cell part;cell;organelle part	structural molecule activity	Ribosome
	tr|Q5XFV4|Q5XFV4_RAT	Fabp4 protein OS=Rattus norvegicus GN=Fabp4 PE=2 SV=1	up	2.13006	0.00424494	regulation of biological process;establishment of localization;developmental process;cellular process;cell proliferation;response to stimulus;negative regulation of biological process;localization;biological regulation;metabolic process	organelle;cell part;cell	binding	PPAR signaling pathway
	tr|Q5M891|Q5M891_RAT	C4b-binding protein alpha chain OS=Rattus norvegicus GN=C4bpa PE=2 SV=1	up	1.74269	0.00401536	response to stimulus;immune system process;regulation of biological process;biological regulation	cell part;cell	binding	Complement and coagulation cascades
	tr|F1M983|F1M983_RAT	Protein Cfh OS=Rattus norvegicus GN=Cfh PE=4 SV=1	up	1.56997	0.0241868	response to stimulus;immune system process;regulation of biological process;multi-organism process;positive regulation of biological process;metabolic process;biological regulation	extracellular region part;extracellular region;organelle;cell part;cell	binding	Complement and coagulation cascades;Staphylococcus aureus infection
	tr|D4A8U7|D4A8U7_RAT	Dynactin 1, isoform CRA_a OS=Rattus norvegicus GN=Dctn1 PE=4 SV=2	up	1.95536	0.000525935	immune system process;regulation of biological process;establishment of localization;cellular process;response to stimulus;signaling;localization;biological regulation;death	organelle;cell part;cell;organelle part	binding;catalytic activity	Vasopressin-regulated water reabsorption;Huntington's disease
	sp|P17078|RL35_RAT	60S ribosomal protein L35 OS=Rattus norvegicus GN=Rpl35 PE=1 SV=3	up	1.9416	0.035565	reproductive process;reproduction;establishment of localization;viral reproduction;localization;metabolic process;cellular process	organelle;macromolecular complex;cell part;cell;organelle part;membrane-enclosed lumen	structural molecule activity;binding	Ribosome
	sp|P83732|RL24_RAT	60S ribosomal protein L24 OS=Rattus norvegicus GN=Rpl24 PE=2 SV=1	up	1.75546	0.0372399	reproductive process;reproduction;establishment of localization;cellular component organization or biogenesis;developmental process;multicellular organismal process;cellular process;response to stimulus;viral reproduction;localization;locomotion;metabolic process	organelle;macromolecular complex;cell part;cell;organelle part	structural molecule activity;binding	Ribosome
	tr|Q6IG08|Q6IG08_RAT	Type II keratin Kb23 OS=Rattus norvegicus GN=Kb23 PE=2 SV=1	up	3.52572	0.0161001		organelle;macromolecular complex;cell part;cell;organelle part
	tr|Q6IFV9|Q6IFV9_RAT	RCG35149, isoform CRA_a OS=Rattus norvegicus GN=Krt34 PE=2 SV=1	up	3.78592	0.036277	developmental process	macromolecular complex	structural molecule activity;binding
	sp|P02764|A1AG_RAT	Alpha-1-acid glycoprotein OS=Rattus norvegicus GN=Orm1 PE=2 SV=1	up	4.29318	0.0117761	response to stimulus;immune system process;multi-organism process;establishment of localization;developmental process;localization;multicellular organismal process	extracellular region part;extracellular region	binding
	tr|D3ZRL3|D3ZRL3_RAT	Protein Dusp23 OS=Rattus norvegicus GN=Dusp23 PE=4 SV=1	up	2.52579	0.0320291	metabolic process;cellular process	organelle;cell part;cell;organelle part;membrane-enclosed lumen	catalytic activity
	tr|D4AAT4|D4AAT4_RAT	Small nuclear ribonucleoprotein F OS=Rattus norvegicus GN=Snrpf PE=3 SV=1	up	5.14372	0.0341634	metabolic process;cellular process	organelle;macromolecular complex;cell part;cell;organelle part;membrane-enclosed lumen	binding	Spliceosome
HH: Con	Uniprot Accession	Protein description	DEPs State	Average HH: Con	p-value	GO Function (Biological Process)	GO Function (Cellular Component)	GO Function (Molecular Function)	Kegg Function
	sp|P12785|FAS_RAT	Fatty acid synthase OS=Rattus norvegicus GN=Fasn PE=1 SV=3	down	0.480802	5.37e-14	response to stimulus;regulation of biological process;positive regulation of biological process;metabolic process;biological regulation;cellular process	organelle;cell part;cell	binding;catalytic activity	Metabolic pathways;Fatty acid biosynthesis;Insulin signaling pathway
	tr|Q7TMC7|Q7TMC7_RAT	Ab2-417 OS=Rattus norvegicus GN=Tf PE=2 SV=1	down	0.444811	0.00941746	immune system process;regulation of biological process;establishment of localization;cellular component organization or biogenesis;positive regulation of biological process;developmental process;multicellular organismal process;cellular process;response to stimulus;signaling;localization;locomotion;metabolic process;biological regulation;death	extracellular region part;extracellular region;organelle;cell part;cell;organelle part	transporter activity;binding	Protein export
	sp|P09034|ASSY_RAT	Argininosuccinate synthase OS=Rattus norvegicus GN=Ass1 PE=2 SV=1	down	0.665946	7.45e-06	response to stimulus;immune system process;multi-organism process;developmental process;metabolic process;multicellular organismal process;cellular process	organelle;cell part;cell;organelle part	binding;catalytic activity	Metabolic pathways;Alanine, aspartate and glutamate metabolism;Arginine and proline metabolism;Biosynthesis of secondary metabolites
	tr|G3V888|G3V888_RAT	ATP citrate lyase, isoform CRA_a OS=Rattus norvegicus GN=Acly PE=4 SV=1	down	0.453635	9.43e-11	regulation of biological process;positive regulation of biological process;metabolic process;biological regulation;cellular process	organelle;macromolecular complex;cell part;cell;organelle part;membrane-enclosed lumen	binding;catalytic activity	Metabolic pathways;Reductive carboxylate cycle (CO2 fixation);Microbial metabolism in diverse environments;Citrate cycle (TCA cycle);Biosynthesis of secondary metabolites
	sp|P02454|CO1A1_RAT	Collagen alpha-1(I) chain OS=Rattus norvegicus GN=Col1a1 PE=1 SV=5	down	0.319148	0.0285455	immune system process;regulation of biological process;establishment of localization;cellular component organization or biogenesis;positive regulation of biological process;developmental process;multicellular organismal process;cellular process;response to stimulus;biological adhesion;signaling;negative regulation of biological process;localization;locomotion;metabolic process;biological regulati…	extracellular region part;extracellular region;organelle;cell part;cell;organelle part	structural molecule activity;binding	ECM-receptor interaction;Focal adhesion;Amoebiasis;Protein digestion and absorption
	sp|O09171|BHMT1_RAT	Betaine--homocysteine S-methyltransferase 1 OS=Rattus norvegicus GN=Bhmt PE=1 SV=1	down	0.228189	1.2e-12	regulation of biological process;metabolic process;biological regulation;cellular process	macromolecular complex;cell part;cell	binding;catalytic activity	Metabolic pathways;Glycine, serine and threonine metabolism;Cysteine and methionine metabolism
	tr|B1WBN9|B1WBN9_RAT	Pyruvate kinase OS=Rattus norvegicus GN=Pklr PE=2 SV=1	down	0.582186	0.00852896	response to stimulus;regulation of biological process;positive regulation of biological process;developmental process;metabolic process;biological regulation;multicellular organismal process;cellular process	cell part;cell	binding;catalytic activity	Maturity onset diabetes of the young;Metabolic pathways;Pyruvate metabolism;Glycolysis / Gluconeogenesis;Insulin signaling pathway;Purine metabolism;Type II diabetes mellitus
	sp|P08683|CP2CB_RAT	Cytochrome P450 2C11 OS=Rattus norvegicus GN=Cyp2c11 PE=1 SV=1	down	0.22458	3.97e-11	response to stimulus;metabolic process;cellular process	organelle;cell part;cell;organelle part	binding;catalytic activity	Linoleic acid metabolism;Metabolic pathways;Retinol metabolism;Arachidonic acid metabolism;Metabolism of xenobiotics by cytochrome P450;Drug metabolism - cytochrome P450
	sp|A2VCW9|AASS_RAT	Alpha-aminoadipic semialdehyde synthase, mitochondrial OS=Rattus norvegicus GN=Aass PE=2 SV=1	down	0.275405	1.53e-13	cellular component organization or biogenesis;metabolic process;cellular process	organelle;cell part;cell;organelle part	catalytic activity	Lysine biosynthesis;Lysine degradation;Metabolic pathways;Biosynthesis of secondary metabolites
	sp|P06685|AT1A1_RAT	Sodium/potassium-transporting ATPase subunit alpha-1 OS=Rattus norvegicus GN=Atp1a1 PE=1 SV=1	down	0.5864	4.64e-05	response to stimulus;regulation of biological process;establishment of localization;localization;metabolic process;biological regulation;multicellular organismal process;cellular process	organelle;cell part;cell	transporter activity;binding;catalytic activity	Pancreatic secretion;Gastric acid secretion;Bile secretion;Protein digestion and absorption;Carbohydrate digestion and absorption;Proximal tubule bicarbonate reclamation;Aldosterone-regulated sodium reabsorption;Salivary secretion;Cardiac muscle contraction
	sp|P07379|PCKGC_RAT	Phosphoenolpyruvate carboxykinase, cytosolic [GTP] OS=Rattus norvegicus GN=Pck1 PE=1 SV=1	down	0.56983	6.89e-06	response to stimulus;metabolic process;biological regulation;cellular process	organelle;cell part;cell	binding;catalytic activity	Glycolysis / Gluconeogenesis;Adipocytokine signaling pathway;Biosynthesis of secondary metabolites;Metabolic pathways;Proximal tubule bicarbonate reclamation;Pyruvate metabolism;Microbial metabolism in diverse environments;Insulin signaling pathway;Citrate cycle (TCA cycle);PPAR signaling pathway
	sp|P11711|CP2A1_RAT	Cytochrome P450 2A1 OS=Rattus norvegicus GN=Cyp2a1 PE=1 SV=2	down	0.602348	0.000130239	metabolic process;cellular process	organelle;cell part;cell;organelle part	binding;catalytic activity	Metabolic pathways;Caffeine metabolism;Drug metabolism - other enzymes;Retinol metabolism;Drug metabolism - cytochrome P450
	sp|P14141|CAH3_RAT	Carbonic anhydrase 3 OS=Rattus norvegicus GN=Ca3 PE=1 SV=3	down	0.516025	0.000142247	response to stimulus;establishment of localization;localization;metabolic process;cellular process	cell part;cell	binding;catalytic activity	Nitrogen metabolism
	sp|P12938|CP2D3_RAT	Cytochrome P450 2D3 OS=Rattus norvegicus GN=Cyp2d3 PE=2 SV=2	down	0.42217	6.42e-05	response to stimulus	organelle;cell part;cell;organelle part	binding;catalytic activity	Drug metabolism - cytochrome P450
	sp|P21213|HUTH_RAT	Histidine ammonia-lyase OS=Rattus norvegicus GN=Hal PE=1 SV=1	down	0.653306	2.62e-05	metabolic process;cellular process	cell part;cell	catalytic activity	Metabolic pathways;Histidine metabolism;Nitrogen metabolism
	tr|F1LS40|F1LS40_RAT	Collagen alpha-2(I) chain OS=Rattus norvegicus GN=Col1a2 PE=4 SV=2	down	0.353584	0.0166274	immune system process;regulation of biological process;cellular component organization or biogenesis;developmental process;multicellular organismal process;cellular process;response to stimulus;signaling;locomotion;biological regulation	extracellular region part;extracellular region;organelle;cell part;cell;organelle part	binding	ECM-receptor interaction;Focal adhesion;Amoebiasis;Protein digestion and absorption
	sp|Q09073|ADT2_RAT	ADP/ATP translocase 2 OS=Rattus norvegicus GN=Slc25a5 PE=1 SV=3	down	0.636729	4.9e-05	reproductive process;reproduction;establishment of localization;cellular process;signaling;viral reproduction;localization;biological regulation;metabolic process	organelle;cell part;cell;organelle part	transporter activity;binding	Parkinson's disease;Calcium signaling pathway;Huntington's disease
	sp|P05183|CP3A2_RAT	Cytochrome P450 3A2 OS=Rattus norvegicus GN=Cyp3a2 PE=1 SV=2	down	0.663813	3.01e-05	response to stimulus;metabolic process;cellular process	organelle;cell part;cell;organelle part	binding;catalytic activity	Linoleic acid metabolism;Aminobenzoate degradation;Drug metabolism - other enzymes;Retinol metabolism;Metabolism of xenobiotics by cytochrome P450;Drug metabolism - cytochrome P450;Metabolic pathways;Steroid hormone biosynthesis;Microbial metabolism in diverse environments
	sp|P05182|CP2E1_RAT	Cytochrome P450 2E1 OS=Rattus norvegicus GN=Cyp2e1 PE=1 SV=4	down	0.481802	7.21e-06	response to stimulus;metabolic process;cellular process	organelle;cell part;cell;organelle part	binding;catalytic activity	Linoleic acid metabolism;Metabolic pathways;Arachidonic acid metabolism;Metabolism of xenobiotics by cytochrome P450;Drug metabolism - cytochrome P450
	sp|Q9ES38|S27A5_RAT	Bile acyl-CoA synthetase OS=Rattus norvegicus GN=Slc27a5 PE=1 SV=1	down	0.538993	2.15e-05	establishment of localization;localization;metabolic process;cellular process	organelle;macromolecular complex;cell part;cell;organelle part	transporter activity;binding;catalytic activity	Metabolic pathways;Primary bile acid biosynthesis;Bile secretion;PPAR signaling pathway
	tr|E9PSX6|E9PSX6_RAT	Calcium-transporting ATPase OS=Rattus norvegicus GN=Atp2a2 PE=3 SV=2	down	0.397145	9.86e-07	regulation of biological process;establishment of localization;developmental process;multicellular organismal process;cellular process;response to stimulus;biological adhesion;signaling;localization;biological regulation;metabolic process	organelle;macromolecular complex;cell part;cell;organelle part	transporter activity;binding;catalytic activity	Pancreatic secretion;Alzheimer's disease;Calcium signaling pathway
	sp|P08542|UDB17_RAT	UDP-glucuronosyltransferase 2B17 OS=Rattus norvegicus GN=Ugt2b17 PE=2 SV=2	down	0.610347	0.00535156	response to stimulus;multi-organism process;metabolic process;cellular process	organelle;cell part;cell	catalytic activity	Ascorbate and aldarate metabolism;Drug metabolism - other enzymes;Retinol metabolism;Pentose and glucuronate interconversions;Porphyrin and chlorophyll metabolism;Starch and sucrose metabolism;Metabolism of xenobiotics by cytochrome P450;Drug metabolism - cytochrome P450;Metabolic pathways;Steroid hormone biosynthesis;Other types of O-glycan biosynthesis
	sp|P50169|RDH3_RAT	Retinol dehydrogenase 3 OS=Rattus norvegicus GN=Rdh3 PE=1 SV=1	down	0.455701	0.00213071	metabolic process;biological regulation;cellular process	organelle;cell part;cell	binding;catalytic activity	Metabolic pathways;Retinol metabolism
	tr|O88331|O88331_RAT	P-glycoprotein sister OS=Rattus norvegicus GN=Abcb11 PE=2 SV=1	down	0.566526	7.24e-05				ABC transporters;Bile secretion
	sp|P13221|AATC_RAT	Aspartate aminotransferase, cytoplasmic OS=Rattus norvegicus GN=Got1 PE=1 SV=3	down	0.401037	7.87e-07	response to stimulus;metabolic process;biological regulation;cellular process	organelle;cell part;cell	binding;catalytic activity	Alanine, aspartate and glutamate metabolism;Cysteine and methionine metabolism;Phenylalanine, tyrosine and tryptophan biosynthesis;Tropane, piperidine and pyridine alkaloid biosynthesis;Novobiocin biosynthesis;Biosynthesis of secondary metabolites;Metabolic pathways;Phenylalanine metabolism;Carbon fixation in photosynthetic organisms;Microbial metabolism in diverse environments;Isoquinoline alkal…
	sp|P13107|CP2B3_RAT	Cytochrome P450 2B3 OS=Rattus norvegicus GN=Cyp2b3 PE=2 SV=1	down	0.210116	6.85e-07	response to stimulus;metabolic process;cellular process	organelle;cell part;cell;organelle part	binding;catalytic activity	Metabolic pathways;Retinol metabolism;Arachidonic acid metabolism;Metabolism of xenobiotics by cytochrome P450;Drug metabolism - cytochrome P450
	sp|Q4KLP0|DHTK1_RAT	Probable 2-oxoglutarate dehydrogenase E1 component DHKTD1, mitochondrial OS=Rattus norvegicus GN=Dhtkd1 PE=2 SV=1	down	0.505713	4.25e-06	metabolic process;cellular process	organelle;cell part;cell	binding;catalytic activity
	sp|Q5QE80|AOXC_RAT	Aldehyde oxidase 3 OS=Rattus norvegicus GN=Aox3 PE=1 SV=1	down	0.372383	8.17e-09			binding;catalytic activity	Tryptophan metabolism;Vitamin B6 metabolism;Drug metabolism - cytochrome P450;Metabolic pathways;Nicotinate and nicotinamide metabolism;Valine, leucine and isoleucine degradation;Microbial metabolism in diverse environments;Tyrosine metabolism
	sp|Q63120|MRP2_RAT	Canalicular multispecific organic anion transporter 1 OS=Rattus norvegicus GN=Abcc2 PE=2 SV=1	down	0.639958	0.00441297	response to stimulus;establishment of localization;localization;metabolic process;biological regulation;cellular process	cell part;cell	transporter activity;binding;catalytic activity	ABC transporters;Bile secretion
	sp|P70473|AMACR_RAT	Alpha-methylacyl-CoA racemase OS=Rattus norvegicus GN=Amacr PE=1 SV=3	down	0.594255	0.0493953	metabolic process;cellular process	organelle;cell part;cell;organelle part	binding;catalytic activity	Metabolic pathways;Primary bile acid biosynthesis;Peroxisome
	sp|Q64565|AGT2_RAT	Alanine--glyoxylate aminotransferase 2, mitochondrial OS=Rattus norvegicus GN=Agxt2 PE=1 SV=2	down	0.531825	0.00255317	metabolic process;cellular process	organelle;cell part;cell;organelle part	binding;catalytic activity	Metabolic pathways;Alanine, aspartate and glutamate metabolism;Glycine, serine and threonine metabolism
	sp|P36365|FMO1_RAT	Dimethylaniline monooxygenase [N-oxide-forming] 1 OS=Rattus norvegicus GN=Fmo1 PE=1 SV=2	down	0.306193	3.47e-07	response to stimulus;multi-organism process;metabolic process;cellular process	organelle;cell part;cell;organelle part	binding;catalytic activity	Methane metabolism;Microbial metabolism in diverse environments;Drug metabolism - cytochrome P450
	sp|P20814|CP2CD_RAT	Cytochrome P450 2C13, male-specific OS=Rattus norvegicus GN=Cyp2c13 PE=1 SV=1	down	0.300611	3.86e-07		organelle;cell part;cell;organelle part	binding;catalytic activity	Linoleic acid metabolism;Metabolic pathways;Retinol metabolism;Arachidonic acid metabolism;Metabolism of xenobiotics by cytochrome P450;Drug metabolism - cytochrome P450
	sp|P85968|6PGD_RAT	6-phosphogluconate dehydrogenase, decarboxylating OS=Rattus norvegicus GN=Pgd PE=1 SV=1	down	0.600333	0.000116325	metabolic process;cellular process	organelle;cell part;cell	binding;catalytic activity	Metabolic pathways;Glutathione metabolism;Microbial metabolism in diverse environments;Pentose phosphate pathway;Biosynthesis of secondary metabolites
	sp|P25235|RPN2_RAT	Dolichyl-diphosphooligosaccharide--protein glycosyltransferase subunit 2 OS=Rattus norvegicus GN=Rpn2 PE=2 SV=2	down	0.48655	7.37e-05	response to stimulus;establishment of localization;localization;metabolic process;cellular process	organelle;cell part;cell;organelle part	binding;catalytic activity	N-Glycan biosynthesis;Metabolic pathways;Protein processing in endoplasmic reticulum
	sp|P20816|CP4A2_RAT	Cytochrome P450 4A2 OS=Rattus norvegicus GN=Cyp4a2 PE=1 SV=2	down	0.228145	0.00545859	response to stimulus;regulation of biological process;establishment of localization;localization;metabolic process;biological regulation;multicellular organismal process;cellular process	organelle;cell part;cell;organelle part	binding;catalytic activity	Vascular smooth muscle contraction;Metabolic pathways;Retinol metabolism;Arachidonic acid metabolism;PPAR signaling pathway;Fatty acid metabolism
	sp|P04799|CP1A2_RAT	Cytochrome P450 1A2 OS=Rattus norvegicus GN=Cyp1a2 PE=1 SV=2	down	0.384332	1.22e-06	response to stimulus;multi-organism process;developmental process;metabolic process;biological regulation;multicellular organismal process;cellular process	organelle;cell part;cell;organelle part	binding;catalytic activity	Linoleic acid metabolism;Tryptophan metabolism;Metabolic pathways;Caffeine metabolism;Retinol metabolism;Metabolism of xenobiotics by cytochrome P450;Drug metabolism - cytochrome P450
	sp|Q9ES21|SAC1_RAT	Phosphatidylinositide phosphatase SAC1 OS=Rattus norvegicus GN=Sacm1l PE=1 SV=1	down	0.48913	1.65e-05	metabolic process;cellular process	organelle;macromolecular complex;cell part;cell;organelle part		Inositol phosphate metabolism;Metabolic pathways;Phosphatidylinositol signaling system
	sp|P04182|OAT_RAT	Ornithine aminotransferase, mitochondrial OS=Rattus norvegicus GN=Oat PE=1 SV=1	down	0.41548	8.93e-05	metabolic process;multicellular organismal process;cellular process	organelle;cell part;cell;organelle part	binding;catalytic activity	Metabolic pathways;Arginine and proline metabolism;Biosynthesis of secondary metabolites
	sp|O88989|MDHC_RAT	Malate dehydrogenase, cytoplasmic OS=Rattus norvegicus GN=Mdh1 PE=1 SV=3	down	0.564819	0.0384621	metabolic process;cellular process	organelle;cell part;cell;organelle part	binding;catalytic activity	Glyoxylate and dicarboxylate metabolism;Metabolic pathways;Proximal tubule bicarbonate reclamation;Carbon fixation in photosynthetic organisms;Pyruvate metabolism;Microbial metabolism in diverse environments;Citrate cycle (TCA cycle);Biosynthesis of secondary metabolites
	sp|P10634|CP2DQ_RAT	Cytochrome P450 2D26 OS=Rattus norvegicus GN=Cyp2d26 PE=2 SV=2	down	0.295782	4.35e-08	response to stimulus	organelle;cell part;cell;organelle part	binding;catalytic activity	Drug metabolism - cytochrome P450
	tr|G3V743|G3V743_RAT	Glucosidase 1 OS=Rattus norvegicus GN=Mogs PE=4 SV=1	down	0.493282	9.27e-05	metabolic process;cellular process	organelle;cell part;cell;organelle part	catalytic activity	N-Glycan biosynthesis;Metabolic pathways;Protein processing in endoplasmic reticulum
	tr|G3V741|G3V741_RAT	Phosphate carrier protein, mitochondrial OS=Rattus norvegicus GN=Slc25a3 PE=3 SV=1	down	0.630102	0.000191258	establishment of localization;localization;metabolic process;cellular process	organelle;cell part;cell;organelle part	transporter activity
	sp|P05178|CP2C6_RAT	Cytochrome P450 2C6 OS=Rattus norvegicus GN=Cyp2c6 PE=2 SV=2	down	0.563522	0.000115088	response to stimulus;metabolic process;cellular process	organelle;cell part;cell;organelle part	binding;catalytic activity	Linoleic acid metabolism;Metabolic pathways;Retinol metabolism;Arachidonic acid metabolism;Metabolism of xenobiotics by cytochrome P450;Drug metabolism - cytochrome P450
	sp|Q07523|HAOX2_RAT	Hydroxyacid oxidase 2 OS=Rattus norvegicus GN=Hao2 PE=1 SV=2	down	0.576047	0.000974818	cellular component organization or biogenesis;metabolic process;cellular process	organelle;cell part;cell	binding;catalytic activity	Glyoxylate and dicarboxylate metabolism;Metabolic pathways;Peroxisome
	sp|P35565|CALX_RAT	Calnexin OS=Rattus norvegicus GN=Canx PE=1 SV=1	down	0.348912	5.58e-05	immune system process;establishment of localization;cellular component organization or biogenesis;localization;metabolic process;cellular process	organelle;macromolecular complex;cell part;cell;organelle part	binding	Antigen processing and presentation;Phagosome;Protein processing in endoplasmic reticulum
	tr|G3V6I4|G3V6I4_RAT	Protein Marc1 OS=Rattus norvegicus GN=Marc1 PE=4 SV=1	down	0.519097	0.00501813	metabolic process;cellular process	organelle;cell part;cell;organelle part	binding;catalytic activity	Metabolic pathways;Glycosaminoglycan degradation;Lysosome
	tr|Q5U2S7|Q5U2S7_RAT	Proteasome (Prosome, macropain) 26S subunit, non-ATPase, 3 OS=Rattus norvegicus GN=Psmd3 PE=2 SV=1	down	0.634097	0.000249704	immune system process;regulation of biological process;cellular process;response to stimulus;signaling;negative regulation of biological process;biological regulation;metabolic process;death	organelle;macromolecular complex;cell part;cell;organelle part;membrane-enclosed lumen		Proteasome
	tr|F1LR13|F1LR13_RAT	Atlastin-3 OS=Rattus norvegicus GN=Atl3 PE=4 SV=2	down	0.652233	0.00926131	establishment of localization;cellular component organization or biogenesis;localization;metabolic process;cellular process	organelle;cell part;cell;organelle part	binding;catalytic activity
	tr|D3Z9J3|D3Z9J3_RAT	Phospholipid-translocating ATPase OS=Rattus norvegicus GN=Atp11c PE=4 SV=2	down	0.514489	0.0156033	establishment of localization;localization	organelle;cell part;cell;organelle part	transporter activity;binding;catalytic activity
	sp|Q62730|DHB2_RAT	Estradiol 17-beta-dehydrogenase 2 OS=Rattus norvegicus GN=Hsd17b2 PE=2 SV=1	down	0.166835	3.37e-07	response to stimulus;developmental process;metabolic process;multicellular organismal process	organelle;cell part;cell;organelle part	catalytic activity	Metabolic pathways;Steroid hormone biosynthesis
	tr|F1M4A0|F1M4A0_RAT	Protein Tjp1 OS=Rattus norvegicus GN=Tjp1 PE=4 SV=2	down	0.575763	0.00320153	regulation of biological process;cellular component organization or biogenesis;developmental process;multicellular organismal process;cellular process;response to stimulus;signaling;biological regulation;death	organelle;cell part;cell	binding	Adherens junction;Tight junction;Epithelial cell signaling in Helicobacter pylori infection;Gap junction;Vibrio cholerae infection
	tr|D3ZVL1|D3ZVL1_RAT	Protein LOC100912115 OS=Rattus norvegicus GN=LOC100912115 PE=4 SV=2	down	0.621466	0.00480275	biological regulation		enzyme regulator activity
	sp|P10888|COX41_RAT	Cytochrome c oxidase subunit 4 isoform 1, mitochondrial OS=Rattus norvegicus GN=Cox4i1 PE=1 SV=1	down	0.580866	0.000704504	response to stimulus;metabolic process;cellular process	organelle;cell part;cell;organelle part	catalytic activity	Metabolic pathways;Alzheimer's disease;Oxidative phosphorylation;Parkinson's disease;Huntington's disease;Cardiac muscle contraction
	sp|Q6IFW6|K1C10_RAT	Keratin, type I cytoskeletal 10 OS=Rattus norvegicus GN=Krt10 PE=3 SV=1	down	0.430377	6.97e-06	response to stimulus;developmental process;multicellular organismal process;cellular process	organelle;macromolecular complex;cell part;cell;organelle part
	sp|Q5M875|DHB13_RAT	17-beta-hydroxysteroid dehydrogenase 13 OS=Rattus norvegicus GN=Hsd17b13 PE=2 SV=1	down	0.394488	4.34e-05			catalytic activity	Metabolic pathways;Retinol metabolism
	sp|P09875|UD2B1_RAT	UDP-glucuronosyltransferase 2B1 OS=Rattus norvegicus GN=Ugt2b1 PE=2 SV=1	down	0.547824	0.00232317	response to stimulus;multi-organism process;metabolic process;cellular process	organelle;cell part;cell;organelle part	binding;catalytic activity	Ascorbate and aldarate metabolism;Drug metabolism - other enzymes;Retinol metabolism;Pentose and glucuronate interconversions;Porphyrin and chlorophyll metabolism;Starch and sucrose metabolism;Metabolism of xenobiotics by cytochrome P450;Drug metabolism - cytochrome P450;Metabolic pathways;Steroid hormone biosynthesis;Other types of O-glycan biosynthesis
	tr|B0BN52|B0BN52_RAT	Mitochondrial carrier homolog 2 (C. elegans) OS=Rattus norvegicus GN=Mtch2 PE=2 SV=1	down	0.432231	7.21e-05	establishment of localization;localization	organelle;cell part;cell;organelle part
	sp|P15149|CP2A2_RAT	Cytochrome P450 2A2 OS=Rattus norvegicus GN=Cyp2a2 PE=1 SV=1	down	0.282214	8.78e-05	response to stimulus;metabolic process;cellular process	organelle;cell part;cell;organelle part	binding;catalytic activity	Metabolic pathways;Caffeine metabolism;Drug metabolism - other enzymes;Retinol metabolism;Drug metabolism - cytochrome P450
	sp|Q75Q39|TOM70_RAT	Mitochondrial import receptor subunit TOM70 OS=Rattus norvegicus GN=Tomm70a PE=1 SV=1	down	0.57942	0.00202831	establishment of localization;localization;metabolic process;cellular process	organelle;cell part;cell;organelle part	transporter activity;binding
	tr|B4F7C9|B4F7C9_RAT	Protein Stt3a OS=Rattus norvegicus GN=Stt3a PE=2 SV=1	down	0.526461	0.000169405	metabolic process;cellular process	organelle;cell part;cell;organelle part	binding;catalytic activity	N-Glycan biosynthesis;Metabolic pathways;Protein processing in endoplasmic reticulum
	sp|P05370|G6PD_RAT	Glucose-6-phosphate 1-dehydrogenase OS=Rattus norvegicus GN=G6pdx PE=1 SV=3	down	0.431408	0.000386462	immune system process;regulation of biological process;developmental process;multicellular organismal process;cellular process;response to stimulus;growth;biological regulation;metabolic process;death	organelle;cell part;cell;organelle part	binding;catalytic activity	Metabolic pathways;Glutathione metabolism;Microbial metabolism in diverse environments;Pentose phosphate pathway;Biosynthesis of secondary metabolites
	tr|F1LZJ4|F1LZJ4_RAT	Hydroxypyruvate isomerase OS=Rattus norvegicus GN=Hyi PE=3 SV=2	down	0.633596	0.0115933			catalytic activity	Glyoxylate and dicarboxylate metabolism;Metabolic pathways
	sp|P11030|ACBP_RAT	Acyl-CoA-binding protein OS=Rattus norvegicus GN=Dbi PE=1 SV=3	down	0.631753	0.00312544	regulation of biological process;establishment of localization;positive regulation of biological process;developmental process;multicellular organismal process;cellular process;cell proliferation;response to stimulus;signaling;localization;biological regulation;metabolic process	extracellular region part;extracellular region;organelle;cell part;cell	receptor regulator activity;binding	PPAR signaling pathway
	sp|P09527|RAB7A_RAT	Ras-related protein Rab-7a OS=Rattus norvegicus GN=Rab7a PE=1 SV=2	down	0.661778	0.0180915	immune system process;regulation of biological process;establishment of localization;cellular component organization or biogenesis;multicellular organismal process;cellular process;response to stimulus;signaling;negative regulation of biological process;localization;biological regulation;metabolic process	organelle;cell part;cell	binding;catalytic activity	Endocytosis;Phagosome;Amoebiasis
	sp|Q6AYQ8|FAHD1_RAT	Acylpyruvase FAHD1, mitochondrial OS=Rattus norvegicus GN=Fahd1 PE=2 SV=1	down	0.642351	0.0448437		organelle;cell part;cell;organelle part	binding;catalytic activity
	tr|Q1HEC0|Q1HEC0_RAT	Acetyl-Coenzyme A carboxylase 2 OS=Rattus norvegicus GN=Acacb PE=2 SV=1	down	0.646437	0.0184149	response to stimulus;regulation of biological process;establishment of localization;cellular component organization or biogenesis;positive regulation of biological process;localization;metabolic process;biological regulation;cellular process	organelle;cell part;cell	binding;catalytic activity	Metabolic pathways;Propanoate metabolism;Fatty acid biosynthesis;Pyruvate metabolism;Insulin signaling pathway
	tr|B0BNG3|B0BNG3_RAT	Lman2 protein OS=Rattus norvegicus GN=Lman2 PE=2 SV=1	down	0.498544	0.00103646	establishment of localization;localization	organelle;cell part;cell;organelle part	binding	Protein processing in endoplasmic reticulum
	sp|Q68FT5|BHMT2_RAT	S-methylmethionine--homocysteine S-methyltransferase BHMT2 OS=Rattus norvegicus GN=Bhmt2 PE=2 SV=1	down	0.575608	0.0222316	metabolic process;cellular process	cell part;cell	binding;catalytic activity	Metabolic pathways;Glycine, serine and threonine metabolism;Cysteine and methionine metabolism
	tr|F1LMK6|F1LMK6_RAT	L-serine dehydratase/L-threonine deaminase OS=Rattus norvegicus GN=Sds PE=4 SV=1	down	0.601263	0.0108332	response to stimulus;metabolic process;cellular process	organelle;cell part;cell	binding;catalytic activity	Metabolic pathways;Glycine, serine and threonine metabolism;Cysteine and methionine metabolism;Biosynthesis of secondary metabolites
	tr|G3V6K6|G3V6K6_RAT	Receptor protein-tyrosine kinase OS=Rattus norvegicus GN=Egfr PE=3 SV=1	down	0.504655	0.00152269	positive regulation of biological process;developmental process;multicellular organismal process;cellular process;signaling;negative regulation of biological process;metabolic process;biological regulation;death;regulation of biological process;cellular component organization or biogenesis;establishment of localization;rhythmic process;cell proliferation;biological adhesion;response to stimulus;l…	extracellular region part;extracellular region;organelle;macromolecular complex;cell part;cell;organelle part	enzyme regulator activity;molecular transducer activity;binding;catalytic activity	Regulation of actin cytoskeleton;GnRH signaling pathway;Focal adhesion;Endocytosis;MAPK signaling pathway - fly;Dorso-ventral axis formation;Endometrial cancer;Adherens junction;Glioma;Melanoma;MAPK signaling pathway;Cytokine-cytokine receptor interaction;Prostate cancer;Pancreatic cancer;Hepatitis C;ErbB signaling pathway;Gap junction;Non-small cell lung cancer;Pathways in cancer;Epithelial cell…
	sp|Q5FVR2|TYPH_RAT	Thymidine phosphorylase OS=Rattus norvegicus GN=Tymp PE=2 SV=1	down	0.602216	0.0359419	response to stimulus;cellular component organization or biogenesis;developmental process;metabolic process;cellular process	cell part;cell	binding;catalytic activity	Metabolic pathways;Drug metabolism - other enzymes;Bladder cancer;Pyrimidine metabolism
	sp|O88269|MRP6_RAT	Multidrug resistance-associated protein 6 OS=Rattus norvegicus GN=Abcc6 PE=2 SV=1	down	0.615433	0.0140444	metabolic process;cellular process	cell part;cell	transporter activity;catalytic activity	ABC transporters
	tr|G3V6H5|G3V6H5_RAT	Mitochondrial 2-oxoglutarate/malate carrier protein OS=Rattus norvegicus GN=Slc25a11 PE=3 SV=1	down	0.657856	0.0154974	establishment of localization;localization;metabolic process;cellular process	organelle;cell part;cell;organelle part	transporter activity	Proximal tubule bicarbonate reclamation
	sp|O88994|MARC2_RAT	Mitochondrial amidoxime reducing component 2 OS=Rattus norvegicus GN=Marc2 PE=2 SV=1	down	0.471767	0.000167737	metabolic process;cellular process	organelle;cell part;cell;organelle part	binding;catalytic activity	Metabolic pathways;Glycosaminoglycan degradation;Lysosome
	sp|P09139|SPYA_RAT	Serine--pyruvate aminotransferase, mitochondrial OS=Rattus norvegicus GN=Agxt PE=1 SV=1	down	0.633921	0.0445283	response to stimulus;establishment of localization;localization;metabolic process;cellular process	organelle;cell part;cell;organelle part	binding;catalytic activity	Metabolic pathways;Methane metabolism;Alanine, aspartate and glutamate metabolism;Glycine, serine and threonine metabolism;Microbial metabolism in diverse environments;Biosynthesis of secondary metabolites;Peroxisome
	sp|O35509|RB11B_RAT	Ras-related protein Rab-11B OS=Rattus norvegicus GN=Rab11b PE=1 SV=4	down	0.512601	0.02859	regulation of biological process;establishment of localization;cellular process;pigmentation;response to stimulus;signaling;localization;biological regulation;metabolic process	organelle;cell part;cell	binding;catalytic activity	Endocytosis;Vasopressin-regulated water reabsorption
	tr|F1LND7|F1LND7_RAT	Farnesyl pyrophosphate synthase OS=Rattus norvegicus GN=Fdps PE=3 SV=2	down	0.20342	5.79e-06	reproductive process;reproduction;regulation of biological process;positive regulation of biological process;developmental process;multicellular organismal process;cellular process;response to stimulus;viral reproduction;biological regulation;metabolic process	organelle;cell part;cell;organelle part;membrane-enclosed lumen	binding;catalytic activity	Metabolic pathways;Biosynthesis of secondary metabolites;Terpenoid backbone biosynthesis
	tr|Q4KLK7|Q4KLK7_RAT	Nucleolar protein 5A OS=Rattus norvegicus GN=Nop56 PE=2 SV=1	down	0.580523	0.0311656	cellular component organization or biogenesis;death;cellular process	organelle;macromolecular complex;cell part;cell;organelle part;membrane-enclosed lumen	binding	Spliceosome
	tr|B3SVE9|B3SVE9_RAT	Neuroprotective protein 13 OS=Rattus norvegicus GN=Tecr PE=2 SV=1	down	0.450381	0.000151507	metabolic process;cellular process	organelle;cell part;cell;organelle part	catalytic activity	Biosynthesis of unsaturated fatty acids
	sp|Q5FVQ4|MLEC_RAT	Malectin OS=Rattus norvegicus GN=Mlec PE=2 SV=1	down	0.605928	0.0316276	metabolic process;cellular process	organelle;cell part;cell;organelle part	binding
	tr|Q6AY58|Q6AY58_RAT	B-cell receptor-associated protein 31 OS=Rattus norvegicus GN=Bcap31 PE=2 SV=1	down	0.467003	0.00137321	immune system process;regulation of biological process;establishment of localization;cellular component organization or biogenesis;cellular process;response to stimulus;signaling;localization;biological regulation	organelle;cell part;cell;organelle part	binding	Protein processing in endoplasmic reticulum
	tr|G3V7W7|G3V7W7_RAT	Alanyl (Membrane) aminopeptidase OS=Rattus norvegicus GN=Anpep PE=4 SV=1	down	0.62494	0.00097812	reproductive process;reproduction;regulation of biological process;establishment of localization;developmental process;multicellular organismal process;cellular process;viral reproduction;localization;biological regulation;metabolic process	organelle;cell part;cell	binding;catalytic activity	Renin-angiotensin system;Metabolic pathways;Glutathione metabolism;Hematopoietic cell lineage
	sp|Q5XI89|NXPE4_RAT	NXPE family member 4 OS=Rattus norvegicus GN=Nxpe4 PE=2 SV=1	down	0.615979	0.0307591
	tr|F1LZC5|F1LZC5_RAT	Protein Ndufa13 (Fragment) OS=Rattus norvegicus GN=Ndufa13 PE=4 SV=1	down	0.607836	0.0494196	regulation of biological process;establishment of localization;cellular component organization or biogenesis;positive regulation of biological process;cellular process;response to stimulus;growth;signaling;localization;biological regulation;metabolic process;death	organelle;cell part;cell;organelle part;membrane-enclosed lumen	binding;catalytic activity	Alzheimer's disease;Oxidative phosphorylation;Parkinson's disease;Huntington's disease
	tr|F1LN92|F1LN92_RAT	Protein Afg3l2 OS=Rattus norvegicus GN=Afg3l2 PE=3 SV=1	down	0.427591	0.0169857	cellular component organization or biogenesis;developmental process;multicellular organismal process;cellular process;response to stimulus;growth;signaling;biological regulation;metabolic process;death	organelle;cell part;cell;organelle part	binding;catalytic activity
	tr|M3ZCQ0|M3ZCQ0_RAT	Sulfotransferase OS=Rattus norvegicus GN=Sult2a1 PE=3 SV=1	down	0.492932	0.00415043	response to stimulus;metabolic process;cellular process	cell part;cell	binding;catalytic activity	Steroid hormone biosynthesis;Microbial metabolism in diverse environments;Sulfur metabolism;Bile secretion
	tr|Q6I7R1|Q6I7R1_RAT	Dehydrogenase/reductase (SDR family) member 7 OS=Rattus norvegicus GN=Dhrs7l1 PE=2 SV=1	down	0.460906	0.00872531			catalytic activity
	sp|Q4KLL4|TM9S4_RAT	Transmembrane 9 superfamily member 4 OS=Rattus norvegicus GN=Tm9sf4 PE=2 SV=1	down	0.6083	0.0438031		cell part;cell
	sp|Q5XI22|THIC_RAT	Acetyl-CoA acetyltransferase, cytosolic OS=Rattus norvegicus GN=Acat2 PE=1 SV=1	down	0.275314	0.00338851	metabolic process	organelle;cell part;cell;organelle part;membrane-enclosed lumen	catalytic activity	Tryptophan metabolism;Synthesis and degradation of ketone bodies;Biosynthesis of secondary metabolites;Butanoate metabolism;Lysine degradation;Metabolic pathways;Propanoate metabolism;Benzoate degradation;Valine, leucine and isoleucine degradation;Pyruvate metabolism;Microbial metabolism in diverse environments;Two-component system;Terpenoid backbone biosynthesis;Fatty acid metabolism
	tr|Q9WVT5|Q9WVT5_RAT	Sterol 12alpha-hydroxylase P450 OS=Rattus norvegicus GN=Cyp8b1 PE=2 SV=1	down	0.340143	0.00100337	response to stimulus;metabolic process;cellular process	organelle;cell part;cell;organelle part	binding;catalytic activity	Metabolic pathways;Primary bile acid biosynthesis;PPAR signaling pathway
	tr|E9PTU4|E9PTU4_RAT	Myosin-11 OS=Rattus norvegicus GN=Myh11 PE=4 SV=2	down	0.649514	0.0217246	response to stimulus;cellular component organization or biogenesis;developmental process;locomotion;multicellular organismal process;cellular process	organelle;macromolecular complex;cell part;cell;organelle part	structural molecule activity;binding;catalytic activity	Viral myocarditis;Tight junction
	tr|D4A4P4|D4A4P4_RAT	Protein Flad1 OS=Rattus norvegicus GN=Flad1 PE=4 SV=2	down	0.664638	0.0292058	metabolic process;cellular process	cell part;cell	binding;catalytic activity	Metabolic pathways;Riboflavin metabolism
	sp|Q9Z1W6|LYRIC_RAT	Protein LYRIC OS=Rattus norvegicus GN=Mtdh PE=2 SV=2	down	0.45613	0.019707	response to stimulus;regulation of biological process;signaling;positive regulation of biological process;developmental process;metabolic process;biological regulation;multicellular organismal process;death;cellular process	organelle;cell part;cell;organelle part;membrane-enclosed lumen	protein binding transcription factor activity;binding
	sp|P04166|CYB5B_RAT	Cytochrome b5 type B OS=Rattus norvegicus GN=Cyb5b PE=1 SV=2	down	0.383827	0.00464429	establishment of localization;localization;metabolic process;biological regulation;cellular process	organelle;cell part;cell;organelle part	enzyme regulator activity;electron carrier activity;binding	Biosynthesis of unsaturated fatty acids;Ubiquitin mediated proteolysis;alpha-Linolenic acid metabolism;PPAR signaling pathway
	tr|B5DEX7|B5DEX7_RAT	Atp13a1 protein (Fragment) OS=Rattus norvegicus GN=Atp13a1 PE=2 SV=1	down	0.634647	0.0495152	establishment of localization;localization	cell part;cell	transporter activity;binding;catalytic activity
	sp|Q62733|LAP2_RAT	Lamina-associated polypeptide 2, isoform beta OS=Rattus norvegicus GN=Tmpo PE=1 SV=3	down	0.450358	0.0168448	cellular component organization or biogenesis;metabolic process;cellular process	organelle;cell part;cell;organelle part	binding
	tr|G3V6W2|G3V6W2_RAT	Prolactin regulatory element-binding protein OS=Rattus norvegicus GN=Preb PE=4 SV=1	down	0.637072	0.0491929	regulation of biological process;establishment of localization;cellular component organization or biogenesis;cellular process;response to stimulus;signaling;localization;biological regulation;metabolic process	organelle;cell part;cell;organelle part	binding;nucleic acid binding transcription factor activity	Protein processing in endoplasmic reticulum
	tr|G3V872|G3V872_RAT	Glutamic pyruvate transaminase (Alanine aminotransferase) 2 (Predicted), isoform CRA_b OS=Rattus norvegicus GN=Gpt2 PE=4 SV=1	down	0.466047	0.0103391	metabolic process;cellular process	organelle;cell part;cell;organelle part	binding;catalytic activity	Metabolic pathways;Alanine, aspartate and glutamate metabolism;Carbon fixation in photosynthetic organisms;Microbial metabolism in diverse environments
	sp|Q8CFN2|CDC42_RAT	Cell division control protein 42 homolog OS=Rattus norvegicus GN=Cdc42 PE=1 SV=2	down	0.51676	0.0459552	positive regulation of biological process;developmental process;multicellular organismal process;cellular process;growth;signaling;metabolic process;biological regulation;death;immune system process;regulation of biological process;cellular component organization or biogenesis;establishment of localization;cell proliferation;biological adhesion;response to stimulus;localization;locomotion	organelle;cell part;cell;organelle part	binding;catalytic activity	Axon guidance;Regulation of actin cytoskeleton;GnRH signaling pathway;Focal adhesion;Renal cell carcinoma;Endocytosis;VEGF signaling pathway;Leukocyte transendothelial migration;Shigellosis;Adherens junction;MAPK signaling pathway;Tight junction;Pancreatic cancer;Pathogenic Escherichia coli infection;T cell receptor signaling pathway;Fc gamma R-mediated phagocytosis;Neurotrophin signaling pathway…
	tr|F1LSA2|F1LSA2_RAT	Cytochrome P450 2B2 OS=Rattus norvegicus GN=Cyp2b2 PE=3 SV=2	down	0.429655	0.00472236	response to stimulus;metabolic process;cellular process	organelle;cell part;cell;organelle part	binding;catalytic activity	Metabolic pathways;Retinol metabolism;Arachidonic acid metabolism;Metabolism of xenobiotics by cytochrome P450;Drug metabolism - cytochrome P450
	sp|Q3B7U9|FKBP8_RAT	Peptidyl-prolyl cis-trans isomerase FKBP8 OS=Rattus norvegicus GN=Fkbp8 PE=2 SV=1	down	0.549297	0.0238962
	tr|F7FCW3|F7FCW3_RAT	Vitamin K-dependent gamma-carboxylase OS=Rattus norvegicus GN=Ggcx PE=4 SV=1	down	0.534155	0.0484066	response to stimulus;developmental process;metabolic process;biological regulation;multicellular organismal process;cellular process	organelle;cell part;cell;organelle part	binding;catalytic activity
	sp|D3ZAF6|ATPK_RAT	ATP synthase subunit f, mitochondrial OS=Rattus norvegicus GN=Atp5j2 PE=1 SV=1	down	0.524183	0.0300443	establishment of localization;localization;metabolic process;cellular process	organelle;macromolecular complex;cell part;cell;organelle part	transporter activity;catalytic activity	Metabolic pathways;Oxidative phosphorylation
	sp|Q08602|PGTA_RAT	Geranylgeranyl transferase type-2 subunit alpha OS=Rattus norvegicus GN=Rabggta PE=1 SV=1	down	0.566455	0.00963131	metabolic process;multicellular organismal process;cellular process		binding;catalytic activity
	tr|E9PTA5|E9PTA5_RAT	Protein Pign OS=Rattus norvegicus GN=Pign PE=4 SV=2	down	0.448083	0.0357938	metabolic process;cellular process	organelle;cell part;cell;organelle part	catalytic activity	Metabolic pathways;Glycosylphosphatidylinositol(GPI)-anchor biosynthesis
	sp|Q64654|CP51A_RAT	Lanosterol 14-alpha demethylase OS=Rattus norvegicus GN=Cyp51a1 PE=2 SV=1	down	0.276366	0.00550347	metabolic process;cellular process	organelle;cell part;cell;organelle part	binding;catalytic activity	Metabolic pathways;Steroid biosynthesis;Biosynthesis of secondary metabolites
	tr|G3V9X8|G3V9X8_RAT	Magnesium transporter protein 1 OS=Rattus norvegicus GN=Magt1 PE=4 SV=2	down	0.532879	0.0331643	establishment of localization;localization;metabolic process;biological regulation;multicellular organismal process;cellular process	organelle;cell part;cell;organelle part	transporter activity	N-Glycan biosynthesis;Metabolic pathways;Protein processing in endoplasmic reticulum
	sp|Q9Z2Z8|DHCR7_RAT	7-dehydrocholesterol reductase OS=Rattus norvegicus GN=Dhcr7 PE=2 SV=1	down	0.202388	0.00363842	cell proliferation;growth;developmental process;metabolic process;multicellular organismal process;cellular process	organelle;cell part;cell;organelle part	catalytic activity	Metabolic pathways;Steroid biosynthesis;Biosynthesis of secondary metabolites
	sp|P20817|CP4AE_RAT	Cytochrome P450 4A14 OS=Rattus norvegicus GN=Cyp4a14 PE=1 SV=2	down	0.284988	0.0337785	response to stimulus;regulation of biological process;establishment of localization;localization;metabolic process;biological regulation;multicellular organismal process;cellular process	organelle;cell part;cell;organelle part	binding;catalytic activity	Vascular smooth muscle contraction;Metabolic pathways;Retinol metabolism;Arachidonic acid metabolism;PPAR signaling pathway;Fatty acid metabolism
	tr|D3ZNJ5|D3ZNJ5_RAT	Protein Inmt OS=Rattus norvegicus GN=Inmt PE=4 SV=1	down	0.280436	0.00985711	response to stimulus	cell part;cell	catalytic activity	Tryptophan metabolism;Metabolic pathways;Nicotinate and nicotinamide metabolism
	tr|F1M1B3|F1M1B3_RAT	Protein RGD1564420 OS=Rattus norvegicus GN=RGD1564420 PE=4 SV=2	down	0.523137	0.0119727	death	organelle;macromolecular complex;cell part;cell
	tr|D4AE09|D4AE09_RAT	Cytochrome P450, family 39, subfamily a, polypeptide 1 (Predicted), isoform CRA_a OS=Rattus norvegicus GN=Cyp39a1 PE=4 SV=1	down	0.463745	0.0334597	metabolic process;cellular process	organelle;cell part;cell;organelle part	binding;catalytic activity	Primary bile acid biosynthesis
	tr|Q6DUH4|Q6DUH4_RAT	SWI/SNF-related matrix-associated actin-dependent regulator of chromatin a2 OS=Rattus norvegicus GN=Smarca2 PE=2 SV=1	down	0.395477	0.0295275	cell proliferation;growth;cellular component organization or biogenesis;metabolic process;biological regulation;cellular process	organelle;macromolecular complex;cell part;cell;organelle part;membrane-enclosed lumen	protein binding transcription factor activity;binding;catalytic activity
	sp|Q7TQ20|DNJC2_RAT	DnaJ homolog subfamily C member 2 OS=Rattus norvegicus GN=Dnajc2 PE=2 SV=1	down	0.380052	0.0281219	growth;cellular component organization or biogenesis;metabolic process;biological regulation;cellular process	organelle;cell part;cell;organelle part	binding
	tr|G3V6P7|G3V6P7_RAT	Myosin, heavy polypeptide 9, non-muscle OS=Rattus norvegicus GN=LOC100911597 PE=4 SV=1	up	2.04247	0.000442254	immune system process;regulation of biological process;establishment of localization;cellular component organization or biogenesis;developmental process;multicellular organismal process;cellular process;response to stimulus;biological adhesion;signaling;negative regulation of biological process;localization;locomotion;metabolic process;biological regulation	synapse;organelle;macromolecular complex;cell part;cell;organelle part	transporter activity;binding;catalytic activity	Viral myocarditis;Tight junction
	tr|M0RBF1|M0RBF1_RAT	Complement C3 OS=Rattus norvegicus GN=C3 PE=4 SV=1	up	1.69867	0.00791455	immune system process;regulation of biological process;establishment of localization;cellular component organization or biogenesis;positive regulation of biological process;developmental process;multicellular organismal process;cellular process;response to stimulus;growth;signaling;localization;biological regulation;metabolic process	extracellular region part;extracellular region;organelle;cell part;cell	enzyme regulator activity;binding	Leishmaniasis;Complement and coagulation cascades;Phagosome;Chagas disease;Staphylococcus aureus infection;Systemic lupus erythematosus
	tr|F1M779|F1M779_RAT	Clathrin heavy chain OS=Rattus norvegicus GN=Cltc PE=3 SV=1	up	1.77226	0.00111021	immune system process;regulation of biological process;establishment of localization;cellular component organization or biogenesis;cellular process;response to stimulus;signaling;localization;locomotion;biological regulation	organelle;macromolecular complex;cell part;cell;organelle part	binding	Endocytosis;Bacterial invasion of epithelial cells;Lysosome;Huntington's disease
	sp|P09811|PYGL_RAT	Glycogen phosphorylase, liver form OS=Rattus norvegicus GN=Pygl PE=1 SV=5	up	1.53087	0.00237934	metabolic process;biological regulation;cellular process	cell part;cell	binding;catalytic activity	Insulin signaling pathway;Starch and sucrose metabolism
	sp|P14046|A1I3_RAT	Alpha-1-inhibitor 3 OS=Rattus norvegicus GN=A1i3 PE=1 SV=1	up	6.37504	0.00014578	response to stimulus;regulation of biological process;metabolic process;biological regulation	extracellular region part;extracellular region	enzyme regulator activity	Complement and coagulation cascades
	sp|P63039|CH60_RAT	60 kDa heat shock protein, mitochondrial OS=Rattus norvegicus GN=Hspd1 PE=1 SV=1	up	3.23206	1.01e-10	reproduction;multi-organism process;positive regulation of biological process;developmental process;multicellular organismal process;cellular process;signaling;viral reproduction;negative regulation of biological process;biological regulation;metabolic process;death;immune system process;reproductive process;regulation of biological process;cellular component organization or biogenesis;response t…	extracellular region part;extracellular region;organelle;macromolecular complex;cell part;cell;organelle part	binding;catalytic activity	RNA degradation;Type I diabetes mellitus
	sp|P04762|CATA_RAT	Catalase OS=Rattus norvegicus GN=Cat PE=1 SV=3	up	2.12748	6.65e-08	regulation of biological process;cellular component organization or biogenesis;positive regulation of biological process;developmental process;multicellular organismal process;cellular process;response to stimulus;signaling;biological regulation;metabolic process;death	organelle;cell part;cell;organelle part	binding;catalytic activity;antioxidant activity	Tryptophan metabolism;Metabolic pathways;Methane metabolism;Amyotrophic lateral sclerosis (ALS);Microbial metabolism in diverse environments;Peroxisome
	tr|D4A115|D4A115_RAT	Protein Col6a3 OS=Rattus norvegicus GN=Col6a3 PE=4 SV=2	up	3.22098	1.17e-09	response to stimulus			ECM-receptor interaction;Focal adhesion;Protein digestion and absorption
	sp|P06761|GRP78_RAT	78 kDa glucose-regulated protein OS=Rattus norvegicus GN=Hspa5 PE=1 SV=1	up	2.98948	2.11e-08	regulation of biological process;establishment of localization;developmental process;multicellular organismal process;cellular process;response to stimulus;signaling;localization;biological regulation;metabolic process;death	organelle;macromolecular complex;cell part;cell;organelle part	enzyme regulator activity;binding;catalytic activity	Protein export;Prion diseases;Protein processing in endoplasmic reticulum
	sp|P04785|PDIA1_RAT	Protein disulfide-isomerase OS=Rattus norvegicus GN=P4hb PE=1 SV=2	up	8.29683	5.64e-14	metabolic process;biological regulation;cellular process	organelle;cell part;cell;organelle part	binding;catalytic activity	Protein processing in endoplasmic reticulum
	sp|P11884|ALDH2_RAT	Aldehyde dehydrogenase, mitochondrial OS=Rattus norvegicus GN=Aldh2 PE=1 SV=1	up	2.55501	0.000857198	response to stimulus;signaling;multi-organism process;metabolic process;biological regulation;multicellular organismal process;cellular process	organelle;cell part;cell;organelle part	binding;catalytic activity	Glycerolipid metabolism;Pentose and glucuronate interconversions;Biosynthesis of secondary metabolites;Chloroalkane and chloroalkene degradation;Lysine degradation;Histidine metabolism;Valine, leucine and isoleucine degradation;Pyruvate metabolism;Microbial metabolism in diverse environments;Tryptophan metabolism;Ascorbate and aldarate metabolism;Glycolysis / Gluconeogenesis;beta-Alanine metaboli…
	sp|Q66HD0|ENPL_RAT	Endoplasmin OS=Rattus norvegicus GN=Hsp90b1 PE=1 SV=2	up	2.42706	0.000493294	regulation of biological process;establishment of localization;cellular component organization or biogenesis;cellular process;response to stimulus;signaling;localization;biological regulation;metabolic process;death	organelle;cell part;cell;organelle part	binding	Plant-pathogen interaction;NOD-like receptor signaling pathway;Prostate cancer;Pathways in cancer;Protein processing in endoplasmic reticulum
	sp|Q10758|K2C8_RAT	Keratin, type II cytoskeletal 8 OS=Rattus norvegicus GN=Krt8 PE=1 SV=3	up	1.77971	0.0399385	regulation of biological process;cellular component organization or biogenesis;developmental process;multicellular organismal process;cellular process;response to stimulus;signaling;biological regulation;death	organelle;macromolecular complex;cell part;cell;organelle part;membrane-enclosed lumen	binding
	sp|Q63041|A1M_RAT	Alpha-1-macroglobulin OS=Rattus norvegicus GN=A1m PE=1 SV=1	up	1.86295	1.68e-05	immune system process;regulation of biological process;establishment of localization;positive regulation of biological process;multicellular organismal process;cellular process;response to stimulus;signaling;localization;biological regulation;metabolic process	extracellular region part;extracellular region;organelle;cell part;cell	enzyme regulator activity;binding	Complement and coagulation cascades
	tr|Q6IMZ3|Q6IMZ3_RAT	Annexin OS=Rattus norvegicus GN=Anxa6 PE=2 SV=1	up	1.64108	0.00243047	establishment of localization;localization;multicellular organismal process	organelle;macromolecular complex;cell part;cell	binding
	sp|Q9QXQ0|ACTN4_RAT	Alpha-actinin-4 OS=Rattus norvegicus GN=Actn4 PE=1 SV=2	up	1.7156	0.00394748	response to stimulus;regulation of biological process;establishment of localization;cellular component organization or biogenesis;localization;biological regulation;multicellular organismal process;death;cellular process	organelle;macromolecular complex;cell part;cell;organelle part	binding	Adherens junction;Regulation of actin cytoskeleton;Leukocyte transendothelial migration;Arrhythmogenic right ventricular cardiomyopathy (ARVC);Systemic lupus erythematosus;Tight junction;Focal adhesion;Amoebiasis
	sp|Q66X93|SND1_RAT	Staphylococcal nuclease domain-containing protein 1 OS=Rattus norvegicus GN=Snd1 PE=2 SV=1	up	1.64977	0.025605	reproductive process;reproduction;regulation of biological process;cellular process;negative regulation of biological process;viral reproduction;biological regulation;metabolic process	organelle;macromolecular complex;cell part;cell	protein binding transcription factor activity;catalytic activity
	sp|Q64428|ECHA_RAT	Trifunctional enzyme subunit alpha, mitochondrial OS=Rattus norvegicus GN=Hadha PE=1 SV=2	up	2.17899	4.18e-06	response to stimulus;metabolic process;cellular process	organelle;cell part;cell;organelle part;membrane-enclosed lumen	binding;catalytic activity	Caprolactam degradation;Tryptophan metabolism;Aminobenzoate degradation;Fatty acid elongation in mitochondria;beta-Alanine metabolism;Biosynthesis of secondary metabolites;Butanoate metabolism;Lysine degradation;Metabolic pathways;Biosynthesis of unsaturated fatty acids;Propanoate metabolism;Benzoate degradation;Valine, leucine and isoleucine degradation;Microbial metabolism in diverse environmen…
	sp|P07896|ECHP_RAT	Peroxisomal bifunctional enzyme OS=Rattus norvegicus GN=Ehhadh PE=1 SV=2	up	4.17504	2.22e-16	metabolic process;cellular process	organelle;cell part;cell;organelle part;membrane-enclosed lumen	binding;catalytic activity	Caprolactam degradation;Tryptophan metabolism;Aminobenzoate degradation;beta-Alanine metabolism;Butanoate metabolism;Lysine degradation;Metabolic pathways;Propanoate metabolism;Benzoate degradation;Valine, leucine and isoleucine degradation;Microbial metabolism in diverse environments;PPAR signaling pathway;Peroxisome;Fatty acid metabolism
	sp|P15999|ATPA_RAT	ATP synthase subunit alpha, mitochondrial OS=Rattus norvegicus GN=Atp5a1 PE=1 SV=2	up	1.89825	0.000429463	cell proliferation;establishment of localization;developmental process;localization;metabolic process;multicellular organismal process;cellular process	organelle;macromolecular complex;cell part;cell;organelle part	transporter activity;binding;catalytic activity	Metabolic pathways;Alzheimer's disease;Oxidative phosphorylation;Parkinson's disease;Huntington's disease
	sp|P11598|PDIA3_RAT	Protein disulfide-isomerase A3 OS=Rattus norvegicus GN=Pdia3 PE=1 SV=2	up	4.1931	1.9e-11	immune system process;establishment of localization;localization;metabolic process;biological regulation;death;cellular process	organelle;cell part;cell;organelle part	binding;catalytic activity	Antigen processing and presentation;Protein processing in endoplasmic reticulum
	tr|Q66HT1|Q66HT1_RAT	Fructose-bisphosphate aldolase OS=Rattus norvegicus GN=Aldob PE=2 SV=1	up	1.90893	0.000557669	response to stimulus;regulation of biological process;cellular component organization or biogenesis;metabolic process;biological regulation;cellular process	organelle;cell part;cell;organelle part	binding;catalytic activity	Metabolic pathways;Fructose and mannose metabolism;Carbon fixation in photosynthetic organisms;Glycolysis / Gluconeogenesis;Microbial metabolism in diverse environments;Pentose phosphate pathway;Biosynthesis of secondary metabolites
	tr|Q68G44|Q68G44_RAT	3-hydroxy-3-methylglutaryl-Coenzyme A synthase 2 (Mitochondrial) OS=Rattus norvegicus GN=Hmgcs2 PE=2 SV=1	up	2.17936	0.000280008	response to stimulus;multi-organism process;developmental process;metabolic process;multicellular organismal process;cellular process	organelle;cell part;cell;organelle part	catalytic activity	Metabolic pathways;Valine, leucine and isoleucine degradation;Synthesis and degradation of ketone bodies;Biosynthesis of secondary metabolites;Terpenoid backbone biosynthesis;Butanoate metabolism
	sp|P34058|HS90B_RAT	Heat shock protein HSP 90-beta OS=Rattus norvegicus GN=Hsp90ab1 PE=1 SV=4	up	1.73446	4.02e-06	regulation of biological process;establishment of localization;cellular component organization or biogenesis;cellular process;response to stimulus;signaling;negative regulation of biological process;localization;locomotion;biological regulation;metabolic process;death	organelle;macromolecular complex;cell part;cell	enzyme regulator activity;binding	Antigen processing and presentation;Plant-pathogen interaction;NOD-like receptor signaling pathway;Progesterone-mediated oocyte maturation;Prostate cancer;Pathways in cancer;Protein processing in endoplasmic reticulum
	tr|G3V6S2|G3V6S2_RAT	Aconitate hydratase OS=Rattus norvegicus GN=Aco1 PE=3 SV=1	up	1.77933	0.000729594	response to stimulus;developmental process;metabolic process;biological regulation;multicellular organismal process;cellular process	organelle;cell part;cell	binding;catalytic activity	Glyoxylate and dicarboxylate metabolism;Metabolic pathways;Reductive carboxylate cycle (CO2 fixation);Microbial metabolism in diverse environments;Citrate cycle (TCA cycle);Biosynthesis of secondary metabolites
	tr|G3V6T7|G3V6T7_RAT	Protein disulfide-isomerase A4 OS=Rattus norvegicus GN=Pdia4 PE=3 SV=1	up	3.02281	1.77e-06	establishment of localization;localization;metabolic process;biological regulation;cellular process	organelle;cell part;cell;organelle part	binding;catalytic activity	Protein processing in endoplasmic reticulum;Vibrio cholerae infection
	sp|P63018|HSP7C_RAT	Heat shock cognate 71 kDa protein OS=Rattus norvegicus GN=Hspa8 PE=1 SV=1	up	3.82534	4.81e-07	reproductive process;reproduction;establishment of localization;multicellular organismal process;cellular process;signaling;viral reproduction;localization;biological regulation;metabolic process	organelle;macromolecular complex;cell part;cell;organelle part;membrane-enclosed lumen	binding;catalytic activity	Antigen processing and presentation;Endocytosis;MAPK signaling pathway;Toxoplasmosis;Spliceosome;Protein processing in endoplasmic reticulum
	sp|P97852|DHB4_RAT	Peroxisomal multifunctional enzyme type 2 OS=Rattus norvegicus GN=Hsd17b4 PE=1 SV=3	up	4.35766	6.56e-13	reproductive process;reproduction;developmental process;metabolic process;cellular process	organelle;cell part;cell;organelle part	binding;catalytic activity	Metabolic pathways;Primary bile acid biosynthesis;Peroxisome
	sp|Q5BJY9|K1C18_RAT	Keratin, type I cytoskeletal 18 OS=Rattus norvegicus GN=Krt18 PE=1 SV=3	up	2.68275	0.000577216	regulation of biological process;establishment of localization;developmental process;cellular process;response to stimulus;signaling;localization;biological regulation;death	organelle;macromolecular complex;cell part;cell;organelle part;membrane-enclosed lumen	binding
	sp|P18418|CALR_RAT	Calreticulin OS=Rattus norvegicus GN=Calr PE=1 SV=1	up	4.2504	8.94e-07	reproduction;positive regulation of biological process;developmental process;multicellular organismal process;cellular process;signaling;negative regulation of biological process;metabolic process;biological regulation;death;reproductive process;immune system process;regulation of biological process;cellular component organization or biogenesis;establishment of localization;cell proliferation;res…	extracellular region part;organelle;cell part;membrane-enclosed lumen;extracellular region;cell;macromolecular complex;organelle part	binding	Antigen processing and presentation;Phagosome;Chagas disease;Protein processing in endoplasmic reticulum
	sp|P17764|THIL_RAT	Acetyl-CoA acetyltransferase, mitochondrial OS=Rattus norvegicus GN=Acat1 PE=1 SV=1	up	1.88297	0.000571654	response to stimulus;cellular component organization or biogenesis;developmental process;metabolic process;multicellular organismal process;cellular process	organelle;cell part;cell;organelle part	binding;catalytic activity	Tryptophan metabolism;Synthesis and degradation of ketone bodies;Biosynthesis of secondary metabolites;Butanoate metabolism;Lysine degradation;Metabolic pathways;Propanoate metabolism;Benzoate degradation;Valine, leucine and isoleucine degradation;Pyruvate metabolism;Microbial metabolism in diverse environments;Two-component system;Terpenoid backbone biosynthesis;Fatty acid metabolism
	tr|Q5M9H2|Q5M9H2_RAT	Acyl-Coenzyme A dehydrogenase, very long chain OS=Rattus norvegicus GN=Acadvl PE=2 SV=1	up	1.94834	6.51e-07	response to stimulus;regulation of biological process;signaling;metabolic process;biological regulation;multicellular organismal process;cellular process	organelle;cell part;cell;organelle part	binding;catalytic activity	Metabolic pathways;Fatty acid metabolism
	sp|P00507|AATM_RAT	Aspartate aminotransferase, mitochondrial OS=Rattus norvegicus GN=Got2 PE=1 SV=2	up	2.63721	5.42e-05	establishment of localization;localization;metabolic process;cellular process	organelle;macromolecular complex;cell part;cell;organelle part	binding;catalytic activity	Alanine, aspartate and glutamate metabolism;Cysteine and methionine metabolism;Phenylalanine, tyrosine and tryptophan biosynthesis;Tropane, piperidine and pyridine alkaloid biosynthesis;Novobiocin biosynthesis;Biosynthesis of secondary metabolites;Metabolic pathways;Phenylalanine metabolism;Carbon fixation in photosynthetic organisms;Microbial metabolism in diverse environments;Isoquinoline alkal…
	tr|G3V6D3|G3V6D3_RAT	ATP synthase subunit beta OS=Rattus norvegicus GN=Atp5b PE=3 SV=1	up	2.66448	5.7e-05	establishment of localization;cellular component organization or biogenesis;developmental process;cellular process;localization;locomotion;biological regulation;metabolic process	organelle;macromolecular complex;cell part;cell;organelle part	transporter activity;binding;catalytic activity	Metabolic pathways;Alzheimer's disease;Oxidative phosphorylation;Parkinson's disease;Huntington's disease
	tr|D4A1W8|D4A1W8_RAT	Microsomal triglyceride transfer protein OS=Rattus norvegicus GN=Mttp PE=4 SV=1	up	2.1987	3.07e-05	response to stimulus;establishment of localization;localization;metabolic process;biological regulation;cellular process	organelle;cell part;cell;organelle part	transporter activity;binding
	sp|P31210|AK1D1_RAT	3-oxo-5-beta-steroid 4-dehydrogenase OS=Rattus norvegicus GN=Akr1d1 PE=1 SV=1	up	1.96621	2.28e-05	metabolic process	cell part;cell	binding;catalytic activity	Metabolic pathways;Steroid hormone biosynthesis;Primary bile acid biosynthesis
	sp|Q5SGE0|LPPRC_RAT	Leucine-rich PPR motif-containing protein, mitochondrial OS=Rattus norvegicus GN=Lrpprc PE=1 SV=1	up	1.63016	3.46e-05	establishment of localization;localization;metabolic process;cellular process	organelle;cell part;cell;organelle part;membrane-enclosed lumen	binding
	tr|G3V8L3|G3V8L3_RAT	Lamin A, isoform CRA_b OS=Rattus norvegicus GN=Lmna PE=3 SV=1	up	1.58021	0.00260103	regulation of biological process;establishment of localization;cellular component organization or biogenesis;positive regulation of biological process;developmental process;multicellular organismal process;cellular process;response to stimulus;signaling;localization;locomotion;biological regulation;death	organelle;macromolecular complex;cell part;cell;organelle part;membrane-enclosed lumen	binding	Arrhythmogenic right ventricular cardiomyopathy (ARVC);Dilated cardiomyopathy;Hypertrophic cardiomyopathy (HCM)
	sp|Q9JLJ3|AL9A1_RAT	4-trimethylaminobutyraldehyde dehydrogenase OS=Rattus norvegicus GN=Aldh9a1 PE=1 SV=1	up	1.54955	0.00132195	signaling;metabolic process;biological regulation;multicellular organismal process;cellular process	organelle;cell part;cell	binding;catalytic activity	Ascorbate and aldarate metabolism;Tryptophan metabolism;beta-Alanine metabolism;Glycolysis / Gluconeogenesis;Glycerolipid metabolism;Biosynthesis of secondary metabolites;Lysine degradation;Metabolic pathways;Histidine metabolism;Propanoate metabolism;Valine, leucine and isoleucine degradation;Pyruvate metabolism;Microbial metabolism in diverse environments;Arginine and proline metabolism;Fatty a…
	tr|F1M953|F1M953_RAT	Stress-70 protein, mitochondrial OS=Rattus norvegicus GN=Hspa9 PE=3 SV=1	up	1.8478	0.00247079	response to stimulus;establishment of localization;localization;metabolic process;death;cellular process	organelle;cell part;cell;organelle part;membrane-enclosed lumen	binding	RNA degradation
	sp|P62630|EF1A1_RAT	Elongation factor 1-alpha 1 OS=Rattus norvegicus GN=Eef1a1 PE=1 SV=1	up	2.61525	0.00399468	metabolic process;death;cellular process	organelle;macromolecular complex;cell part;cell	binding;catalytic activity	RNA transport
	tr|G3V983|G3V983_RAT	Glutathione S-transferase Mu 1 OS=Rattus norvegicus GN=Gstm1 PE=3 SV=1	up	5.09309	4.43e-08	response to stimulus;metabolic process;multicellular organismal process;cellular process	cell part;cell	binding;catalytic activity	Glutathione metabolism;Metabolism of xenobiotics by cytochrome P450;Drug metabolism - cytochrome P450
	sp|P41562|IDHC_RAT	Isocitrate dehydrogenase [NADP] cytoplasmic OS=Rattus norvegicus GN=Idh1 PE=1 SV=1	up	2.00328	0.000865961	response to stimulus;reproductive process;reproduction;developmental process;metabolic process;multicellular organismal process;cellular process	organelle;cell part;cell;organelle part	binding;catalytic activity	Metabolic pathways;Glutathione metabolism;Reductive carboxylate cycle (CO2 fixation);Microbial metabolism in diverse environments;Citrate cycle (TCA cycle);Biosynthesis of secondary metabolites;Peroxisome
	sp|P04797|G3P_RAT	Glyceraldehyde-3-phosphate dehydrogenase OS=Rattus norvegicus GN=Gapdh PE=1 SV=3	up	1.93527	0.00227336	immune system process;regulation of biological process;cellular component organization or biogenesis;developmental process;cellular process;response to stimulus;biological regulation;metabolic process;death	organelle;macromolecular complex;cell part;cell	binding;catalytic activity	Metabolic pathways;Alzheimer's disease;Glycolysis / Gluconeogenesis;Microbial metabolism in diverse environments;Biosynthesis of secondary metabolites
	sp|P32755|HPPD_RAT	4-hydroxyphenylpyruvate dioxygenase OS=Rattus norvegicus GN=Hpd PE=1 SV=3	up	2.14496	0.0230282	metabolic process;cellular process	organelle;cell part;cell;organelle part	binding;catalytic activity	Phenylalanine metabolism;Metabolic pathways;Ubiquinone and other terpenoid-quinone biosynthesis;Tyrosine metabolism
	tr|B5DEF6|B5DEF6_RAT	RGD1310159 protein OS=Rattus norvegicus GN=Acad10 PE=2 SV=1	up	1.57497	0.00517606		organelle;cell part;cell	binding;catalytic activity
	sp|P00388|NCPR_RAT	NADPH--cytochrome P450 reductase OS=Rattus norvegicus GN=Por PE=1 SV=3	up	2.33971	1.51e-05	response to stimulus;regulation of biological process;signaling;positive regulation of biological process;developmental process;metabolic process;biological regulation;multicellular organismal process;death;cellular process	organelle;cell part;cell;organelle part	binding;catalytic activity
	sp|Q60587|ECHB_RAT	Trifunctional enzyme subunit beta, mitochondrial OS=Rattus norvegicus GN=Hadhb PE=1 SV=1	up	1.96194	0.000310271	metabolic process;cellular process	organelle;cell part;cell;organelle part	binding;catalytic activity	Metabolic pathways;Benzoate degradation;Fatty acid elongation in mitochondria;Valine, leucine and isoleucine degradation;Microbial metabolism in diverse environments;Biosynthesis of secondary metabolites;Fatty acid metabolism
	sp|P16617|PGK1_RAT	Phosphoglycerate kinase 1 OS=Rattus norvegicus GN=Pgk1 PE=1 SV=2	up	1.63728	0.000539932	metabolic process;cellular process	cell part;cell	binding;catalytic activity	Metabolic pathways;Carbon fixation in photosynthetic organisms;Glycolysis / Gluconeogenesis;Microbial metabolism in diverse environments;Biosynthesis of secondary metabolites
	tr|B1H216|B1H216_RAT	Hemoglobin alpha, adult chain 2 OS=Rattus norvegicus GN=Hba1 PE=2 SV=1	up	4.86681	0.000133154	immune system process;establishment of localization;cellular component organization or biogenesis;developmental process;multicellular organismal process;cellular process;response to stimulus;localization;biological regulation;metabolic process;death	organelle;macromolecular complex;cell part;cell;organelle part	binding;antioxidant activity	Malaria
	sp|Q924S5|LONM_RAT	Lon protease homolog, mitochondrial OS=Rattus norvegicus GN=Lonp1 PE=2 SV=1	up	1.56967	9.85e-06
	sp|P16303|CES1D_RAT	Carboxylesterase 1D OS=Rattus norvegicus GN=Ces1d PE=1 SV=2	up	2.61257	0.000377626				Metabolic pathways;Drug metabolism - other enzymes;Tropane, piperidine and pyridine alkaloid biosynthesis;Biosynthesis of secondary metabolites
	sp|P18886|CPT2_RAT	Carnitine O-palmitoyltransferase 2, mitochondrial OS=Rattus norvegicus GN=Cpt2 PE=1 SV=1	up	2.62906	3.57e-06	regulation of biological process;establishment of localization;localization;metabolic process;biological regulation;cellular process	organelle;cell part;cell;organelle part;membrane-enclosed lumen	catalytic activity	PPAR signaling pathway;Fatty acid metabolism
	tr|B6DYQ2|B6DYQ2_RAT	Glutathione S-transferase mu 2 OS=Rattus norvegicus GN=Gstm2 PE=2 SV=1	up	3.4444	0.000195529	response to stimulus;metabolic process;multicellular organismal process;cellular process	cell part;cell	binding;catalytic activity	Glutathione metabolism;Metabolism of xenobiotics by cytochrome P450;Drug metabolism - cytochrome P450
	sp|Q63276|BAAT_RAT	Bile acid-CoA:amino acid N-acyltransferase OS=Rattus norvegicus GN=Baat PE=1 SV=2	up	3.59971	3.03e-06	establishment of localization;developmental process;localization;metabolic process;multicellular organismal process;cellular process	organelle;cell part;cell;organelle part	binding;catalytic activity	Metabolic pathways;Biosynthesis of unsaturated fatty acids;Taurine and hypotaurine metabolism;Primary bile acid biosynthesis;Bile secretion;Peroxisome
	sp|Q9WVK7|HCDH_RAT	Hydroxyacyl-coenzyme A dehydrogenase, mitochondrial OS=Rattus norvegicus GN=Hadh PE=2 SV=1	up	1.83945	0.00171234	regulation of biological process;establishment of localization;cellular process;response to stimulus;signaling;localization;biological regulation;metabolic process	organelle;cell part;cell;organelle part;membrane-enclosed lumen	binding;catalytic activity	Caprolactam degradation;Tryptophan metabolism;Fatty acid elongation in mitochondria;Biosynthesis of secondary metabolites;Butanoate metabolism;Metabolic pathways;Lysine degradation;Valine, leucine and isoleucine degradation;Microbial metabolism in diverse environments;Geraniol degradation;Fatty acid metabolism
	tr|F1M609|F1M609_RAT	Acyl-coenzyme A oxidase OS=Rattus norvegicus GN=Acox1 PE=3 SV=2	up	2.33988	3.07e-07	reproductive process;reproduction;regulation of biological process;cellular component organization or biogenesis;positive regulation of biological process;multicellular organismal process;cellular process;biological regulation;metabolic process	organelle;cell part;cell;organelle part	binding;catalytic activity	Metabolic pathways;Biosynthesis of unsaturated fatty acids;alpha-Linolenic acid metabolism;PPAR signaling pathway;Fatty acid metabolism;Peroxisome
	tr|D3ZXY4|D3ZXY4_RAT	Protein Aldh8a1 OS=Rattus norvegicus GN=Aldh8a1 PE=3 SV=2	up	1.84197	0.00291349	metabolic process;biological regulation;cellular process	cell part;cell	catalytic activity	Ascorbate and aldarate metabolism;Tryptophan metabolism;beta-Alanine metabolism;Glycolysis / Gluconeogenesis;Glycerolipid metabolism;Biosynthesis of secondary metabolites;Lysine degradation;Metabolic pathways;Histidine metabolism;Propanoate metabolism;Valine, leucine and isoleucine degradation;Pyruvate metabolism;Microbial metabolism in diverse environments;Arginine and proline metabolism;Fatty a…
	sp|P09118|URIC_RAT	Uricase OS=Rattus norvegicus GN=Uox PE=1 SV=3	up	1.77576	0.0136639	metabolic process;cellular process	organelle;cell part;cell;organelle part	catalytic activity	Metabolic pathways;Caffeine metabolism;Microbial metabolism in diverse environments;Purine metabolism
	tr|G3V8C3|G3V8C3_RAT	Vimentin OS=Rattus norvegicus GN=Vim PE=3 SV=1	up	1.55521	0.0016135	regulation of biological process;cellular component organization or biogenesis;positive regulation of biological process;developmental process;multicellular organismal process;cellular process;cell proliferation;response to stimulus;growth;biological regulation	organelle;macromolecular complex;cell part;cell;organelle part;membrane-enclosed lumen	structural molecule activity;binding
	sp|P13803|ETFA_RAT	Electron transfer flavoprotein subunit alpha, mitochondrial OS=Rattus norvegicus GN=Etfa PE=1 SV=4	up	1.65022	0.00151771	establishment of localization;localization;metabolic process;cellular process	organelle;cell part;cell;organelle part	binding;catalytic activity
	sp|P97524|S27A2_RAT	Very long-chain acyl-CoA synthetase OS=Rattus norvegicus GN=Slc27a2 PE=1 SV=1	up	1.66987	0.0268123	establishment of localization;localization;metabolic process;cellular process	organelle;cell part;cell;organelle part	transporter activity;binding;catalytic activity	PPAR signaling pathway;Peroxisome
	sp|P14480|FIBB_RAT	Fibrinogen beta chain OS=Rattus norvegicus GN=Fgb PE=1 SV=4	up	2.45724	0.000822753	response to stimulus;establishment of localization;cellular component organization or biogenesis;localization;biological regulation;multicellular organismal process;cellular process	extracellular region part;extracellular region;organelle;cell part;cell	binding	Complement and coagulation cascades
	sp|P51647|AL1A1_RAT	Retinal dehydrogenase 1 OS=Rattus norvegicus GN=Aldh1a1 PE=1 SV=3	up	3.67136	1.77e-06	reproductive process;reproduction;regulation of biological process;cellular component organization or biogenesis;developmental process;rhythmic process;multicellular organismal process;cellular process;response to stimulus;signaling;biological regulation;metabolic process;death	organelle;cell part;cell	enzyme regulator activity;binding;catalytic activity	Glycerolipid metabolism;Pentose and glucuronate interconversions;Biosynthesis of secondary metabolites;Chloroalkane and chloroalkene degradation;Lysine degradation;Histidine metabolism;Valine, leucine and isoleucine degradation;Pyruvate metabolism;Microbial metabolism in diverse environments;Tryptophan metabolism;Ascorbate and aldarate metabolism;Glycolysis / Gluconeogenesis;beta-Alanine metaboli…
	sp|Q6AYT9|ACSM5_RAT	Acyl-coenzyme A synthetase ACSM5, mitochondrial OS=Rattus norvegicus GN=Acsm5 PE=2 SV=1	up	9.4697	2e-15	metabolic process;cellular process	organelle;cell part;cell;organelle part	binding;catalytic activity	Metabolic pathways;Butanoate metabolism
	sp|P50237|ST1C1_RAT	Sulfotransferase 1C1 OS=Rattus norvegicus GN=Sult1c1 PE=1 SV=1	up	1.66905	0.00889682	metabolic process;cellular process	cell part;cell	catalytic activity
	sp|Q5XHZ0|TRAP1_RAT	Heat shock protein 75 kDa, mitochondrial OS=Rattus norvegicus GN=Trap1 PE=1 SV=1	up	1.63588	0.00203868	response to stimulus;metabolic process;cellular process	organelle;cell part;cell	binding
	sp|P56574|IDHP_RAT	Isocitrate dehydrogenase [NADP], mitochondrial OS=Rattus norvegicus GN=Idh2 PE=1 SV=2	up	2.48918	2.77e-06	response to stimulus;metabolic process;cellular process	organelle;cell part;cell;organelle part	binding;catalytic activity	Metabolic pathways;Glutathione metabolism;Reductive carboxylate cycle (CO2 fixation);Microbial metabolism in diverse environments;Citrate cycle (TCA cycle);Biosynthesis of secondary metabolites;Peroxisome
	sp|Q68FQ0|TCPE_RAT	T-complex protein 1 subunit epsilon OS=Rattus norvegicus GN=Cct5 PE=1 SV=1	up	1.6332	0.0208781	response to stimulus;reproductive process;reproduction;multi-organism process;metabolic process;multicellular organismal process;cellular process	organelle;macromolecular complex;cell part;cell;organelle part;membrane-enclosed lumen	binding
	sp|P52847|ST1B1_RAT	Sulfotransferase family cytosolic 1B member 1 OS=Rattus norvegicus GN=Sult1b1 PE=1 SV=2	up	2.27053	0.000589585	metabolic process;cellular process	cell part;cell	catalytic activity
	sp|P82995|HS90A_RAT	Heat shock protein HSP 90-alpha OS=Rattus norvegicus GN=Hsp90aa1 PE=1 SV=3	up	1.56496	2.23e-06	immune system process;regulation of biological process;establishment of localization;cellular component organization or biogenesis;positive regulation of biological process;developmental process;multicellular organismal process;cellular process;response to stimulus;localization;locomotion;metabolic process;biological regulation;death	organelle;macromolecular complex;cell part;cell	enzyme regulator activity;binding;catalytic activity	Antigen processing and presentation;Plant-pathogen interaction;NOD-like receptor signaling pathway;Progesterone-mediated oocyte maturation;Prostate cancer;Pathways in cancer;Protein processing in endoplasmic reticulum
	tr|G3V6C4|G3V6C4_RAT	UDP-glucose 6-dehydrogenase OS=Rattus norvegicus GN=Ugdh PE=3 SV=1	up	3.014	7.99e-05	developmental process;metabolic process;multicellular organismal process;cellular process	cell part;cell	binding;catalytic activity	Ascorbate and aldarate metabolism;Metabolic pathways;Pentose and glucuronate interconversions;Starch and sucrose metabolism;Biosynthesis of secondary metabolites;Amino sugar and nucleotide sugar metabolism
	sp|Q64573|EST4_RAT	Liver carboxylesterase 4 OS=Rattus norvegicus PE=2 SV=2	up	1.99675	0.00147984	response to stimulus;metabolic process;cellular process	organelle;cell part;cell;organelle part	catalytic activity	Metabolic pathways;Drug metabolism - other enzymes;Tropane, piperidine and pyridine alkaloid biosynthesis;Biosynthesis of secondary metabolites
	sp|P27867|DHSO_RAT	Sorbitol dehydrogenase OS=Rattus norvegicus GN=Sord PE=2 SV=4	up	1.73056	0.00801684	response to stimulus;locomotion;localization;metabolic process;cellular process	extracellular region part;extracellular region;organelle;cell part;cell;organelle part	binding;catalytic activity	Metabolic pathways;Fructose and mannose metabolism
	sp|Q6P6V0|G6PI_RAT	Glucose-6-phosphate isomerase OS=Rattus norvegicus GN=Gpi PE=1 SV=1	up	1.60807	0.00119301	immune system process;regulation of biological process;developmental process;multicellular organismal process;cellular process;response to stimulus;negative regulation of biological process;biological regulation;metabolic process;death	extracellular region part;extracellular region;organelle;cell part;cell;organelle part;membrane-enclosed lumen	binding;catalytic activity	Metabolic pathways;Glycolysis / Gluconeogenesis;Microbial metabolism in diverse environments;Pentose phosphate pathway;Starch and sucrose metabolism;Biosynthesis of secondary metabolites;Amino sugar and nucleotide sugar metabolism
	sp|Q63716|PRDX1_RAT	Peroxiredoxin-1 OS=Rattus norvegicus GN=Prdx1 PE=1 SV=1	up	2.93777	0.000387062	immune system process;regulation of biological process;establishment of localization;developmental process;multicellular organismal process;cellular process;cell killing;response to stimulus;signaling;localization;biological regulation;metabolic process	organelle;cell part;cell;organelle part;membrane-enclosed lumen	binding;catalytic activity;antioxidant activity	Peroxisome
	sp|P14408|FUMH_RAT	Fumarate hydratase, mitochondrial OS=Rattus norvegicus GN=Fh PE=1 SV=1	up	1.83281	0.00327899	metabolic process;biological regulation;multicellular organismal process;cellular process	organelle;macromolecular complex;cell part;cell;organelle part	catalytic activity	Metabolic pathways;Reductive carboxylate cycle (CO2 fixation);Microbial metabolism in diverse environments;Citrate cycle (TCA cycle);Pathways in cancer;Biosynthesis of secondary metabolites;Renal cell carcinoma
	tr|Q6LDS4|Q6LDS4_RAT	Superoxide dismutase [Cu-Zn] OS=Rattus norvegicus GN=Sod1 PE=2 SV=1	up	1.58545	0.00130179				Amyotrophic lateral sclerosis (ALS);Prion diseases;Huntington's disease;Peroxisome
	tr|Q6P3V9|Q6P3V9_RAT	60S ribosomal protein L4 OS=Rattus norvegicus GN=Rpl4 PE=2 SV=1	up	2.95983	6.37e-07	reproductive process;reproduction;establishment of localization;viral reproduction;localization;metabolic process;cellular process	organelle;macromolecular complex;cell part;cell;organelle part;membrane-enclosed lumen	structural molecule activity;binding	Ribosome
	sp|Q63060|GLPK_RAT	Glycerol kinase OS=Rattus norvegicus GN=Gk PE=2 SV=1	up	1.77381	0.00417631	response to stimulus;metabolic process;cellular process	organelle;cell part;cell;organelle part	binding;catalytic activity	Metabolic pathways;Plant-pathogen interaction;Glycerolipid metabolism;PPAR signaling pathway
	tr|G3V734|G3V734_RAT	2,4-dienoyl CoA reductase 1, mitochondrial, isoform CRA_a OS=Rattus norvegicus GN=Decr1 PE=4 SV=1	up	1.83977	6.59e-05	cellular component organization or biogenesis;metabolic process;cellular process	organelle;cell part;cell;organelle part;membrane-enclosed lumen	binding;catalytic activity
	sp|O35814|STIP1_RAT	Stress-induced-phosphoprotein 1 OS=Rattus norvegicus GN=Stip1 PE=1 SV=1	up	1.84482	0.00588059	response to stimulus;locomotion	organelle;macromolecular complex;cell part;cell	binding	Prion diseases
	tr|Q6IMX3|Q6IMX3_RAT	Acetyl-Coenzyme A dehydrogenase, short chain, isoform CRA_a OS=Rattus norvegicus GN=Acads PE=2 SV=1	up	1.77111	0.000231957	response to stimulus;cellular component organization or biogenesis;metabolic process;cellular process	organelle;cell part;cell;organelle part	binding	Metabolic pathways;Valine, leucine and isoleucine degradation;Biosynthesis of secondary metabolites;Butanoate metabolism;Fatty acid metabolism
	tr|B1WC61|B1WC61_RAT	Acad9 protein OS=Rattus norvegicus GN=Acad9 PE=2 SV=1	up	1.62632	0.0101817		organelle;cell part;cell	binding;catalytic activity	Microbial metabolism in diverse environments;Naphthalene degradation;Biosynthesis of secondary metabolites;Geraniol degradation
	sp|Q5RKI0|WDR1_RAT	WD repeat-containing protein 1 OS=Rattus norvegicus GN=Wdr1 PE=1 SV=3	up	1.69071	0.00317968	establishment of localization;localization;biological regulation;multicellular organismal process;cellular process	organelle;cell part;cell	binding	Spliceosome
	sp|P19468|GSH1_RAT	Glutamate--cysteine ligase catalytic subunit OS=Rattus norvegicus GN=Gclc PE=1 SV=2	up	1.88369	0.0108617				Metabolic pathways;Glutathione metabolism
	tr|F1LPK7|F1LPK7_RAT	Plastin 3 (T-isoform), isoform CRA_a OS=Rattus norvegicus GN=Pls3 PE=4 SV=2	up	1.95095	0.033107	developmental process;multicellular organismal process;cellular process	cell part;cell	binding
	tr|D3ZFJ6|D3ZFJ6_RAT	Lactamase, beta (Predicted) OS=Rattus norvegicus GN=Lactb PE=4 SV=1	up	2.43157	7.54e-05		organelle;cell part;cell	catalytic activity
	tr|D3ZAN3|D3ZAN3_RAT	Alpha glucosidase 2 alpha neutral subunit (Predicted) OS=Rattus norvegicus GN=Ganab PE=3 SV=1	up	2.05108	0.00715377	metabolic process;cellular process	organelle;macromolecular complex;cell part;cell;organelle part	binding;catalytic activity	N-Glycan biosynthesis;Metabolic pathways;Protein processing in endoplasmic reticulum
	sp|Q4FZT9|PSMD2_RAT	26S proteasome non-ATPase regulatory subunit 2 OS=Rattus norvegicus GN=Psmd2 PE=2 SV=1	up	1.7814	0.0424064	immune system process;regulation of biological process;cellular process;response to stimulus;signaling;negative regulation of biological process;biological regulation;metabolic process;death	organelle;macromolecular complex;cell part;cell;organelle part;membrane-enclosed lumen	binding	Proteasome
	tr|Q5U2U5|Q5U2U5_RAT	Perilipin OS=Rattus norvegicus GN=Plin2 PE=2 SV=1	up	14.1718	9.64e-14	response to stimulus;establishment of localization;localization;metabolic process	organelle;cell part;cell	binding	PPAR signaling pathway
	sp|P25093|FAAA_RAT	Fumarylacetoacetase OS=Rattus norvegicus GN=Fah PE=1 SV=1	up	1.66239	0.0302909	metabolic process;cellular process	cell part;cell	binding;catalytic activity	Metabolic pathways;Styrene degradation;Microbial metabolism in diverse environments;Tyrosine metabolism
	sp|Q03626|MUG1_RAT	Murinoglobulin-1 OS=Rattus norvegicus GN=Mug1 PE=2 SV=1	up	1.65547	0.00563021	response to stimulus;regulation of biological process;metabolic process;biological regulation	extracellular region part;extracellular region	enzyme regulator activity	Complement and coagulation cascades
	sp|Q9JM53|AIFM1_RAT	Apoptosis-inducing factor 1, mitochondrial OS=Rattus norvegicus GN=Aifm1 PE=1 SV=1	up	2.26512	9.17e-06	response to stimulus;cellular component organization or biogenesis;developmental process;metabolic process;biological regulation;death;cellular process	organelle;cell part;cell;organelle part	binding;catalytic activity	Apoptosis
	sp|P41034|TTPA_RAT	Alpha-tocopherol transfer protein OS=Rattus norvegicus GN=Ttpa PE=1 SV=1	up	2.48071	0.000246081	regulation of biological process;establishment of localization;developmental process;multicellular organismal process;cellular process;response to stimulus;negative regulation of biological process;localization;biological regulation;metabolic process	organelle;cell part;cell	binding
	tr|F1LM47|F1LM47_RAT	Succinyl-CoA ligase subunit beta OS=Rattus norvegicus GN=Sucla2 PE=3 SV=1	up	1.68069	0.0204741	metabolic process;cellular process	organelle;cell part;cell;organelle part	binding;catalytic activity	Metabolic pathways;Propanoate metabolism;Microbial metabolism in diverse environments;Citrate cycle (TCA cycle);Biosynthesis of secondary metabolites
	tr|D3ZUU8|D3ZUU8_RAT	Protein Sec14l4 OS=Rattus norvegicus GN=Sec14l4 PE=4 SV=1	up	1.54738	0.0425185	establishment of localization;localization;metabolic process;biological regulation;cellular process	organelle;cell part;cell	enzyme regulator activity;binding;catalytic activity
	sp|B3DMA2|ACD11_RAT	Acyl-CoA dehydrogenase family member 11 OS=Rattus norvegicus GN=Acad11 PE=1 SV=1	up	1.55559	0.0289571	response to stimulus;regulation of biological process;signaling;negative regulation of biological process;developmental process;metabolic process;biological regulation;multicellular organismal process;cellular process	organelle;cell part;cell;organelle part	binding;catalytic activity
	tr|X1WI37|X1WI37_RAT	Protein LOC100362640 (Fragment) OS=Rattus norvegicus GN=LOC100362640 PE=3 SV=1	up	1.73886	0.00927134	reproductive process;reproduction;establishment of localization;developmental process;cellular process;cell proliferation;viral reproduction;localization;metabolic process	organelle;macromolecular complex;cell part;cell;organelle part	structural molecule activity;binding	Ribosome
	sp|Q07936|ANXA2_RAT	Annexin A2 OS=Rattus norvegicus GN=Anxa2 PE=1 SV=2	up	1.70651	0.0196416	regulation of biological process;establishment of localization;cellular component organization or biogenesis;developmental process;multicellular organismal process;cellular process;response to stimulus;negative regulation of biological process;localization;biological regulation	extracellular region part;extracellular region;organelle;macromolecular complex;cell part;cell;organelle part	enzyme regulator activity;binding
	sp|Q641Z6|EHD1_RAT	EH domain-containing protein 1 OS=Rattus norvegicus GN=Ehd1 PE=1 SV=1	up	2.0518	0.0133425	regulation of biological process;establishment of localization;cellular component organization or biogenesis;localization;metabolic process;biological regulation;multicellular organismal process;cellular process	organelle;cell part;cell;organelle part	binding;catalytic activity	Endocytosis
	sp|P85973|PNPH_RAT	Purine nucleoside phosphorylase OS=Rattus norvegicus GN=Pnp PE=1 SV=1	up	1.56535	0.0401268	immune system process;regulation of biological process;positive regulation of biological process;developmental process;multicellular organismal process;cellular process;cell killing;cell proliferation;response to stimulus;biological regulation;metabolic process;death	organelle;cell part;cell	binding;catalytic activity	Metabolic pathways;Nicotinate and nicotinamide metabolism;Purine metabolism;Biosynthesis of secondary metabolites;Pyrimidine metabolism
	tr|Q3B8N9|Q3B8N9_RAT	Biphenyl hydrolase-like (Serine hydrolase) OS=Rattus norvegicus GN=Bphl PE=2 SV=1	up	1.72314	0.00199362	response to stimulus;metabolic process;cellular process	organelle;cell part;cell	catalytic activity
	sp|P21531|RL3_RAT	60S ribosomal protein L3 OS=Rattus norvegicus GN=Rpl3 PE=1 SV=3	up	2.30451	3e-05	response to stimulus;reproductive process;reproduction;establishment of localization;viral reproduction;localization;metabolic process;cellular process	organelle;macromolecular complex;cell part;cell;organelle part;membrane-enclosed lumen	structural molecule activity;binding	Ribosome
	sp|P06866|HPT_RAT	Haptoglobin OS=Rattus norvegicus GN=Hp PE=1 SV=3	up	1.72625	0.00089195	reproductive process;reproduction;regulation of biological process;multi-organism process;developmental process;multicellular organismal process;cellular process;response to stimulus;negative regulation of biological process;biological regulation;metabolic process;death	extracellular region part;extracellular region;organelle;macromolecular complex;cell part;cell	binding;catalytic activity	Complement and coagulation cascades;Phagosome;Staphylococcus aureus infection;Systemic lupus erythematosus
	tr|Q8K3R0|Q8K3R0_RAT	Carboxylesterase isoenzyme OS=Rattus norvegicus GN=Ces2a PE=2 SV=1	up	7.78564	5.2e-08				Drug metabolism - other enzymes
	tr|B5AMZ7|B5AMZ7_RAT	Cytochrome P450 2C22 OS=Rattus norvegicus GN=Cyp2c22 PE=2 SV=1	up	1.88983	0.00272507		organelle;cell part;cell;organelle part	binding;catalytic activity	Linoleic acid metabolism;Metabolic pathways;Retinol metabolism;Arachidonic acid metabolism;Metabolism of xenobiotics by cytochrome P450;Drug metabolism - cytochrome P450
	tr|Q6IMY8|Q6IMY8_RAT	Heterogeneous nuclear ribonucleoprotein U OS=Rattus norvegicus GN=Hnrnpu PE=2 SV=1	up	1.56093	0.00668977	regulation of biological process;establishment of localization;localization;metabolic process;biological regulation;cellular process	organelle;macromolecular complex;cell part;cell;organelle part;membrane-enclosed lumen	binding	Spliceosome
	sp|Q6AYS8|DHB11_RAT	Estradiol 17-beta-dehydrogenase 11 OS=Rattus norvegicus GN=Hsd17b11 PE=2 SV=1	up	3.35835	1.02e-05	metabolic process	cell part;cell	catalytic activity	Metabolic pathways;Retinol metabolism
	tr|Q65ZS7|Q65ZS7_RAT	Rat apolipoprotein E protein OS=Rattus norvegicus PE=4 SV=1	up	1.98753	0.00474259	regulation of biological process;establishment of localization;cellular component organization or biogenesis;positive regulation of biological process;developmental process;multicellular organismal process;cellular process;cell proliferation;response to stimulus;growth;signaling;negative regulation of biological process;localization;locomotion;metabolic process;biological regulation;death	extracellular region part;extracellular region;organelle;macromolecular complex;cell part;cell	enzyme regulator activity;transporter activity;binding	Alzheimer's disease
	tr|F1LNH3|F1LNH3_RAT	Procollagen, type VI, alpha 2, isoform CRA_a OS=Rattus norvegicus GN=Col6a2 PE=4 SV=2	up	3.4486	5.47e-07	response to stimulus;biological adhesion;cellular component organization or biogenesis;locomotion;cellular process	extracellular region part;extracellular region;organelle;macromolecular complex;cell part;cell;organelle part	structural molecule activity;binding	ECM-receptor interaction;Focal adhesion;Protein digestion and absorption
	sp|Q5I0H9|PDIA5_RAT	Protein disulfide-isomerase A5 OS=Rattus norvegicus GN=Pdia5 PE=2 SV=1	up	1.60039	0.0447696	response to stimulus;regulation of biological process;signaling;metabolic process;biological regulation;cellular process	organelle;cell part;cell;organelle part	catalytic activity
	tr|Q5M7V3|Q5M7V3_RAT	LOC367586 protein OS=Rattus norvegicus GN=LOC367586 PE=2 SV=1	up	2.64094	0.033969				Fc epsilon RI signaling pathway;Primary immunodeficiency;Viral myocarditis;Staphylococcus aureus infection;Natural killer cell mediated cytotoxicity;Hematopoietic cell lineage;Asthma;Leishmaniasis;Phagosome;Systemic lupus erythematosus;Osteoclast differentiation;Fc gamma R-mediated phagocytosis;B cell receptor signaling pathway;Allograft rejection;Dilated cardiomyopathy;Intestinal immune network …
	sp|P63245|GBLP_RAT	Guanine nucleotide-binding protein subunit beta-2-like 1 OS=Rattus norvegicus GN=Gnb2l1 PE=1 SV=3	up	1.97508	0.0333716	reproduction;positive regulation of biological process;developmental process;multicellular organismal process;cellular process;growth;signaling;viral reproduction;negative regulation of biological process;metabolic process;biological regulation;reproductive process;regulation of biological process;cellular component organization or biogenesis;establishment of localization;response to stimulus;loc…	organelle;cell part;cell	enzyme regulator activity;binding;channel regulator activity;catalytic activity	Metabolic pathways;Ether lipid metabolism
	sp|Q63081|PDIA6_RAT	Protein disulfide-isomerase A6 OS=Rattus norvegicus GN=Pdia6 PE=1 SV=2	up	1.71136	0.00986548	response to stimulus;regulation of biological process;signaling;metabolic process;biological regulation;multicellular organismal process;cellular process	organelle;cell part;cell;organelle part	binding;catalytic activity	Protein processing in endoplasmic reticulum
	sp|P05426|RL7_RAT	60S ribosomal protein L7 OS=Rattus norvegicus GN=Rpl7 PE=1 SV=2	up	3.10271	0.000668461	reproductive process;reproduction;establishment of localization;cellular component organization or biogenesis;viral reproduction;localization;metabolic process;cellular process	organelle;macromolecular complex;cell part;cell;organelle part	structural molecule activity;binding	Ribosome
	tr|D3ZUL3|D3ZUL3_RAT	Protein Col6a1 OS=Rattus norvegicus GN=Col6a1 PE=4 SV=1	up	2.49668	0.00336058	response to stimulus;biological adhesion;cellular component organization or biogenesis;locomotion;cellular process	extracellular region part;extracellular region;organelle;macromolecular complex;cell part;cell;organelle part	binding	ECM-receptor interaction;Focal adhesion;Protein digestion and absorption
	sp|P24368|PPIB_RAT	Peptidyl-prolyl cis-trans isomerase B OS=Rattus norvegicus GN=Ppib PE=1 SV=3	up	2.35779	0.000376978	establishment of localization;cellular component organization or biogenesis;localization;metabolic process;cellular process	organelle;cell part;cell;organelle part	binding;catalytic activity
	sp|O35244|PRDX6_RAT	Peroxiredoxin-6 OS=Rattus norvegicus GN=Prdx6 PE=1 SV=3	up	2.47796	0.00171722	response to stimulus;cellular component organization or biogenesis;metabolic process;cellular process	organelle;cell part;cell	binding;catalytic activity;antioxidant activity	Phenylalanine metabolism;Metabolic pathways;Methane metabolism;Phenylpropanoid biosynthesis;Microbial metabolism in diverse environments;Biosynthesis of secondary metabolites
	sp|Q9R063|PRDX5_RAT	Peroxiredoxin-5, mitochondrial OS=Rattus norvegicus GN=Prdx5 PE=1 SV=1	up	1.63174	0.0357975	response to stimulus;regulation of biological process;positive regulation of biological process;metabolic process;biological regulation;multicellular organismal process;death;cellular process	organelle;cell part;cell;organelle part	enzyme regulator activity;binding;catalytic activity;antioxidant activity	Peroxisome
	sp|P02680|FIBG_RAT	Fibrinogen gamma chain OS=Rattus norvegicus GN=Fgg PE=1 SV=3	up	2.28815	4.06e-05	response to stimulus;establishment of localization;cellular component organization or biogenesis;localization;biological regulation;multicellular organismal process;cellular process	extracellular region part;extracellular region;organelle;cell part;cell	binding	Complement and coagulation cascades;Staphylococcus aureus infection
	tr|B6DYQ0|B6DYQ0_RAT	Glutathione S-transferase kappa OS=Rattus norvegicus GN=Gstk1 PE=2 SV=1	up	2.19531	0.00192906	metabolic process;cellular process	organelle;cell part;cell;organelle part	binding;catalytic activity;antioxidant activity	Glutathione metabolism;Metabolism of xenobiotics by cytochrome P450;Peroxisome;Drug metabolism - cytochrome P450
	sp|P62804|H4_RAT	Histone H4 OS=Rattus norvegicus GN=Hist1h4b PE=1 SV=2	up	2.97815	9.99e-05	immune system process;regulation of biological process;cellular component organization or biogenesis;developmental process;multicellular organismal process;cellular process;response to stimulus;signaling;biological regulation;metabolic process	organelle;cell part;cell;organelle part;membrane-enclosed lumen	binding	Systemic lupus erythematosus
	sp|Q66H80|COPD_RAT	Coatomer subunit delta OS=Rattus norvegicus GN=Arcn1 PE=2 SV=1	up	1.72209	0.00711726	establishment of localization;localization	organelle;macromolecular complex;cell part;cell;organelle part	binding
	tr|B5DF65|B5DF65_RAT	Biliverdin reductase B (Flavin reductase (NADPH)) OS=Rattus norvegicus GN=Blvrb PE=2 SV=1	up	1.97939	0.0285205	metabolic process;cellular process	organelle;cell part;cell;organelle part;membrane-enclosed lumen	catalytic activity	Porphyrin and chlorophyll metabolism
	sp|Q4KM49|SYYC_RAT	Tyrosine--tRNA ligase, cytoplasmic OS=Rattus norvegicus GN=Yars PE=2 SV=3	up	1.51151	0.0190383	metabolic process;death;cellular process	extracellular region part;extracellular region;organelle;cell part;cell	molecular transducer activity;binding;catalytic activity	Aminoacyl-tRNA biosynthesis
	tr|G3V843|G3V843_RAT	Prothrombin OS=Rattus norvegicus GN=F2 PE=3 SV=1	up	2.16695	0.00669432	immune system process;regulation of biological process;establishment of localization;cellular component organization or biogenesis;positive regulation of biological process;developmental process;multicellular organismal process;cellular process;cell proliferation;response to stimulus;growth;signaling;negative regulation of biological process;localization;biological regulation;metabolic process	extracellular region part;extracellular region;organelle;cell part;cell;organelle part	binding;catalytic activity	Complement and coagulation cascades;Regulation of actin cytoskeleton;Neuroactive ligand-receptor interaction
	sp|Q64640|ADK_RAT	Adenosine kinase OS=Rattus norvegicus GN=Adk PE=1 SV=3	up	1.64127	0.0205524	cell proliferation;immune system process;metabolic process;rhythmic process;multicellular organismal process;cellular process	organelle;cell part;cell	binding;catalytic activity	Metabolic pathways;Purine metabolism
	sp|P38918|ARK73_RAT	Aflatoxin B1 aldehyde reductase member 3 OS=Rattus norvegicus GN=Akr7a3 PE=1 SV=2	up	3.7429	7.63e-06	response to stimulus;metabolic process;cellular process	organelle;cell part;cell;organelle part	catalytic activity
	sp|B1H267|SNX5_RAT	Sorting nexin-5 OS=Rattus norvegicus GN=Snx5 PE=1 SV=1	up	1.68103	0.00563402	establishment of localization;cellular component organization or biogenesis;localization;cellular process	organelle;cell part;cell;organelle part	binding
	tr|Q6AXY8|Q6AXY8_RAT	Dehydrogenase/reductase (SDR family) member 1 OS=Rattus norvegicus GN=Dhrs1 PE=2 SV=1	up	4.68885	5.49e-09		organelle;cell part;cell;organelle part	catalytic activity
	tr|Q5I0K1|Q5I0K1_RAT	Pipecolic acid oxidase OS=Rattus norvegicus GN=Pipox PE=2 SV=1	up	1.86343	0.00790136	metabolic process;cellular process	organelle;cell part;cell	binding;catalytic activity	Lysine degradation;Metabolic pathways;Glycine, serine and threonine metabolism;Peroxisome
	sp|P02651|APOA4_RAT	Apolipoprotein A-IV OS=Rattus norvegicus GN=Apoa4 PE=2 SV=2	up	1.88174	0.00338421	immune system process;regulation of biological process;establishment of localization;cellular component organization or biogenesis;developmental process;multicellular organismal process;cellular process;response to stimulus;biological adhesion;localization;biological regulation;metabolic process	extracellular region part;extracellular region;organelle;macromolecular complex;cell part;cell;organelle part	enzyme regulator activity;transporter activity;binding
	sp|Q9Z311|MECR_RAT	Trans-2-enoyl-CoA reductase, mitochondrial OS=Rattus norvegicus GN=Mecr PE=1 SV=1	up	2.12749	0.00469148	metabolic process;cellular process	organelle;cell part;cell	binding;catalytic activity	Metabolic pathways;Fatty acid elongation in mitochondria
	sp|P26772|CH10_RAT	10 kDa heat shock protein, mitochondrial OS=Rattus norvegicus GN=Hspe1 PE=1 SV=3	up	1.69275	0.0488936	metabolic process;death;cellular process	organelle;cell part;cell;organelle part	binding
	sp|P80254|DOPD_RAT	D-dopachrome decarboxylase OS=Rattus norvegicus GN=Ddt PE=1 SV=3	up	2.98476	0.0462317	response to stimulus;developmental process;metabolic process;multicellular organismal process;death;cellular process	cell part;cell	catalytic activity
	tr|F2Z3Q8|F2Z3Q8_RAT	Importin subunit beta-1 OS=Rattus norvegicus GN=Kpnb1 PE=4 SV=1	up	2.00138	0.00840904	reproductive process;reproduction;regulation of biological process;establishment of localization;cellular component organization or biogenesis;cellular process;response to stimulus;signaling;viral reproduction;localization;biological regulation;metabolic process;death	organelle;macromolecular complex;cell part;cell;organelle part;membrane-enclosed lumen	transporter activity;binding	RNA transport
	tr|Q6P9V7|Q6P9V7_RAT	Proteasome (Prosome, macropain) activator subunit 1 OS=Rattus norvegicus GN=Psme1 PE=2 SV=1	up	2.43234	0.0420298	immune system process;regulation of biological process;cellular process;response to stimulus;signaling;negative regulation of biological process;biological regulation;metabolic process;death	organelle;macromolecular complex;cell part;cell;organelle part;membrane-enclosed lumen	enzyme regulator activity;binding	Antigen processing and presentation;Proteasome
	tr|F1M013|F1M013_RAT	Protein LOC100910109 (Fragment) OS=Rattus norvegicus GN=LOC100910109 PE=4 SV=2	up	2.1353	0.00148444	reproductive process;reproduction;establishment of localization;cellular component organization or biogenesis;viral reproduction;localization;metabolic process;cellular process	organelle;macromolecular complex;cell part;cell;organelle part	structural molecule activity;binding	Ribosome
	sp|P62271|RS18_RAT	40S ribosomal protein S18 OS=Rattus norvegicus GN=Rps18 PE=1 SV=3	up	2.31701	0.000896016				Ribosome
	sp|Q8CG45|ARK72_RAT	Aflatoxin B1 aldehyde reductase member 2 OS=Rattus norvegicus GN=Akr7a2 PE=1 SV=2	up	1.57393	0.0320777	metabolic process;cellular process	organelle;cell part;cell;organelle part	catalytic activity
	sp|P52944|PDLI1_RAT	PDZ and LIM domain protein 1 OS=Rattus norvegicus GN=Pdlim1 PE=2 SV=4	up	2.71729	0.000212867	response to stimulus;metabolic process;cellular process	organelle;macromolecular complex;cell part;cell	protein binding transcription factor activity;binding
	sp|P22789|ST2A2_RAT	Alcohol sulfotransferase A OS=Rattus norvegicus GN=St2a2 PE=1 SV=2	up	1.55564	0.0418482	response to stimulus;metabolic process;cellular process	cell part;cell	binding;catalytic activity	Steroid hormone biosynthesis;Microbial metabolism in diverse environments;Sulfur metabolism;Bile secretion
	tr|B2RYR8|B2RYR8_RAT	40S ribosomal protein S8 OS=Rattus norvegicus GN=Rps8 PE=2 SV=1	up	1.50376	0.0318186				Ribosome
	sp|P85970|ARPC2_RAT	Actin-related protein 2/3 complex subunit 2 OS=Rattus norvegicus GN=Arpc2 PE=1 SV=1	up	1.57444	0.0131762	regulation of biological process;cellular component organization or biogenesis;positive regulation of biological process;developmental process;biological regulation;cellular process	organelle;cell part;cell	structural molecule activity;binding	Shigellosis;Regulation of actin cytoskeleton;Fc gamma R-mediated phagocytosis;Bacterial invasion of epithelial cells;Pathogenic Escherichia coli infection
	sp|P62919|RL8_RAT	60S ribosomal protein L8 OS=Rattus norvegicus GN=Rpl8 PE=2 SV=2	up	2.59952	0.000360412	reproductive process;reproduction;establishment of localization;viral reproduction;localization;metabolic process;cellular process	organelle;macromolecular complex;cell part;cell;organelle part	structural molecule activity;binding	Ribosome
	tr|Q6AXR6|Q6AXR6_RAT	Glutathione S-transferase omega 1 OS=Rattus norvegicus GN=Gsto1 PE=2 SV=1	up	1.53611	0.0312526	response to stimulus;metabolic process;cellular process	extracellular region part;extracellular region;organelle;cell part;cell;organelle part	catalytic activity	Glutathione metabolism;Metabolism of xenobiotics by cytochrome P450;Drug metabolism - cytochrome P450
	tr|M0RCU5|M0RCU5_RAT	Protein Urad OS=Rattus norvegicus GN=Urad PE=4 SV=1	up	1.74725	0.0190878	metabolic process;cellular process		catalytic activity	Metabolic pathways;Purine metabolism
	sp|P70580|PGRC1_RAT	Membrane-associated progesterone receptor component 1 OS=Rattus norvegicus GN=Pgrmc1 PE=1 SV=3	up	2.14545	0.0101997	response to stimulus;locomotion	organelle;cell part;cell;organelle part;membrane-enclosed lumen	binding
	tr|F1LRE1|F1LRE1_RAT	Glutathione reductase OS=Rattus norvegicus GN=Gsr PE=4 SV=2	up	2.17141	0.0020915	reproductive process;reproduction;metabolic process;biological regulation;multicellular organismal process;cellular process	organelle;cell part;cell	binding;catalytic activity	Glutathione metabolism
	tr|B1WC34|B1WC34_RAT	Protein Prkcsh OS=Rattus norvegicus GN=Prkcsh PE=2 SV=1	up	2.81219	0.00789747	regulation of biological process;multi-organism process;cellular component organization or biogenesis;developmental process;multicellular organismal process;cellular process;response to stimulus;signaling;biological regulation;metabolic process	organelle;macromolecular complex;cell part;cell;organelle part	binding;catalytic activity	Protein processing in endoplasmic reticulum
	tr|O70631|O70631_RAT	Carboxylesterase OS=Rattus norvegicus GN=Ces2c PE=2 SV=1	up	2.73969	0.000520429				Drug metabolism - other enzymes
	sp|P62963|PROF1_RAT	Profilin-1 OS=Rattus norvegicus GN=Pfn1 PE=1 SV=2	up	2.36118	0.00698995	regulation of biological process;establishment of localization;cellular component organization or biogenesis;positive regulation of biological process;developmental process;multicellular organismal process;cellular process;response to stimulus;negative regulation of biological process;localization;biological regulation;metabolic process;death	organelle;cell part;cell	binding	Shigellosis;Regulation of actin cytoskeleton
	sp|P55159|PON1_RAT	Serum paraoxonase/arylesterase 1 OS=Rattus norvegicus GN=Pon1 PE=1 SV=3	up	4.10817	0.000480763	response to stimulus;regulation of biological process;establishment of localization;localization;metabolic process;biological regulation;multicellular organismal process;cellular process	extracellular region part;extracellular region;organelle;macromolecular complex	binding;catalytic activity	Metabolic pathways;Aminobenzoate degradation;Microbial metabolism in diverse environments;Bisphenol degradation
	sp|Q9Z2M4|DECR2_RAT	Peroxisomal 2,4-dienoyl-CoA reductase OS=Rattus norvegicus GN=Decr2 PE=2 SV=1	up	2.03793	0.000756433	establishment of localization;localization;metabolic process;cellular process	organelle;macromolecular complex;cell part;cell;organelle part	structural molecule activity;binding;catalytic activity	Peroxisome
	tr|B6DYQ8|B6DYQ8_RAT	Glutathione S-transferase theta 1 OS=Rattus norvegicus GN=Gstt1 PE=2 SV=1	up	2.14912	0.014461	response to stimulus;metabolic process;cellular process	organelle;cell part;cell	catalytic activity;antioxidant activity	Glutathione metabolism;Metabolism of xenobiotics by cytochrome P450;Drug metabolism - cytochrome P450
	sp|P05982|NQO1_RAT	NAD(P)H dehydrogenase [quinone] 1 OS=Rattus norvegicus GN=Nqo1 PE=1 SV=4	up	4.11976	0.000117915	response to stimulus;regulation of biological process;signaling;positive regulation of biological process;metabolic process;biological regulation;multicellular organismal process;death;cellular process	cell part;cell	binding;catalytic activity;antioxidant activity
	sp|P41123|RL13_RAT	60S ribosomal protein L13 OS=Rattus norvegicus GN=Rpl13 PE=1 SV=2	up	2.85562	0.0038861	reproductive process;reproduction;establishment of localization;viral reproduction;localization;metabolic process;cellular process	organelle;macromolecular complex;cell part;cell;organelle part	structural molecule activity;binding	Ribosome
	sp|P15865|H14_RAT	Histone H1.4 OS=Rattus norvegicus GN=Hist1h1e PE=1 SV=3	up	2.06755	0.0466576	cellular component organization or biogenesis;cellular process	organelle;cell part;cell;organelle part	binding
	sp|B0BNN3|CAH1_RAT	Carbonic anhydrase 1 OS=Rattus norvegicus GN=Ca1 PE=1 SV=1	up	1.75913	0.0126534	establishment of localization;localization;metabolic process;cellular process	organelle;cell part;cell	binding;catalytic activity	Nitrogen metabolism
	sp|Q562C4|MET7B_RAT	Methyltransferase-like protein 7B OS=Rattus norvegicus GN=Mettl7b PE=1 SV=1	up	1.66798	0.0074346	metabolic process	cell part;cell	catalytic activity
	sp|O35987|NSF1C_RAT	NSFL1 cofactor p47 OS=Rattus norvegicus GN=Nsfl1c PE=1 SV=1	up	1.72246	0.0196024	cellular component organization or biogenesis;cellular process	organelle;cell part;cell;organelle part	binding	Protein processing in endoplasmic reticulum
	tr|D3ZNH4|D3ZNH4_RAT	Histone H2B OS=Rattus norvegicus GN=Hist1h2bo PE=3 SV=1	up	1.7301	0.0010679	cellular component organization or biogenesis;cellular process	organelle;cell part;cell;organelle part	binding	Systemic lupus erythematosus
	tr|F1MA29|F1MA29_RAT	Protein LOC685520 OS=Rattus norvegicus GN=LOC681718 PE=4 SV=1	up	2.02976	0.00249063	multi-organism process;positive regulation of biological process;developmental process;multicellular organismal process;cellular process;negative regulation of biological process;metabolic process;biological regulation;death;immune system process;regulation of biological process;cellular component organization or biogenesis;establishment of localization;rhythmic process;cell proliferation;respons…	extracellular region part;organelle;cell part;membrane-enclosed lumen;extracellular region;cell;macromolecular complex;organelle part	enzyme regulator activity;binding;nucleic acid binding transcription factor activity	Base excision repair
	tr|Q5RK10|Q5RK10_RAT	60S ribosomal protein L13a OS=Rattus norvegicus GN=Rpl13a PE=2 SV=1	up	3.55265	0.0002671	reproductive process;reproduction;immune system process;regulation of biological process;establishment of localization;cellular component organization or biogenesis;cellular process;response to stimulus;viral reproduction;negative regulation of biological process;localization;biological regulation;metabolic process	organelle;macromolecular complex;cell part;cell;organelle part	structural molecule activity	Ribosome
	sp|P13601|AL1A7_RAT	Aldehyde dehydrogenase, cytosolic 1 OS=Rattus norvegicus GN=Aldh1a7 PE=1 SV=2	up	2.54072	0.00139146	reproductive process;reproduction;regulation of biological process;cellular component organization or biogenesis;developmental process;rhythmic process;multicellular organismal process;cellular process;response to stimulus;signaling;biological regulation;metabolic process;death	organelle;cell part;cell	enzyme regulator activity;binding;catalytic activity	Glycerolipid metabolism;Pentose and glucuronate interconversions;Biosynthesis of secondary metabolites;Chloroalkane and chloroalkene degradation;Lysine degradation;Histidine metabolism;Valine, leucine and isoleucine degradation;Pyruvate metabolism;Microbial metabolism in diverse environments;Tryptophan metabolism;Ascorbate and aldarate metabolism;Glycolysis / Gluconeogenesis;beta-Alanine metaboli…
	sp|P27605|HPRT_RAT	Hypoxanthine-guanine phosphoribosyltransferase OS=Rattus norvegicus GN=Hprt1 PE=1 SV=1	up	2.65485	0.00201876				Metabolic pathways;Drug metabolism - other enzymes;Purine metabolism;Biosynthesis of secondary metabolites
	sp|Q920A6|RISC_RAT	Retinoid-inducible serine carboxypeptidase OS=Rattus norvegicus GN=Scpep1 PE=2 SV=1	up	1.72236	0.0452974	metabolic process;cellular process	cell part;cell	catalytic activity
	sp|P00173|CYB5_RAT	Cytochrome b5 OS=Rattus norvegicus GN=Cyb5a PE=1 SV=2	up	3.54994	0.00512286	response to stimulus;establishment of localization;localization;metabolic process;cellular process	organelle;cell part;cell;organelle part	binding;catalytic activity	Biosynthesis of unsaturated fatty acids;Ubiquitin mediated proteolysis;alpha-Linolenic acid metabolism;PPAR signaling pathway
	sp|P62828|RAN_RAT	GTP-binding nuclear protein Ran OS=Rattus norvegicus GN=Ran PE=1 SV=3	up	1.75582	0.00517095	reproductive process;reproduction;regulation of biological process;establishment of localization;cellular component organization or biogenesis;developmental process;multicellular organismal process;cellular process;response to stimulus;signaling;viral reproduction;localization;biological regulation;metabolic process	organelle;macromolecular complex;cell part;cell;organelle part;membrane-enclosed lumen	protein binding transcription factor activity;binding;catalytic activity	RNA transport
	sp|P11240|COX5A_RAT	Cytochrome c oxidase subunit 5A, mitochondrial OS=Rattus norvegicus GN=Cox5a PE=1 SV=1	up	1.57717	0.0125017	metabolic process;cellular process	organelle;cell part;cell;organelle part	binding;catalytic activity	Metabolic pathways;Alzheimer's disease;Oxidative phosphorylation;Parkinson's disease;Huntington's disease;Cardiac muscle contraction
	tr|M0R3X6|M0R3X6_RAT	Carbonyl reductase [NADPH] 1 OS=Rattus norvegicus GN=Cbr1 PE=3 SV=1	up	1.56853	0.041591	reproductive process;reproduction;multi-organism process;developmental process;multicellular organismal process;cellular process;response to stimulus;metabolic process	organelle;cell part;cell	catalytic activity	Metabolic pathways;Arachidonic acid metabolism
	tr|D3ZJD3|D3ZJD3_RAT	Protein LOC100362069 OS=Rattus norvegicus GN=RGD1565183 PE=4 SV=1	up	1.55314	0.00122259	reproductive process;reproduction;establishment of localization;viral reproduction;localization;metabolic process;cellular process	organelle;macromolecular complex;cell part;cell;organelle part	structural molecule activity;binding	Ribosome
	tr|D3ZL10|D3ZL10_RAT	Protein Col6a6 OS=Rattus norvegicus GN=Col6a6 PE=4 SV=2	up	1.64767	0.0225039	biological adhesion	extracellular region part;extracellular region		ECM-receptor interaction;Focal adhesion;Protein digestion and absorption
	tr|D3Z8I7|D3Z8I7_RAT	Protein Gstt3 OS=Rattus norvegicus GN=Gstt3 PE=4 SV=1	up	8.973	6.5e-06	metabolic process;cellular process	cell part;cell	catalytic activity;antioxidant activity	Glutathione metabolism;Metabolism of xenobiotics by cytochrome P450;Drug metabolism - cytochrome P450
	sp|Q5I0M2|NADC_RAT	Nicotinate-nucleotide pyrophosphorylase [carboxylating] OS=Rattus norvegicus GN=Qprt PE=2 SV=1	up	1.90137	0.04285	cellular component organization or biogenesis;metabolic process;cellular process	cell part;cell	binding;catalytic activity	Metabolic pathways;Nicotinate and nicotinamide metabolism
	tr|F1LPQ6|F1LPQ6_RAT	Uncharacterized protein (Fragment) OS=Rattus norvegicus PE=4 SV=1	up	1.98915	0.00247969				Fc epsilon RI signaling pathway;Primary immunodeficiency;Viral myocarditis;Staphylococcus aureus infection;Natural killer cell mediated cytotoxicity;Hematopoietic cell lineage;Asthma;Leishmaniasis;Phagosome;Systemic lupus erythematosus;Osteoclast differentiation;Fc gamma R-mediated phagocytosis;B cell receptor signaling pathway;Allograft rejection;Dilated cardiomyopathy;Intestinal immune network …
	sp|P35704|PRDX2_RAT	Peroxiredoxin-2 OS=Rattus norvegicus GN=Prdx2 PE=1 SV=3	up	2.48347	0.0138945	immune system process;regulation of biological process;multi-organism process;developmental process;multicellular organismal process;cellular process;response to stimulus;negative regulation of biological process;biological regulation;metabolic process;death	organelle;cell part;cell	binding;catalytic activity;antioxidant activity
	tr|B2RZD6|B2RZD6_RAT	Ndufa4 protein OS=Rattus norvegicus GN=Ndufa4 PE=2 SV=1	up	2.18971	0.00124071	establishment of localization;localization;metabolic process;cellular process	organelle;cell part;cell;organelle part	catalytic activity	Metabolic pathways;Alzheimer's disease;Oxidative phosphorylation;Parkinson's disease;Huntington's disease
	tr|D4A4D5|D4A4D5_RAT	Protein LOC100362751 OS=Rattus norvegicus GN=LOC498555 PE=3 SV=1	up	1.51395	0.00455284	reproductive process;reproduction;establishment of localization;viral reproduction;localization;metabolic process;cellular process	organelle;macromolecular complex;cell part;cell;organelle part	structural molecule activity;binding	Ribosome
	sp|P52555|ERP29_RAT	Endoplasmic reticulum resident protein 29 OS=Rattus norvegicus GN=Erp29 PE=1 SV=2	up	1.75949	0.0269785	response to stimulus;establishment of localization;localization;metabolic process;cellular process	organelle;cell part;cell;organelle part	catalytic activity	Protein processing in endoplasmic reticulum
	sp|Q6AYT0|QOR_RAT	Quinone oxidoreductase OS=Rattus norvegicus GN=Cryz PE=2 SV=1	up	4.34647	0.000451305	response to stimulus;cellular component organization or biogenesis;metabolic process;multicellular organismal process;cellular process	organelle;cell part;cell	structural molecule activity;binding;catalytic activity
	tr|D3ZBS2|D3ZBS2_RAT	Inter-alpha-trypsin inhibitor heavy chain H3 OS=Rattus norvegicus GN=Itih3 PE=4 SV=2	up	1.80392	0.0084261	regulation of biological process;metabolic process;biological regulation		enzyme regulator activity	MAPK signaling pathway
	sp|P51886|LUM_RAT	Lumican OS=Rattus norvegicus GN=Lum PE=2 SV=1	up	2.05487	0.045976	response to stimulus;cellular component organization or biogenesis;developmental process;metabolic process;multicellular organismal process;cellular process	extracellular region part;extracellular region;organelle;cell part;cell;organelle part	structural molecule activity;binding
	sp|P62246|RS15A_RAT	40S ribosomal protein S15a OS=Rattus norvegicus GN=Rps15a PE=1 SV=2	up	4.26884	0.0101379	reproductive process;reproduction;regulation of biological process;multi-organism process;establishment of localization;developmental process;multicellular organismal process;cellular process;cell proliferation;response to stimulus;viral reproduction;localization;biological regulation;metabolic process	organelle;macromolecular complex;cell part;cell;organelle part	structural molecule activity;binding	Ribosome
	sp|P61314|RL15_RAT	60S ribosomal protein L15 OS=Rattus norvegicus GN=Rpl15 PE=1 SV=2	up	4.20611	0.00106226	reproductive process;reproduction;establishment of localization;viral reproduction;localization;metabolic process;cellular process	organelle;macromolecular complex;cell part;cell;organelle part	structural molecule activity;binding	Ribosome
	tr|Q6AYS3|Q6AYS3_RAT	Protective protein for beta-galactosidase OS=Rattus norvegicus GN=Ctsa PE=2 SV=1	up	2.93627	0.0156618	establishment of localization;localization;metabolic process;biological regulation;cellular process	organelle;cell part;cell;organelle part;membrane-enclosed lumen	enzyme regulator activity;binding;catalytic activity	Renin-angiotensin system;Lysosome
	sp|Q63692|CDC37_RAT	Hsp90 co-chaperone Cdc37 OS=Rattus norvegicus GN=Cdc37 PE=1 SV=2	up	2.50033	0.0297863	response to stimulus;regulation of biological process;signaling;establishment of localization;localization;biological regulation;cellular process	macromolecular complex;cell part;cell	binding
	sp|O70490|ACSM2_RAT	Acyl-coenzyme A synthetase ACSM2, mitochondrial OS=Rattus norvegicus GN=Acsm2 PE=2 SV=2	up	3.74149	0.00250179	metabolic process;biological regulation;cellular process	organelle;cell part;cell;organelle part	binding;catalytic activity	Metabolic pathways;Butanoate metabolism
	sp|P04646|RL35A_RAT	60S ribosomal protein L35a OS=Rattus norvegicus GN=Rpl35a PE=3 SV=1	up	1.52718	0.0081786	reproductive process;reproduction;establishment of localization;cellular component organization or biogenesis;viral reproduction;localization;metabolic process;cellular process	organelle;macromolecular complex;cell part;cell;organelle part	structural molecule activity;binding	Ribosome
	sp|Q66H12|NAGAB_RAT	Alpha-N-acetylgalactosaminidase OS=Rattus norvegicus GN=Naga PE=2 SV=1	up	1.81728	0.0242334				Lysosome;Glycosphingolipid biosynthesis - globo series
	sp|P61354|RL27_RAT	60S ribosomal protein L27 OS=Rattus norvegicus GN=Rpl27 PE=2 SV=2	up	2.37719	0.00323611	reproductive process;reproduction;establishment of localization;viral reproduction;localization;metabolic process;cellular process	organelle;macromolecular complex;cell part;cell;organelle part	structural molecule activity	Ribosome
	tr|D4A8U7|D4A8U7_RAT	Dynactin 1, isoform CRA_a OS=Rattus norvegicus GN=Dctn1 PE=4 SV=2	up	1.66938	0.0134448	immune system process;regulation of biological process;establishment of localization;cellular process;response to stimulus;signaling;localization;biological regulation;death	organelle;cell part;cell;organelle part	binding;catalytic activity	Vasopressin-regulated water reabsorption;Huntington's disease
	sp|P12001|RL18_RAT	60S ribosomal protein L18 OS=Rattus norvegicus GN=Rpl18 PE=2 SV=2	up	1.55482	0.00735117	reproductive process;reproduction;establishment of localization;viral reproduction;localization;metabolic process;cellular process	organelle;macromolecular complex;cell part;cell;organelle part	structural molecule activity;binding;nucleic acid binding transcription factor activity	Ribosome
	sp|P17078|RL35_RAT	60S ribosomal protein L35 OS=Rattus norvegicus GN=Rpl35 PE=1 SV=3	up	1.60826	0.0321569	reproductive process;reproduction;establishment of localization;viral reproduction;localization;metabolic process;cellular process	organelle;macromolecular complex;cell part;cell;organelle part;membrane-enclosed lumen	structural molecule activity;binding	Ribosome
	sp|P08082|CLCB_RAT	Clathrin light chain B OS=Rattus norvegicus GN=Cltb PE=1 SV=1	up	1.76816	0.0432344	signaling;establishment of localization;cellular component organization or biogenesis;localization;biological regulation;multicellular organismal process;cellular process	organelle;macromolecular complex;cell part;cell;organelle part	transporter activity;binding	Endocytosis;Bacterial invasion of epithelial cells;Lysosome;Huntington's disease
	tr|D4A720|D4A720_RAT	Protein Srsf7 OS=Rattus norvegicus GN=Srsf7 PE=4 SV=1	up	1.54906	0.00658006	metabolic process;cellular process	organelle;cell part;cell;organelle part;membrane-enclosed lumen	binding	Spliceosome
	sp|P25886|RL29_RAT	60S ribosomal protein L29 OS=Rattus norvegicus GN=Rpl29 PE=1 SV=3	up	3.94585	0.0133293	biological adhesion;growth;metabolic process;cellular process	organelle;macromolecular complex;cell part;cell;organelle part	binding	Ribosome
	sp|P46418|GSTA5_RAT	Glutathione S-transferase alpha-5 OS=Rattus norvegicus GN=Gsta5 PE=1 SV=2	up	2.18433	0.0287322	metabolic process;cellular process	cell part;cell	catalytic activity	Glutathione metabolism;Metabolism of xenobiotics by cytochrome P450;Drug metabolism - cytochrome P450
	sp|P29418|ATP5E_RAT	ATP synthase subunit epsilon, mitochondrial OS=Rattus norvegicus GN=Atp5e PE=1 SV=2	up	1.7275	0.0302604	establishment of localization;localization;metabolic process;cellular process	organelle;macromolecular complex;cell part;cell;organelle part	transporter activity;catalytic activity	Metabolic pathways;Alzheimer's disease;Oxidative phosphorylation;Parkinson's disease;Huntington's disease
	tr|D3ZRL3|D3ZRL3_RAT	Protein Dusp23 OS=Rattus norvegicus GN=Dusp23 PE=4 SV=1	up	8.17007	0.0313388	metabolic process;cellular process	organelle;cell part;cell;organelle part;membrane-enclosed lumen	catalytic activity
HH: HFD	Uniprot Accession	Protein description	DEPs State	Average HH: HFD	p-value	GO Function (Biological Process)	GO Function (Cellular Component)	GO Function (Molecular Function)	Kegg Function
	tr|G3V6P7|G3V6P7_RAT	Myosin, heavy polypeptide 9, non-muscle OS=Rattus norvegicus GN=LOC100911597 PE=4 SV=1	down	0.653273	3.15e-07	immune system process;regulation of biological process;establishment of localization;cellular component organization or biogenesis;developmental process;multicellular organismal process;cellular process;response to stimulus;biological adhesion;signaling;negative regulation of biological process;localization;locomotion;metabolic process;biological regulation	synapse;organelle;macromolecular complex;cell part;cell;organelle part	transporter activity;binding;catalytic activity	Viral myocarditis;Tight junction
	sp|P12785|FAS_RAT	Fatty acid synthase OS=Rattus norvegicus GN=Fasn PE=1 SV=3	down	0.389113	5.11e-15	response to stimulus;regulation of biological process;positive regulation of biological process;metabolic process;biological regulation;cellular process	organelle;cell part;cell	binding;catalytic activity	Metabolic pathways;Fatty acid biosynthesis;Insulin signaling pathway
	tr|Q7TMC7|Q7TMC7_RAT	Ab2-417 OS=Rattus norvegicus GN=Tf PE=2 SV=1	down	0.530272	0.0271504	immune system process;regulation of biological process;establishment of localization;cellular component organization or biogenesis;positive regulation of biological process;developmental process;multicellular organismal process;cellular process;response to stimulus;signaling;localization;locomotion;metabolic process;biological regulation;death	extracellular region part;extracellular region;organelle;cell part;cell;organelle part	transporter activity;binding	Protein export
	tr|F1M5X1|F1M5X1_RAT	Protein Rrbp1 OS=Rattus norvegicus GN=Rrbp1 PE=4 SV=2	down	0.531262	1.64e-09	cellular process	organelle;cell part;cell;organelle part		Protein processing in endoplasmic reticulum
	tr|G3V888|G3V888_RAT	ATP citrate lyase, isoform CRA_a OS=Rattus norvegicus GN=Acly PE=4 SV=1	down	0.657344	8.89e-05	regulation of biological process;positive regulation of biological process;metabolic process;biological regulation;cellular process	organelle;macromolecular complex;cell part;cell;organelle part;membrane-enclosed lumen	binding;catalytic activity	Metabolic pathways;Reductive carboxylate cycle (CO2 fixation);Microbial metabolism in diverse environments;Citrate cycle (TCA cycle);Biosynthesis of secondary metabolites
	sp|P02454|CO1A1_RAT	Collagen alpha-1(I) chain OS=Rattus norvegicus GN=Col1a1 PE=1 SV=5	down	0.349499	0.0165192	immune system process;regulation of biological process;establishment of localization;cellular component organization or biogenesis;positive regulation of biological process;developmental process;multicellular organismal process;cellular process;response to stimulus;biological adhesion;signaling;negative regulation of biological process;localization;locomotion;metabolic process;biological regulati…	extracellular region part;extracellular region;organelle;cell part;cell;organelle part	structural molecule activity;binding	ECM-receptor interaction;Focal adhesion;Amoebiasis;Protein digestion and absorption
	tr|Q5BJZ3|Q5BJZ3_RAT	Nicotinamide nucleotide transhydrogenase OS=Rattus norvegicus GN=Nnt PE=2 SV=1	down	0.620595	3.54e-05	establishment of localization;localization;metabolic process;cellular process	organelle;cell part;cell;organelle part	binding;catalytic activity	Metabolic pathways;Nicotinate and nicotinamide metabolism
	sp|O09171|BHMT1_RAT	Betaine--homocysteine S-methyltransferase 1 OS=Rattus norvegicus GN=Bhmt PE=1 SV=1	down	0.552002	2.94e-05	regulation of biological process;metabolic process;biological regulation;cellular process	macromolecular complex;cell part;cell	binding;catalytic activity	Metabolic pathways;Glycine, serine and threonine metabolism;Cysteine and methionine metabolism
	tr|B1WBN9|B1WBN9_RAT	Pyruvate kinase OS=Rattus norvegicus GN=Pklr PE=2 SV=1	down	0.499548	0.000137538	response to stimulus;regulation of biological process;positive regulation of biological process;developmental process;metabolic process;biological regulation;multicellular organismal process;cellular process	cell part;cell	binding;catalytic activity	Maturity onset diabetes of the young;Metabolic pathways;Pyruvate metabolism;Glycolysis / Gluconeogenesis;Insulin signaling pathway;Purine metabolism;Type II diabetes mellitus
	sp|P08683|CP2CB_RAT	Cytochrome P450 2C11 OS=Rattus norvegicus GN=Cyp2c11 PE=1 SV=1	down	0.402136	7.2e-05	response to stimulus;metabolic process;cellular process	organelle;cell part;cell;organelle part	binding;catalytic activity	Linoleic acid metabolism;Metabolic pathways;Retinol metabolism;Arachidonic acid metabolism;Metabolism of xenobiotics by cytochrome P450;Drug metabolism - cytochrome P450
	tr|B5DEN4|B5DEN4_RAT	L-lactate dehydrogenase OS=Rattus norvegicus GN=Ldha PE=2 SV=1	down	0.585889	0.00488752	response to stimulus;metabolic process;death;cellular process	organelle;cell part;cell	binding;catalytic activity	Metabolic pathways;Propanoate metabolism;Pyruvate metabolism;Glycolysis / Gluconeogenesis;Cysteine and methionine metabolism;Microbial metabolism in diverse environments;Biosynthesis of secondary metabolites
	sp|P06685|AT1A1_RAT	Sodium/potassium-transporting ATPase subunit alpha-1 OS=Rattus norvegicus GN=Atp1a1 PE=1 SV=1	down	0.62918	0.00132468	response to stimulus;regulation of biological process;establishment of localization;localization;metabolic process;biological regulation;multicellular organismal process;cellular process	organelle;cell part;cell	transporter activity;binding;catalytic activity	Pancreatic secretion;Gastric acid secretion;Bile secretion;Protein digestion and absorption;Carbohydrate digestion and absorption;Proximal tubule bicarbonate reclamation;Aldosterone-regulated sodium reabsorption;Salivary secretion;Cardiac muscle contraction
	sp|Q4KLZ6|DHAK_RAT	Bifunctional ATP-dependent dihydroxyacetone kinase/FAD-AMP lyase (cyclizing) OS=Rattus norvegicus GN=Dak PE=1 SV=1	down	0.569619	0.00867312	response to stimulus;metabolic process;cellular process	cell part;cell	binding;catalytic activity	Metabolic pathways;Methane metabolism;Glycerolipid metabolism;Microbial metabolism in diverse environments;RIG-I-like receptor signaling pathway
	sp|P11711|CP2A1_RAT	Cytochrome P450 2A1 OS=Rattus norvegicus GN=Cyp2a1 PE=1 SV=2	down	0.611828	0.000473405	metabolic process;cellular process	organelle;cell part;cell;organelle part	binding;catalytic activity	Metabolic pathways;Caffeine metabolism;Drug metabolism - other enzymes;Retinol metabolism;Drug metabolism - cytochrome P450
	tr|G3V8C3|G3V8C3_RAT	Vimentin OS=Rattus norvegicus GN=Vim PE=3 SV=1	down	0.649182	0.00154589	regulation of biological process;cellular component organization or biogenesis;positive regulation of biological process;developmental process;multicellular organismal process;cellular process;cell proliferation;response to stimulus;growth;biological regulation	organelle;macromolecular complex;cell part;cell;organelle part;membrane-enclosed lumen	structural molecule activity;binding
	tr|F1LS40|F1LS40_RAT	Collagen alpha-2(I) chain OS=Rattus norvegicus GN=Col1a2 PE=4 SV=2	down	0.605537	0.0185769	immune system process;regulation of biological process;cellular component organization or biogenesis;developmental process;multicellular organismal process;cellular process;response to stimulus;signaling;locomotion;biological regulation	extracellular region part;extracellular region;organelle;cell part;cell;organelle part	binding	ECM-receptor interaction;Focal adhesion;Amoebiasis;Protein digestion and absorption
	tr|Q4QQW7|Q4QQW7_RAT	Cytochrome P450, family 2, subfamily c, polypeptide 7 OS=Rattus norvegicus GN=Cyp2c7 PE=2 SV=1	down	0.428222	1.62e-06	response to stimulus;multi-organism process;metabolic process;cellular process	organelle;cell part;cell;organelle part	binding;catalytic activity	Linoleic acid metabolism;Metabolic pathways;Retinol metabolism;Arachidonic acid metabolism;Metabolism of xenobiotics by cytochrome P450;Drug metabolism - cytochrome P450
	tr|A1L114|A1L114_RAT	Fga protein OS=Rattus norvegicus GN=Fga PE=2 SV=1	down	0.603704	5.11e-05	response to stimulus;establishment of localization;cellular component organization or biogenesis;developmental process;localization;biological regulation;multicellular organismal process;cellular process	extracellular region part;extracellular region;organelle;cell part;cell	binding	Complement and coagulation cascades
	sp|P14480|FIBB_RAT	Fibrinogen beta chain OS=Rattus norvegicus GN=Fgb PE=1 SV=4	down	0.642716	3.42e-05	response to stimulus;establishment of localization;cellular component organization or biogenesis;localization;biological regulation;multicellular organismal process;cellular process	extracellular region part;extracellular region;organelle;cell part;cell	binding	Complement and coagulation cascades
	sp|P05183|CP3A2_RAT	Cytochrome P450 3A2 OS=Rattus norvegicus GN=Cyp3a2 PE=1 SV=2	down	0.649491	0.00384061	response to stimulus;metabolic process;cellular process	organelle;cell part;cell;organelle part	binding;catalytic activity	Linoleic acid metabolism;Aminobenzoate degradation;Drug metabolism - other enzymes;Retinol metabolism;Metabolism of xenobiotics by cytochrome P450;Drug metabolism - cytochrome P450;Metabolic pathways;Steroid hormone biosynthesis;Microbial metabolism in diverse environments
	sp|Q9EQ76|FMO3_RAT	Dimethylaniline monooxygenase [N-oxide-forming] 3 OS=Rattus norvegicus GN=Fmo3 PE=1 SV=1	down	0.635228	0.000631324	metabolic process;cellular process	organelle;cell part;cell;organelle part	binding;catalytic activity	Methane metabolism;Microbial metabolism in diverse environments;Drug metabolism - cytochrome P450
	tr|E9PSX6|E9PSX6_RAT	Calcium-transporting ATPase OS=Rattus norvegicus GN=Atp2a2 PE=3 SV=2	down	0.424651	2.22e-06	regulation of biological process;establishment of localization;developmental process;multicellular organismal process;cellular process;response to stimulus;biological adhesion;signaling;localization;biological regulation;metabolic process	organelle;macromolecular complex;cell part;cell;organelle part	transporter activity;binding;catalytic activity	Pancreatic secretion;Alzheimer's disease;Calcium signaling pathway
	sp|P08542|UDB17_RAT	UDP-glucuronosyltransferase 2B17 OS=Rattus norvegicus GN=Ugt2b17 PE=2 SV=2	down	0.597902	0.0230685	response to stimulus;multi-organism process;metabolic process;cellular process	organelle;cell part;cell	catalytic activity	Ascorbate and aldarate metabolism;Drug metabolism - other enzymes;Retinol metabolism;Pentose and glucuronate interconversions;Porphyrin and chlorophyll metabolism;Starch and sucrose metabolism;Metabolism of xenobiotics by cytochrome P450;Drug metabolism - cytochrome P450;Metabolic pathways;Steroid hormone biosynthesis;Other types of O-glycan biosynthesis
	sp|P20059|HEMO_RAT	Hemopexin OS=Rattus norvegicus GN=Hpx PE=1 SV=3	down	0.559606	1.32e-05	reproductive process;reproduction;immune system process;regulation of biological process;establishment of localization;positive regulation of biological process;cellular process;response to stimulus;signaling;viral reproduction;localization;biological regulation;metabolic process	extracellular region part;extracellular region	transporter activity;binding	Leukocyte transendothelial migration;GnRH signaling pathway;Pathways in cancer;Bladder cancer
	tr|G3V9W6|G3V9W6_RAT	Aldehyde dehydrogenase OS=Rattus norvegicus GN=Aldh3a2 PE=3 SV=1	down	0.605765	0.0159332	response to stimulus;developmental process;metabolic process;multicellular organismal process;cellular process	organelle;cell part;cell;organelle part	catalytic activity	Glycerolipid metabolism;Pentose and glucuronate interconversions;Biosynthesis of secondary metabolites;Chloroalkane and chloroalkene degradation;Lysine degradation;Histidine metabolism;Valine, leucine and isoleucine degradation;Pyruvate metabolism;Microbial metabolism in diverse environments;Tryptophan metabolism;Ascorbate and aldarate metabolism;Glycolysis / Gluconeogenesis;beta-Alanine metaboli…
	sp|P50169|RDH3_RAT	Retinol dehydrogenase 3 OS=Rattus norvegicus GN=Rdh3 PE=1 SV=1	down	0.404967	0.00165619	metabolic process;biological regulation;cellular process	organelle;cell part;cell	binding;catalytic activity	Metabolic pathways;Retinol metabolism
	sp|P13107|CP2B3_RAT	Cytochrome P450 2B3 OS=Rattus norvegicus GN=Cyp2b3 PE=2 SV=1	down	0.312863	0.000158607	response to stimulus;metabolic process;cellular process	organelle;cell part;cell;organelle part	binding;catalytic activity	Metabolic pathways;Retinol metabolism;Arachidonic acid metabolism;Metabolism of xenobiotics by cytochrome P450;Drug metabolism - cytochrome P450
	sp|Q5QE80|AOXC_RAT	Aldehyde oxidase 3 OS=Rattus norvegicus GN=Aox3 PE=1 SV=1	down	0.488123	1.51e-06			binding;catalytic activity	Tryptophan metabolism;Vitamin B6 metabolism;Drug metabolism - cytochrome P450;Metabolic pathways;Nicotinate and nicotinamide metabolism;Valine, leucine and isoleucine degradation;Microbial metabolism in diverse environments;Tyrosine metabolism
	tr|F1M9A7|F1M9A7_RAT	Acyl-coenzyme A oxidase OS=Rattus norvegicus GN=Acox3 PE=3 SV=1	down	0.59747	0.000269599	metabolic process;cellular process	organelle;cell part;cell;organelle part	binding;catalytic activity	Metabolic pathways;Biosynthesis of unsaturated fatty acids;alpha-Linolenic acid metabolism;PPAR signaling pathway;Fatty acid metabolism;Peroxisome
	sp|P06866|HPT_RAT	Haptoglobin OS=Rattus norvegicus GN=Hp PE=1 SV=3	down	0.514774	0.000156572	reproductive process;reproduction;regulation of biological process;multi-organism process;developmental process;multicellular organismal process;cellular process;response to stimulus;negative regulation of biological process;biological regulation;metabolic process;death	extracellular region part;extracellular region;organelle;macromolecular complex;cell part;cell	binding;catalytic activity	Complement and coagulation cascades;Phagosome;Staphylococcus aureus infection;Systemic lupus erythematosus
	sp|Q64565|AGT2_RAT	Alanine--glyoxylate aminotransferase 2, mitochondrial OS=Rattus norvegicus GN=Agxt2 PE=1 SV=2	down	0.468378	0.000350238	metabolic process;cellular process	organelle;cell part;cell;organelle part	binding;catalytic activity	Metabolic pathways;Alanine, aspartate and glutamate metabolism;Glycine, serine and threonine metabolism
	tr|B5AMZ7|B5AMZ7_RAT	Cytochrome P450 2C22 OS=Rattus norvegicus GN=Cyp2c22 PE=2 SV=1	down	0.650832	0.00167474		organelle;cell part;cell;organelle part	binding;catalytic activity	Linoleic acid metabolism;Metabolic pathways;Retinol metabolism;Arachidonic acid metabolism;Metabolism of xenobiotics by cytochrome P450;Drug metabolism - cytochrome P450
	sp|P36365|FMO1_RAT	Dimethylaniline monooxygenase [N-oxide-forming] 1 OS=Rattus norvegicus GN=Fmo1 PE=1 SV=2	down	0.506875	0.00111498	response to stimulus;multi-organism process;metabolic process;cellular process	organelle;cell part;cell;organelle part	binding;catalytic activity	Methane metabolism;Microbial metabolism in diverse environments;Drug metabolism - cytochrome P450
	sp|P20814|CP2CD_RAT	Cytochrome P450 2C13, male-specific OS=Rattus norvegicus GN=Cyp2c13 PE=1 SV=1	down	0.288882	2.38e-07		organelle;cell part;cell;organelle part	binding;catalytic activity	Linoleic acid metabolism;Metabolic pathways;Retinol metabolism;Arachidonic acid metabolism;Metabolism of xenobiotics by cytochrome P450;Drug metabolism - cytochrome P450
	tr|Q5M7V3|Q5M7V3_RAT	LOC367586 protein OS=Rattus norvegicus GN=LOC367586 PE=2 SV=1	down	0.571668	0.00863786				Fc epsilon RI signaling pathway;Primary immunodeficiency;Viral myocarditis;Staphylococcus aureus infection;Natural killer cell mediated cytotoxicity;Hematopoietic cell lineage;Asthma;Leishmaniasis;Phagosome;Systemic lupus erythematosus;Osteoclast differentiation;Fc gamma R-mediated phagocytosis;B cell receptor signaling pathway;Allograft rejection;Dilated cardiomyopathy;Intestinal immune network …
	sp|P25235|RPN2_RAT	Dolichyl-diphosphooligosaccharide--protein glycosyltransferase subunit 2 OS=Rattus norvegicus GN=Rpn2 PE=2 SV=2	down	0.524513	0.000356244	response to stimulus;establishment of localization;localization;metabolic process;cellular process	organelle;cell part;cell;organelle part	binding;catalytic activity	N-Glycan biosynthesis;Metabolic pathways;Protein processing in endoplasmic reticulum
	sp|P20816|CP4A2_RAT	Cytochrome P450 4A2 OS=Rattus norvegicus GN=Cyp4a2 PE=1 SV=2	down	0.406614	0.0216668	response to stimulus;regulation of biological process;establishment of localization;localization;metabolic process;biological regulation;multicellular organismal process;cellular process	organelle;cell part;cell;organelle part	binding;catalytic activity	Vascular smooth muscle contraction;Metabolic pathways;Retinol metabolism;Arachidonic acid metabolism;PPAR signaling pathway;Fatty acid metabolism
	sp|Q9ES21|SAC1_RAT	Phosphatidylinositide phosphatase SAC1 OS=Rattus norvegicus GN=Sacm1l PE=1 SV=1	down	0.53891	0.000553543	metabolic process;cellular process	organelle;macromolecular complex;cell part;cell;organelle part		Inositol phosphate metabolism;Metabolic pathways;Phosphatidylinositol signaling system
	tr|G3V7I5|G3V7I5_RAT	Aldehyde dehydrogenase X, mitochondrial OS=Rattus norvegicus GN=Aldh1b1 PE=3 SV=1	down	0.640011	0.00489928	metabolic process	organelle;cell part;cell;organelle part;membrane-enclosed lumen	catalytic activity	Glycerolipid metabolism;Pentose and glucuronate interconversions;Biosynthesis of secondary metabolites;Chloroalkane and chloroalkene degradation;Lysine degradation;Histidine metabolism;Valine, leucine and isoleucine degradation;Pyruvate metabolism;Microbial metabolism in diverse environments;Tryptophan metabolism;Ascorbate and aldarate metabolism;Glycolysis / Gluconeogenesis;beta-Alanine metaboli…
	sp|P10634|CP2DQ_RAT	Cytochrome P450 2D26 OS=Rattus norvegicus GN=Cyp2d26 PE=2 SV=2	down	0.443791	2.47e-06	response to stimulus	organelle;cell part;cell;organelle part	binding;catalytic activity	Drug metabolism - cytochrome P450
	sp|P05178|CP2C6_RAT	Cytochrome P450 2C6 OS=Rattus norvegicus GN=Cyp2c6 PE=2 SV=2	down	0.587385	0.00051216	response to stimulus;metabolic process;cellular process	organelle;cell part;cell;organelle part	binding;catalytic activity	Linoleic acid metabolism;Metabolic pathways;Retinol metabolism;Arachidonic acid metabolism;Metabolism of xenobiotics by cytochrome P450;Drug metabolism - cytochrome P450
	sp|Q07523|HAOX2_RAT	Hydroxyacid oxidase 2 OS=Rattus norvegicus GN=Hao2 PE=1 SV=2	down	0.565247	0.000283917	cellular component organization or biogenesis;metabolic process;cellular process	organelle;cell part;cell	binding;catalytic activity	Glyoxylate and dicarboxylate metabolism;Metabolic pathways;Peroxisome
	sp|P35565|CALX_RAT	Calnexin OS=Rattus norvegicus GN=Canx PE=1 SV=1	down	0.436262	0.000483079	immune system process;establishment of localization;cellular component organization or biogenesis;localization;metabolic process;cellular process	organelle;macromolecular complex;cell part;cell;organelle part	binding	Antigen processing and presentation;Phagosome;Protein processing in endoplasmic reticulum
	tr|F1LR13|F1LR13_RAT	Atlastin-3 OS=Rattus norvegicus GN=Atl3 PE=4 SV=2	down	0.570084	0.0103199	establishment of localization;cellular component organization or biogenesis;localization;metabolic process;cellular process	organelle;cell part;cell;organelle part	binding;catalytic activity
	sp|Q62730|DHB2_RAT	Estradiol 17-beta-dehydrogenase 2 OS=Rattus norvegicus GN=Hsd17b2 PE=2 SV=1	down	0.177905	1.1e-06	response to stimulus;developmental process;metabolic process;multicellular organismal process	organelle;cell part;cell;organelle part	catalytic activity	Metabolic pathways;Steroid hormone biosynthesis
	tr|G3V7V6|G3V7V6_RAT	All-trans-13,14-dihydroretinol saturase, isoform CRA_b OS=Rattus norvegicus GN=Retsat PE=4 SV=1	down	0.575745	0.00290461				Retinol metabolism
	sp|Q6IFW6|K1C10_RAT	Keratin, type I cytoskeletal 10 OS=Rattus norvegicus GN=Krt10 PE=3 SV=1	down	0.511353	0.017419	response to stimulus;developmental process;multicellular organismal process;cellular process	organelle;macromolecular complex;cell part;cell;organelle part
	sp|Q5M875|DHB13_RAT	17-beta-hydroxysteroid dehydrogenase 13 OS=Rattus norvegicus GN=Hsd17b13 PE=2 SV=1	down	0.632094	0.0136122			catalytic activity	Metabolic pathways;Retinol metabolism
	sp|P15149|CP2A2_RAT	Cytochrome P450 2A2 OS=Rattus norvegicus GN=Cyp2a2 PE=1 SV=1	down	0.623765	0.0281266	response to stimulus;metabolic process;cellular process	organelle;cell part;cell;organelle part	binding;catalytic activity	Metabolic pathways;Caffeine metabolism;Drug metabolism - other enzymes;Retinol metabolism;Drug metabolism - cytochrome P450
	tr|B4F7C9|B4F7C9_RAT	Protein Stt3a OS=Rattus norvegicus GN=Stt3a PE=2 SV=1	down	0.590665	0.00613815	metabolic process;cellular process	organelle;cell part;cell;organelle part	binding;catalytic activity	N-Glycan biosynthesis;Metabolic pathways;Protein processing in endoplasmic reticulum
	sp|P09527|RAB7A_RAT	Ras-related protein Rab-7a OS=Rattus norvegicus GN=Rab7a PE=1 SV=2	down	0.617424	0.00745805	immune system process;regulation of biological process;establishment of localization;cellular component organization or biogenesis;multicellular organismal process;cellular process;response to stimulus;signaling;negative regulation of biological process;localization;biological regulation;metabolic process	organelle;cell part;cell	binding;catalytic activity	Endocytosis;Phagosome;Amoebiasis
	tr|Q5XI38|Q5XI38_RAT	Lymphocyte cytosolic protein 1 OS=Rattus norvegicus GN=Lcp1 PE=2 SV=1	down	0.616653	0.00450086	immune system process;establishment of localization;cellular component organization or biogenesis;developmental process;multicellular organismal process;cellular process;response to stimulus;localization	organelle;cell part;cell	binding
	tr|B0BNG3|B0BNG3_RAT	Lman2 protein OS=Rattus norvegicus GN=Lman2 PE=2 SV=1	down	0.619211	0.00524727	establishment of localization;localization	organelle;cell part;cell;organelle part	binding	Protein processing in endoplasmic reticulum
	sp|O88269|MRP6_RAT	Multidrug resistance-associated protein 6 OS=Rattus norvegicus GN=Abcc6 PE=2 SV=1	down	0.654167	0.0355138	metabolic process;cellular process	cell part;cell	transporter activity;catalytic activity	ABC transporters
	tr|B6DYQ4|B6DYQ4_RAT	Microsomal glutathione S-transferase OS=Rattus norvegicus GN=Mgst1 PE=2 SV=1	down	0.550153	0.0107279	reproductive process;reproduction;multi-organism process;cellular component organization or biogenesis;developmental process;cellular process;response to stimulus;metabolic process	organelle;cell part;cell;organelle part	binding;catalytic activity;antioxidant activity	Glutathione metabolism;Metabolism of xenobiotics by cytochrome P450;Drug metabolism - cytochrome P450
	sp|Q5RJR8|LRC59_RAT	Leucine-rich repeat-containing protein 59 OS=Rattus norvegicus GN=Lrrc59 PE=1 SV=1	down	0.57024	0.0182638		organelle;cell part;cell		p53 signaling pathway;Meiosis - yeast;RNA degradation;Purine metabolism
	sp|Q4KM74|SC22B_RAT	Vesicle-trafficking protein SEC22b OS=Rattus norvegicus GN=Sec22b PE=1 SV=3	down	0.60996	0.0160641	establishment of localization;localization;cellular process	organelle;cell part;cell;organelle part	binding	SNARE interactions in vesicular transport;Phagosome
	tr|D4ACL2|D4ACL2_RAT	Protein Ttc38 OS=Rattus norvegicus GN=Ttc38 PE=4 SV=1	down	0.620788	0.040638
	tr|Q5U329|Q5U329_RAT	Slc4a1 protein OS=Rattus norvegicus GN=Slc4a1 PE=2 SV=1	down	0.567378	0.0221006	establishment of localization;localization;biological regulation	organelle;cell part;cell;organelle part	transporter activity;binding	Collecting duct acid secretion
	sp|P09006|SPA3N_RAT	Serine protease inhibitor A3N OS=Rattus norvegicus GN=Serpina3n PE=1 SV=3	down	0.495191	0.000879401
	tr|B3SVE9|B3SVE9_RAT	Neuroprotective protein 13 OS=Rattus norvegicus GN=Tecr PE=2 SV=1	down	0.610269	0.00296765	metabolic process;cellular process	organelle;cell part;cell;organelle part	catalytic activity	Biosynthesis of unsaturated fatty acids
	sp|Q5FVQ4|MLEC_RAT	Malectin OS=Rattus norvegicus GN=Mlec PE=2 SV=1	down	0.592622	0.0123037	metabolic process;cellular process	organelle;cell part;cell;organelle part	binding
	tr|Q6AY58|Q6AY58_RAT	B-cell receptor-associated protein 31 OS=Rattus norvegicus GN=Bcap31 PE=2 SV=1	down	0.541594	7.8e-05	immune system process;regulation of biological process;establishment of localization;cellular component organization or biogenesis;cellular process;response to stimulus;signaling;localization;biological regulation	organelle;cell part;cell;organelle part	binding	Protein processing in endoplasmic reticulum
	tr|G3V7W7|G3V7W7_RAT	Alanyl (Membrane) aminopeptidase OS=Rattus norvegicus GN=Anpep PE=4 SV=1	down	0.651076	0.00524428	reproductive process;reproduction;regulation of biological process;establishment of localization;developmental process;multicellular organismal process;cellular process;viral reproduction;localization;biological regulation;metabolic process	organelle;cell part;cell	binding;catalytic activity	Renin-angiotensin system;Metabolic pathways;Glutathione metabolism;Hematopoietic cell lineage
	tr|D4A2Z6|D4A2Z6_RAT	Protein Sec63 OS=Rattus norvegicus GN=Sec63 PE=4 SV=1	down	0.567106	0.0299812	establishment of localization;developmental process;localization;metabolic process;multicellular organismal process;cellular process	organelle;cell part;cell;organelle part	binding	Protein export;Protein processing in endoplasmic reticulum
	sp|Q9Z1W6|LYRIC_RAT	Protein LYRIC OS=Rattus norvegicus GN=Mtdh PE=2 SV=2	down	0.462719	0.0388733	response to stimulus;regulation of biological process;signaling;positive regulation of biological process;developmental process;metabolic process;biological regulation;multicellular organismal process;death;cellular process	organelle;cell part;cell;organelle part;membrane-enclosed lumen	protein binding transcription factor activity;binding
	sp|P04166|CYB5B_RAT	Cytochrome b5 type B OS=Rattus norvegicus GN=Cyb5b PE=1 SV=2	down	0.563207	0.0364565	establishment of localization;localization;metabolic process;biological regulation;cellular process	organelle;cell part;cell;organelle part	enzyme regulator activity;electron carrier activity;binding	Biosynthesis of unsaturated fatty acids;Ubiquitin mediated proteolysis;alpha-Linolenic acid metabolism;PPAR signaling pathway
	tr|Q5XFV4|Q5XFV4_RAT	Fabp4 protein OS=Rattus norvegicus GN=Fabp4 PE=2 SV=1	down	0.621447	0.0414401	regulation of biological process;establishment of localization;developmental process;cellular process;cell proliferation;response to stimulus;negative regulation of biological process;localization;biological regulation;metabolic process	organelle;cell part;cell	binding	PPAR signaling pathway
	sp|Q62733|LAP2_RAT	Lamina-associated polypeptide 2, isoform beta OS=Rattus norvegicus GN=Tmpo PE=1 SV=3	down	0.504163	0.027421	cellular component organization or biogenesis;metabolic process;cellular process	organelle;cell part;cell;organelle part	binding
	sp|Q8CFN2|CDC42_RAT	Cell division control protein 42 homolog OS=Rattus norvegicus GN=Cdc42 PE=1 SV=2	down	0.575659	0.0275085	positive regulation of biological process;developmental process;multicellular organismal process;cellular process;growth;signaling;metabolic process;biological regulation;death;immune system process;regulation of biological process;cellular component organization or biogenesis;establishment of localization;cell proliferation;biological adhesion;response to stimulus;localization;locomotion	organelle;cell part;cell;organelle part	binding;catalytic activity	Axon guidance;Regulation of actin cytoskeleton;GnRH signaling pathway;Focal adhesion;Renal cell carcinoma;Endocytosis;VEGF signaling pathway;Leukocyte transendothelial migration;Shigellosis;Adherens junction;MAPK signaling pathway;Tight junction;Pancreatic cancer;Pathogenic Escherichia coli infection;T cell receptor signaling pathway;Fc gamma R-mediated phagocytosis;Neurotrophin signaling pathway…
	tr|F7FCW3|F7FCW3_RAT	Vitamin K-dependent gamma-carboxylase OS=Rattus norvegicus GN=Ggcx PE=4 SV=1	down	0.498677	0.0146959	response to stimulus;developmental process;metabolic process;biological regulation;multicellular organismal process;cellular process	organelle;cell part;cell;organelle part	binding;catalytic activity
	tr|Q6IG08|Q6IG08_RAT	Type II keratin Kb23 OS=Rattus norvegicus GN=Kb23 PE=2 SV=1	down	0.259488	0.0213876		organelle;macromolecular complex;cell part;cell;organelle part
	tr|Q6IFV9|Q6IFV9_RAT	RCG35149, isoform CRA_a OS=Rattus norvegicus GN=Krt34 PE=2 SV=1	down	0.312691	0.0397375	developmental process	macromolecular complex	structural molecule activity;binding
	sp|P02764|A1AG_RAT	Alpha-1-acid glycoprotein OS=Rattus norvegicus GN=Orm1 PE=2 SV=1	down	0.423771	0.0251144	response to stimulus;immune system process;multi-organism process;establishment of localization;developmental process;localization;multicellular organismal process	extracellular region part;extracellular region	binding
	tr|F1M3E3|F1M3E3_RAT	Protein LOC100361864 OS=Rattus norvegicus GN=LOC100361864 PE=3 SV=2	down	0.0424545	0.0258764	response to stimulus;multi-organism process;metabolic process;cellular process	organelle;cell part;cell	catalytic activity	Ascorbate and aldarate metabolism;Drug metabolism - other enzymes;Retinol metabolism;Pentose and glucuronate interconversions;Porphyrin and chlorophyll metabolism;Starch and sucrose metabolism;Metabolism of xenobiotics by cytochrome P450;Drug metabolism - cytochrome P450;Metabolic pathways;Steroid hormone biosynthesis;Other types of O-glycan biosynthesis
	tr|Q6DUH4|Q6DUH4_RAT	SWI/SNF-related matrix-associated actin-dependent regulator of chromatin a2 OS=Rattus norvegicus GN=Smarca2 PE=2 SV=1	down	0.472799	0.0335051	cell proliferation;growth;cellular component organization or biogenesis;metabolic process;biological regulation;cellular process	organelle;macromolecular complex;cell part;cell;organelle part;membrane-enclosed lumen	protein binding transcription factor activity;binding;catalytic activity
	sp|P50116|S10A9_RAT	Protein S100-A9 OS=Rattus norvegicus GN=S100a9 PE=1 SV=3	down	0.532899	0.0378264	immune system process;regulation of biological process;multi-organism process;cellular component organization or biogenesis;positive regulation of biological process;multicellular organismal process;cellular process;response to stimulus;biological adhesion;growth;localization;locomotion;metabolic process;biological regulation;death	extracellular region part;extracellular region;organelle;cell part;cell;organelle part;membrane-enclosed lumen	molecular transducer activity;binding
	sp|P04762|CATA_RAT	Catalase OS=Rattus norvegicus GN=Cat PE=1 SV=3	up	2.11353	4.27e-07	regulation of biological process;cellular component organization or biogenesis;positive regulation of biological process;developmental process;multicellular organismal process;cellular process;response to stimulus;signaling;biological regulation;metabolic process;death	organelle;cell part;cell;organelle part	binding;catalytic activity;antioxidant activity	Tryptophan metabolism;Metabolic pathways;Methane metabolism;Amyotrophic lateral sclerosis (ALS);Microbial metabolism in diverse environments;Peroxisome
	sp|P10860|DHE3_RAT	Glutamate dehydrogenase 1, mitochondrial OS=Rattus norvegicus GN=Glud1 PE=1 SV=2	up	1.85978	8.52e-05	regulation of biological process;establishment of localization;multicellular organismal process;cellular process;response to stimulus;signaling;localization;biological regulation;metabolic process	organelle;cell part;cell;organelle part	binding;catalytic activity	Metabolic pathways;Proximal tubule bicarbonate reclamation;Alanine, aspartate and glutamate metabolism;Arginine and proline metabolism;D-Glutamine and D-glutamate metabolism;Nitrogen metabolism
	sp|P07896|ECHP_RAT	Peroxisomal bifunctional enzyme OS=Rattus norvegicus GN=Ehhadh PE=1 SV=2	up	2.33033	2.02e-14	metabolic process;cellular process	organelle;cell part;cell;organelle part;membrane-enclosed lumen	binding;catalytic activity	Caprolactam degradation;Tryptophan metabolism;Aminobenzoate degradation;beta-Alanine metabolism;Butanoate metabolism;Lysine degradation;Metabolic pathways;Propanoate metabolism;Benzoate degradation;Valine, leucine and isoleucine degradation;Microbial metabolism in diverse environments;PPAR signaling pathway;Peroxisome;Fatty acid metabolism
	tr|Q68G44|Q68G44_RAT	3-hydroxy-3-methylglutaryl-Coenzyme A synthase 2 (Mitochondrial) OS=Rattus norvegicus GN=Hmgcs2 PE=2 SV=1	up	2.15328	6.68e-07	response to stimulus;multi-organism process;developmental process;metabolic process;multicellular organismal process;cellular process	organelle;cell part;cell;organelle part	catalytic activity	Metabolic pathways;Valine, leucine and isoleucine degradation;Synthesis and degradation of ketone bodies;Biosynthesis of secondary metabolites;Terpenoid backbone biosynthesis;Butanoate metabolism
	sp|P18163|ACSL1_RAT	Long-chain-fatty-acid--CoA ligase 1 OS=Rattus norvegicus GN=Acsl1 PE=1 SV=1	up	3.08519	1.95e-08	regulation of biological process;establishment of localization;cellular process;response to stimulus;signaling;localization;biological regulation;metabolic process	organelle;cell part;cell;organelle part	binding;catalytic activity	Metabolic pathways;Adipocytokine signaling pathway;PPAR signaling pathway;Fatty acid metabolism;Peroxisome
	tr|G3V6S5|G3V6S5_RAT	C-1-tetrahydrofolate synthase, cytoplasmic OS=Rattus norvegicus GN=Mthfd1 PE=3 SV=1	up	2.10877	1.2e-06	metabolic process;cellular process	organelle;cell part;cell	binding;catalytic activity	Glyoxylate and dicarboxylate metabolism;Metabolic pathways;One carbon pool by folate
	sp|P09034|ASSY_RAT	Argininosuccinate synthase OS=Rattus norvegicus GN=Ass1 PE=2 SV=1	up	1.73445	1.38e-06	response to stimulus;immune system process;multi-organism process;developmental process;metabolic process;multicellular organismal process;cellular process	organelle;cell part;cell;organelle part	binding;catalytic activity	Metabolic pathways;Alanine, aspartate and glutamate metabolism;Arginine and proline metabolism;Biosynthesis of secondary metabolites
	tr|D3ZTP0|D3ZTP0_RAT	Protein Aldh1l2 OS=Rattus norvegicus GN=Aldh1l2 PE=3 SV=2	up	1.5447	0.000656381	metabolic process;cellular process	organelle;cell part;cell	catalytic activity	One carbon pool by folate
	sp|P31210|AK1D1_RAT	3-oxo-5-beta-steroid 4-dehydrogenase OS=Rattus norvegicus GN=Akr1d1 PE=1 SV=1	up	2.85427	3.21e-07	metabolic process	cell part;cell	binding;catalytic activity	Metabolic pathways;Steroid hormone biosynthesis;Primary bile acid biosynthesis
	sp|Q5SGE0|LPPRC_RAT	Leucine-rich PPR motif-containing protein, mitochondrial OS=Rattus norvegicus GN=Lrpprc PE=1 SV=1	up	1.51855	0.000486046	establishment of localization;localization;metabolic process;cellular process	organelle;cell part;cell;organelle part;membrane-enclosed lumen	binding
	sp|P07824|ARGI1_RAT	Arginase-1 OS=Rattus norvegicus GN=Arg1 PE=1 SV=2	up	1.65461	5.37e-05	reproductive process;reproduction;regulation of biological process;multi-organism process;establishment of localization;cellular component organization or biogenesis;developmental process;multicellular organismal process;cellular process;cell proliferation;response to stimulus;localization;biological regulation;metabolic process	extracellular region part;extracellular region;organelle;cell part;cell;organelle part	binding;catalytic activity	Metabolic pathways;Arginine and proline metabolism;Amoebiasis;Biosynthesis of secondary metabolites
	sp|Q9JLJ3|AL9A1_RAT	4-trimethylaminobutyraldehyde dehydrogenase OS=Rattus norvegicus GN=Aldh9a1 PE=1 SV=1	up	1.55971	0.00243499	signaling;metabolic process;biological regulation;multicellular organismal process;cellular process	organelle;cell part;cell	binding;catalytic activity	Ascorbate and aldarate metabolism;Tryptophan metabolism;beta-Alanine metabolism;Glycolysis / Gluconeogenesis;Glycerolipid metabolism;Biosynthesis of secondary metabolites;Lysine degradation;Metabolic pathways;Histidine metabolism;Propanoate metabolism;Valine, leucine and isoleucine degradation;Pyruvate metabolism;Microbial metabolism in diverse environments;Arginine and proline metabolism;Fatty a…
	tr|F1M953|F1M953_RAT	Stress-70 protein, mitochondrial OS=Rattus norvegicus GN=Hspa9 PE=3 SV=1	up	2.26002	0.000116916	response to stimulus;establishment of localization;localization;metabolic process;death;cellular process	organelle;cell part;cell;organelle part;membrane-enclosed lumen	binding	RNA degradation
	sp|Q9ER34|ACON_RAT	Aconitate hydratase, mitochondrial OS=Rattus norvegicus GN=Aco2 PE=1 SV=2	up	1.68942	0.00124766	metabolic process;death;cellular process	organelle;cell part;cell;organelle part	binding;catalytic activity	Glyoxylate and dicarboxylate metabolism;Metabolic pathways;Reductive carboxylate cycle (CO2 fixation);Microbial metabolism in diverse environments;Citrate cycle (TCA cycle);Biosynthesis of secondary metabolites
	sp|P41562|IDHC_RAT	Isocitrate dehydrogenase [NADP] cytoplasmic OS=Rattus norvegicus GN=Idh1 PE=1 SV=1	up	1.8792	0.000255151	response to stimulus;reproductive process;reproduction;developmental process;metabolic process;multicellular organismal process;cellular process	organelle;cell part;cell;organelle part	binding;catalytic activity	Metabolic pathways;Glutathione metabolism;Reductive carboxylate cycle (CO2 fixation);Microbial metabolism in diverse environments;Citrate cycle (TCA cycle);Biosynthesis of secondary metabolites;Peroxisome
	sp|P32755|HPPD_RAT	4-hydroxyphenylpyruvate dioxygenase OS=Rattus norvegicus GN=Hpd PE=1 SV=3	up	1.63576	0.000619576	metabolic process;cellular process	organelle;cell part;cell;organelle part	binding;catalytic activity	Phenylalanine metabolism;Metabolic pathways;Ubiquinone and other terpenoid-quinone biosynthesis;Tyrosine metabolism
	tr|Q5WQV5|Q5WQV5_RAT	Radixin OS=Rattus norvegicus GN=Rdx PE=1 SV=1	up	1.52403	0.00513234	response to stimulus;regulation of biological process;cellular component organization or biogenesis;negative regulation of biological process;localization;biological regulation;cellular process	organelle;cell part;cell;organelle part;membrane-enclosed lumen	binding	Regulation of actin cytoskeleton
	tr|B4F768|B4F768_RAT	Aldh4a1 protein (Fragment) OS=Rattus norvegicus GN=Aldh4a1 PE=2 SV=1	up	1.58404	0.0012374	metabolic process;cellular process	organelle;cell part;cell;organelle part	binding;catalytic activity	Metabolic pathways;Alanine, aspartate and glutamate metabolism;Arginine and proline metabolism
	sp|Q66HF1|NDUS1_RAT	NADH-ubiquinone oxidoreductase 75 kDa subunit, mitochondrial OS=Rattus norvegicus GN=Ndufs1 PE=1 SV=1	up	1.61646	0.000729666				Metabolic pathways;Alzheimer's disease;Oxidative phosphorylation;Parkinson's disease;Huntington's disease
	tr|Q9EQS4|Q9EQS4_RAT	Cystathionase (Cystathionine gamma-lyase) OS=Rattus norvegicus GN=Cth PE=2 SV=2	up	2.07062	0.00858036	regulation of biological process;cellular component organization or biogenesis;cellular process;cell proliferation;response to stimulus;growth;signaling;biological regulation;metabolic process;death	organelle;cell part;cell	binding;catalytic activity	Metabolic pathways;Glycine, serine and threonine metabolism;Cysteine and methionine metabolism;Selenoamino acid metabolism;Nitrogen metabolism
	sp|P18886|CPT2_RAT	Carnitine O-palmitoyltransferase 2, mitochondrial OS=Rattus norvegicus GN=Cpt2 PE=1 SV=1	up	3.14356	1.22e-08	regulation of biological process;establishment of localization;localization;metabolic process;biological regulation;cellular process	organelle;cell part;cell;organelle part;membrane-enclosed lumen	catalytic activity	PPAR signaling pathway;Fatty acid metabolism
	tr|B6DYQ2|B6DYQ2_RAT	Glutathione S-transferase mu 2 OS=Rattus norvegicus GN=Gstm2 PE=2 SV=1	up	1.54743	0.004673	response to stimulus;metabolic process;multicellular organismal process;cellular process	cell part;cell	binding;catalytic activity	Glutathione metabolism;Metabolism of xenobiotics by cytochrome P450;Drug metabolism - cytochrome P450
	sp|Q9WVK7|HCDH_RAT	Hydroxyacyl-coenzyme A dehydrogenase, mitochondrial OS=Rattus norvegicus GN=Hadh PE=2 SV=1	up	1.61717	0.000273767	regulation of biological process;establishment of localization;cellular process;response to stimulus;signaling;localization;biological regulation;metabolic process	organelle;cell part;cell;organelle part;membrane-enclosed lumen	binding;catalytic activity	Caprolactam degradation;Tryptophan metabolism;Fatty acid elongation in mitochondria;Biosynthesis of secondary metabolites;Butanoate metabolism;Metabolic pathways;Lysine degradation;Valine, leucine and isoleucine degradation;Microbial metabolism in diverse environments;Geraniol degradation;Fatty acid metabolism
	tr|F1M609|F1M609_RAT	Acyl-coenzyme A oxidase OS=Rattus norvegicus GN=Acox1 PE=3 SV=2	up	2.4485	5.13e-09	reproductive process;reproduction;regulation of biological process;cellular component organization or biogenesis;positive regulation of biological process;multicellular organismal process;cellular process;biological regulation;metabolic process	organelle;cell part;cell;organelle part	binding;catalytic activity	Metabolic pathways;Biosynthesis of unsaturated fatty acids;alpha-Linolenic acid metabolism;PPAR signaling pathway;Fatty acid metabolism;Peroxisome
	sp|P07379|PCKGC_RAT	Phosphoenolpyruvate carboxykinase, cytosolic [GTP] OS=Rattus norvegicus GN=Pck1 PE=1 SV=1	up	1.75391	0.0143851	response to stimulus;metabolic process;biological regulation;cellular process	organelle;cell part;cell	binding;catalytic activity	Glycolysis / Gluconeogenesis;Adipocytokine signaling pathway;Biosynthesis of secondary metabolites;Metabolic pathways;Proximal tubule bicarbonate reclamation;Pyruvate metabolism;Microbial metabolism in diverse environments;Insulin signaling pathway;Citrate cycle (TCA cycle);PPAR signaling pathway
	sp|P23457|DIDH_RAT	3-alpha-hydroxysteroid dehydrogenase OS=Rattus norvegicus GN=Akr1c9 PE=1 SV=1	up	2.73327	1.77e-06	reproductive process;reproduction;regulation of biological process;establishment of localization;cellular component organization or biogenesis;positive regulation of biological process;developmental process;multicellular organismal process;cellular process;cell proliferation;response to stimulus;signaling;negative regulation of biological process;localization;biological regulation;metabolic proce…	organelle;cell part;cell	molecular transducer activity;binding;catalytic activity	Linoleic acid metabolism;Metabolism of xenobiotics by cytochrome P450;Chloroalkane and chloroalkene degradation;Butanoate metabolism;Metabolic pathways;Steroid hormone biosynthesis;Fructose and mannose metabolism;Microbial metabolism in diverse environments;Arachidonic acid metabolism;Primary bile acid biosynthesis;Bisphenol degradation
	sp|P49889|ST1E3_RAT	Estrogen sulfotransferase, isoform 3 OS=Rattus norvegicus GN=Ste PE=1 SV=1	up	5.51684	2.09e-06	metabolic process;cellular process	organelle;cell part;cell;organelle part	binding;catalytic activity	Steroid hormone biosynthesis;Sulfur metabolism
	sp|P15650|ACADL_RAT	Long-chain specific acyl-CoA dehydrogenase, mitochondrial OS=Rattus norvegicus GN=Acadl PE=1 SV=1	up	1.94287	0.00425137	regulation of biological process;cellular component organization or biogenesis;metabolic process;biological regulation;multicellular organismal process;cellular process	organelle;cell part;cell;organelle part	binding;catalytic activity	Metabolic pathways;PPAR signaling pathway;Fatty acid metabolism
	sp|P28492|GLSL_RAT	Glutaminase liver isoform, mitochondrial OS=Rattus norvegicus GN=Gls2 PE=2 SV=3	up	2.42182	1.63e-05	establishment of localization;multicellular organismal process;cellular process;signaling;localization;biological regulation;metabolic process;death	organelle;cell part;cell;organelle part	binding;catalytic activity	Metabolic pathways;Proximal tubule bicarbonate reclamation;Alanine, aspartate and glutamate metabolism;Microbial metabolism in diverse environments;Arginine and proline metabolism;D-Glutamine and D-glutamate metabolism;Nitrogen metabolism
	sp|P51647|AL1A1_RAT	Retinal dehydrogenase 1 OS=Rattus norvegicus GN=Aldh1a1 PE=1 SV=3	up	1.77609	0.00095934	reproductive process;reproduction;regulation of biological process;cellular component organization or biogenesis;developmental process;rhythmic process;multicellular organismal process;cellular process;response to stimulus;signaling;biological regulation;metabolic process;death	organelle;cell part;cell	enzyme regulator activity;binding;catalytic activity	Glycerolipid metabolism;Pentose and glucuronate interconversions;Biosynthesis of secondary metabolites;Chloroalkane and chloroalkene degradation;Lysine degradation;Histidine metabolism;Valine, leucine and isoleucine degradation;Pyruvate metabolism;Microbial metabolism in diverse environments;Tryptophan metabolism;Ascorbate and aldarate metabolism;Glycolysis / Gluconeogenesis;beta-Alanine metaboli…
	sp|Q8CHM7|HACL1_RAT	2-hydroxyacyl-CoA lyase 1 OS=Rattus norvegicus GN=Hacl1 PE=1 SV=1	up	1.97409	0.000197976	cellular component organization or biogenesis;metabolic process;cellular process	organelle;cell part;cell;organelle part	binding;catalytic activity	Peroxisome
	sp|Q5XI78|ODO1_RAT	2-oxoglutarate dehydrogenase, mitochondrial OS=Rattus norvegicus GN=Ogdh PE=1 SV=1	up	1.86496	0.000966273	developmental process;metabolic process;multicellular organismal process;cellular process	organelle;macromolecular complex;cell part;cell;organelle part	binding;catalytic activity	Lysine degradation;Tryptophan metabolism;Metabolic pathways;Microbial metabolism in diverse environments;Citrate cycle (TCA cycle);Biosynthesis of secondary metabolites
	sp|Q6AYT9|ACSM5_RAT	Acyl-coenzyme A synthetase ACSM5, mitochondrial OS=Rattus norvegicus GN=Acsm5 PE=2 SV=1	up	7.19442	1.91e-14	metabolic process;cellular process	organelle;cell part;cell;organelle part	binding;catalytic activity	Metabolic pathways;Butanoate metabolism
	sp|P50554|GABT_RAT	4-aminobutyrate aminotransferase, mitochondrial OS=Rattus norvegicus GN=Abat PE=1 SV=3	up	1.83827	3.79e-06	reproductive process;reproduction;multi-organism process;multicellular organismal process;cellular process;response to stimulus;signaling;biological regulation;metabolic process	organelle;macromolecular complex;cell part;cell;organelle part	binding;catalytic activity	Metabolic pathways;Propanoate metabolism;Alanine, aspartate and glutamate metabolism;beta-Alanine metabolism;Valine, leucine and isoleucine degradation;Butanoate metabolism
	sp|Q64573|EST4_RAT	Liver carboxylesterase 4 OS=Rattus norvegicus PE=2 SV=2	up	2.34427	0.000504636	response to stimulus;metabolic process;cellular process	organelle;cell part;cell;organelle part	catalytic activity	Metabolic pathways;Drug metabolism - other enzymes;Tropane, piperidine and pyridine alkaloid biosynthesis;Biosynthesis of secondary metabolites
	sp|P27867|DHSO_RAT	Sorbitol dehydrogenase OS=Rattus norvegicus GN=Sord PE=2 SV=4	up	1.93609	0.000619691	response to stimulus;locomotion;localization;metabolic process;cellular process	extracellular region part;extracellular region;organelle;cell part;cell;organelle part	binding;catalytic activity	Metabolic pathways;Fructose and mannose metabolism
	sp|P14408|FUMH_RAT	Fumarate hydratase, mitochondrial OS=Rattus norvegicus GN=Fh PE=1 SV=1	up	2.09659	2.17e-05	metabolic process;biological regulation;multicellular organismal process;cellular process	organelle;macromolecular complex;cell part;cell;organelle part	catalytic activity	Metabolic pathways;Reductive carboxylate cycle (CO2 fixation);Microbial metabolism in diverse environments;Citrate cycle (TCA cycle);Pathways in cancer;Biosynthesis of secondary metabolites;Renal cell carcinoma
	sp|P14604|ECHM_RAT	Enoyl-CoA hydratase, mitochondrial OS=Rattus norvegicus GN=Echs1 PE=1 SV=1	up	1.9977	0.00151769	metabolic process;cellular process	organelle;cell part;cell;organelle part	binding;catalytic activity	Caprolactam degradation;Tryptophan metabolism;Aminobenzoate degradation;Fatty acid elongation in mitochondria;beta-Alanine metabolism;Biosynthesis of secondary metabolites;Butanoate metabolism;Lysine degradation;Metabolic pathways;Propanoate metabolism;Benzoate degradation;Valine, leucine and isoleucine degradation;Microbial metabolism in diverse environments;Fatty acid metabolism
	sp|P02692|FABPL_RAT	Fatty acid-binding protein, liver OS=Rattus norvegicus GN=Fabp1 PE=1 SV=1	up	2.16312	8.77e-06	regulation of biological process;establishment of localization;multicellular organismal process;cellular process;cell proliferation;response to stimulus;localization;biological regulation;metabolic process;death	organelle;cell part;cell;organelle part;membrane-enclosed lumen	transporter activity;binding	PPAR signaling pathway
	tr|G3V734|G3V734_RAT	2,4-dienoyl CoA reductase 1, mitochondrial, isoform CRA_a OS=Rattus norvegicus GN=Decr1 PE=4 SV=1	up	2.15839	4.03e-06	cellular component organization or biogenesis;metabolic process;cellular process	organelle;cell part;cell;organelle part;membrane-enclosed lumen	binding;catalytic activity
	sp|Q64611|CSAD_RAT	Cysteine sulfinic acid decarboxylase OS=Rattus norvegicus GN=Csad PE=1 SV=1	up	2.23143	0.000404755	metabolic process;cellular process	cell part;cell	binding;catalytic activity	Metabolic pathways;Taurine and hypotaurine metabolism
	tr|B1WBN3|B1WBN3_RAT	2-oxoisovalerate dehydrogenase subunit alpha, mitochondrial OS=Rattus norvegicus GN=Bckdha PE=2 SV=1	up	1.89324	0.000227159	response to stimulus;metabolic process;cellular process	organelle;cell part;cell;organelle part	binding;catalytic activity	Metabolic pathways;Valine, leucine and isoleucine degradation;Biosynthesis of secondary metabolites
	tr|D4A5Q9|D4A5Q9_RAT	Glycine decarboxylase (Predicted), isoform CRA_a OS=Rattus norvegicus GN=Gldc PE=4 SV=1	up	2.12096	0.0132625	metabolic process;cellular process	organelle;macromolecular complex;cell part;cell	binding;catalytic activity	Metabolic pathways;Glycine, serine and threonine metabolism
	sp|P25409|ALAT1_RAT	Alanine aminotransferase 1 OS=Rattus norvegicus GN=Gpt PE=1 SV=2	up	2.05565	0.000245081	metabolic process;cellular process	cell part;cell	binding;catalytic activity	Metabolic pathways;Alanine, aspartate and glutamate metabolism;Carbon fixation in photosynthetic organisms;Microbial metabolism in diverse environments
	sp|P13221|AATC_RAT	Aspartate aminotransferase, cytoplasmic OS=Rattus norvegicus GN=Got1 PE=1 SV=3	up	3.45159	0.000950522	response to stimulus;metabolic process;biological regulation;cellular process	organelle;cell part;cell	binding;catalytic activity	Alanine, aspartate and glutamate metabolism;Cysteine and methionine metabolism;Phenylalanine, tyrosine and tryptophan biosynthesis;Tropane, piperidine and pyridine alkaloid biosynthesis;Novobiocin biosynthesis;Biosynthesis of secondary metabolites;Metabolic pathways;Phenylalanine metabolism;Carbon fixation in photosynthetic organisms;Microbial metabolism in diverse environments;Isoquinoline alkal…
	sp|Q4KLP0|DHTK1_RAT	Probable 2-oxoglutarate dehydrogenase E1 component DHKTD1, mitochondrial OS=Rattus norvegicus GN=Dhtkd1 PE=2 SV=1	up	2.77957	3.54e-05	metabolic process;cellular process	organelle;cell part;cell	binding;catalytic activity
	tr|M0RBL9|M0RBL9_RAT	Protein Vwa8 (Fragment) OS=Rattus norvegicus GN=Vwa8 PE=4 SV=1	up	1.52756	0.000165725		organelle;cell part;cell
	sp|Q6AYS7|ACY1A_RAT	Aminoacylase-1A OS=Rattus norvegicus GN=Acy1a PE=1 SV=1	up	1.63137	0.011081	metabolic process;cellular process	cell part;cell	binding;catalytic activity	Metabolic pathways;Arginine and proline metabolism;Biosynthesis of secondary metabolites
	sp|P41034|TTPA_RAT	Alpha-tocopherol transfer protein OS=Rattus norvegicus GN=Ttpa PE=1 SV=1	up	1.54045	0.000841696	regulation of biological process;establishment of localization;developmental process;multicellular organismal process;cellular process;response to stimulus;negative regulation of biological process;localization;biological regulation;metabolic process	organelle;cell part;cell	binding
	sp|P12007|IVD_RAT	Isovaleryl-CoA dehydrogenase, mitochondrial OS=Rattus norvegicus GN=Ivd PE=1 SV=2	up	1.76671	0.000541348	cellular component organization or biogenesis;metabolic process;cellular process	organelle;cell part;cell;organelle part	binding;catalytic activity	Metabolic pathways;Valine, leucine and isoleucine degradation
	tr|B2GV15|B2GV15_RAT	Dihydrolipoamide branched chain transacylase E2 OS=Rattus norvegicus GN=Dbt PE=2 SV=1	up	2.17935	8.14e-05	metabolic process;cellular process	organelle;cell part;cell;organelle part	binding;catalytic activity	Metabolic pathways;Valine, leucine and isoleucine degradation;Biosynthesis of secondary metabolites
	tr|Q3B8N9|Q3B8N9_RAT	Biphenyl hydrolase-like (Serine hydrolase) OS=Rattus norvegicus GN=Bphl PE=2 SV=1	up	1.91766	0.00219627	response to stimulus;metabolic process;cellular process	organelle;cell part;cell	catalytic activity
	sp|Q58FK9|KAT3_RAT	Kynurenine--oxoglutarate transaminase 3 OS=Rattus norvegicus GN=Ccbl2 PE=2 SV=1	up	1.62215	0.0168762	metabolic process;cellular process	organelle;cell part;cell	binding;catalytic activity	Tryptophan metabolism;Metabolic pathways
	tr|Q8K3R0|Q8K3R0_RAT	Carboxylesterase isoenzyme OS=Rattus norvegicus GN=Ces2a PE=2 SV=1	up	5.27637	1.41e-06				Drug metabolism - other enzymes
	sp|P29410|KAD2_RAT	Adenylate kinase 2, mitochondrial OS=Rattus norvegicus GN=Ak2 PE=2 SV=2	up	1.65244	0.029379	response to stimulus;developmental process;metabolic process;multicellular organismal process;cellular process	organelle;cell part;cell;organelle part	binding;catalytic activity	Metabolic pathways;Purine metabolism;Biosynthesis of secondary metabolites
	sp|P16232|DHI1_RAT	Corticosteroid 11-beta-dehydrogenase isozyme 1 OS=Rattus norvegicus GN=Hsd11b1 PE=1 SV=2	up	2.19039	0.00524849	response to stimulus;developmental process;metabolic process;multicellular organismal process;cellular process	organelle;cell part;cell;organelle part	binding;catalytic activity	Metabolic pathways;Steroid hormone biosynthesis;Aldosterone-regulated sodium reabsorption
	sp|Q64602|AADAT_RAT	Kynurenine/alpha-aminoadipate aminotransferase, mitochondrial OS=Rattus norvegicus GN=Aadat PE=1 SV=1	up	1.60998	0.00137988	metabolic process;cellular process	organelle;cell part;cell;organelle part	binding	Lysine biosynthesis;Lysine degradation;Tryptophan metabolism;Metabolic pathways
	tr|F1LM05|F1LM05_RAT	Protein LOC299282 OS=Rattus norvegicus GN=LOC299282 PE=3 SV=1	up	1.70014	0.0141964
	sp|P70584|ACDSB_RAT	Short/branched chain specific acyl-CoA dehydrogenase, mitochondrial OS=Rattus norvegicus GN=Acadsb PE=1 SV=1	up	2.5283	3.76e-05	metabolic process;cellular process	organelle;cell part;cell;organelle part	binding;catalytic activity	Metabolic pathways;Valine, leucine and isoleucine degradation;Biosynthesis of secondary metabolites;Fatty acid metabolism
	sp|P05426|RL7_RAT	60S ribosomal protein L7 OS=Rattus norvegicus GN=Rpl7 PE=1 SV=2	up	1.58805	0.0103912	reproductive process;reproduction;establishment of localization;cellular component organization or biogenesis;viral reproduction;localization;metabolic process;cellular process	organelle;macromolecular complex;cell part;cell;organelle part	structural molecule activity;binding	Ribosome
	sp|P04799|CP1A2_RAT	Cytochrome P450 1A2 OS=Rattus norvegicus GN=Cyp1a2 PE=1 SV=2	up	2.04911	0.00246013	response to stimulus;multi-organism process;developmental process;metabolic process;biological regulation;multicellular organismal process;cellular process	organelle;cell part;cell;organelle part	binding;catalytic activity	Linoleic acid metabolism;Tryptophan metabolism;Metabolic pathways;Caffeine metabolism;Retinol metabolism;Metabolism of xenobiotics by cytochrome P450;Drug metabolism - cytochrome P450
	sp|P04182|OAT_RAT	Ornithine aminotransferase, mitochondrial OS=Rattus norvegicus GN=Oat PE=1 SV=1	up	1.83186	0.0277975	metabolic process;multicellular organismal process;cellular process	organelle;cell part;cell;organelle part	binding;catalytic activity	Metabolic pathways;Arginine and proline metabolism;Biosynthesis of secondary metabolites
	tr|B0BNJ4|B0BNJ4_RAT	Ethylmalonic encephalopathy 1 OS=Rattus norvegicus GN=Ethe1 PE=2 SV=1	up	1.67014	0.00148246	metabolic process;cellular process	organelle;cell part;cell;organelle part;membrane-enclosed lumen	binding;catalytic activity	Pyruvate metabolism
	sp|Q9R063|PRDX5_RAT	Peroxiredoxin-5, mitochondrial OS=Rattus norvegicus GN=Prdx5 PE=1 SV=1	up	1.5111	0.0422958	response to stimulus;regulation of biological process;positive regulation of biological process;metabolic process;biological regulation;multicellular organismal process;death;cellular process	organelle;cell part;cell;organelle part	enzyme regulator activity;binding;catalytic activity;antioxidant activity	Peroxisome
	tr|B6DYQ0|B6DYQ0_RAT	Glutathione S-transferase kappa OS=Rattus norvegicus GN=Gstk1 PE=2 SV=1	up	1.7234	0.000165195	metabolic process;cellular process	organelle;cell part;cell;organelle part	binding;catalytic activity;antioxidant activity	Glutathione metabolism;Metabolism of xenobiotics by cytochrome P450;Peroxisome;Drug metabolism - cytochrome P450
	sp|Q62651|ECH1_RAT	Delta(3,5)-Delta(2,4)-dienoyl-CoA isomerase, mitochondrial OS=Rattus norvegicus GN=Ech1 PE=1 SV=2	up	2.14967	0.000123056	metabolic process;cellular process	organelle;cell part;cell	binding;catalytic activity	Peroxisome
	tr|D4AAV1|D4AAV1_RAT	Protein Amdhd1 OS=Rattus norvegicus GN=Amdhd1 PE=4 SV=1	up	1.75248	0.00168275	metabolic process;cellular process	cell part;cell	binding;catalytic activity	Metabolic pathways;Histidine metabolism
	tr|O89035|O89035_RAT	Mitochondrial dicarboxylate carrier OS=Rattus norvegicus GN=Slc25a10 PE=2 SV=1	up	1.68156	0.00192809	establishment of localization;localization;metabolic process;cellular process	organelle;macromolecular complex;cell part;cell;organelle part;membrane-enclosed lumen	structural molecule activity;transporter activity;binding	Proximal tubule bicarbonate reclamation
	tr|B5DF65|B5DF65_RAT	Biliverdin reductase B (Flavin reductase (NADPH)) OS=Rattus norvegicus GN=Blvrb PE=2 SV=1	up	1.72161	0.0246874	metabolic process;cellular process	organelle;cell part;cell;organelle part;membrane-enclosed lumen	catalytic activity	Porphyrin and chlorophyll metabolism
	tr|G3V6P2|G3V6P2_RAT	Dihydrolipoamide S-succinyltransferase (E2 component of 2-oxo-glutarate complex), isoform CRA_a OS=Rattus norvegicus GN=Dlst PE=3 SV=1	up	1.55215	0.0112113	metabolic process;cellular process	organelle;macromolecular complex;cell part;cell;organelle part	binding;catalytic activity	Lysine degradation;Metabolic pathways;Microbial metabolism in diverse environments;Citrate cycle (TCA cycle);Biosynthesis of secondary metabolites
	sp|B1H267|SNX5_RAT	Sorting nexin-5 OS=Rattus norvegicus GN=Snx5 PE=1 SV=1	up	1.55379	0.00432937	establishment of localization;cellular component organization or biogenesis;localization;cellular process	organelle;cell part;cell;organelle part	binding
	sp|Q9JJ40|NHRF3_RAT	Na(+)/H(+) exchange regulatory cofactor NHE-RF3 OS=Rattus norvegicus GN=Pdzk1 PE=1 SV=2	up	2.24173	0.000285811	response to stimulus;establishment of localization;cellular component organization or biogenesis;localization;cellular process	cell part;cell	binding
	sp|P57093|PAHX_RAT	Phytanoyl-CoA dioxygenase, peroxisomal OS=Rattus norvegicus GN=Phyh PE=1 SV=2	up	1.77472	0.0180903	metabolic process;cellular process	organelle;cell part;cell;organelle part	binding;catalytic activity	Peroxisome
	tr|Q6AXY8|Q6AXY8_RAT	Dehydrogenase/reductase (SDR family) member 1 OS=Rattus norvegicus GN=Dhrs1 PE=2 SV=1	up	2.32764	1.87e-06		organelle;cell part;cell;organelle part	catalytic activity
	sp|Q64581|CP3AI_RAT	Cytochrome P450 3A18 OS=Rattus norvegicus GN=Cyp3a18 PE=2 SV=1	up	2.92126	0.000130706	metabolic process	organelle;cell part;cell;organelle part	binding;catalytic activity	Linoleic acid metabolism;Aminobenzoate degradation;Drug metabolism - other enzymes;Retinol metabolism;Metabolism of xenobiotics by cytochrome P450;Drug metabolism - cytochrome P450;Metabolic pathways;Steroid hormone biosynthesis;Microbial metabolism in diverse environments
	sp|P23965|ECI1_RAT	Enoyl-CoA delta isomerase 1, mitochondrial OS=Rattus norvegicus GN=Eci1 PE=1 SV=1	up	3.44825	0.0010864	metabolic process;cellular process	organelle;cell part;cell;organelle part	binding;catalytic activity	Fatty acid metabolism
	sp|P80254|DOPD_RAT	D-dopachrome decarboxylase OS=Rattus norvegicus GN=Ddt PE=1 SV=3	up	1.64112	0.00836445	response to stimulus;developmental process;metabolic process;multicellular organismal process;death;cellular process	cell part;cell	catalytic activity
	sp|O08557|DDAH1_RAT	N(G),N(G)-dimethylarginine dimethylaminohydrolase 1 OS=Rattus norvegicus GN=Ddah1 PE=1 SV=3	up	1.67972	0.0170833	response to stimulus;regulation of biological process;signaling;developmental process;metabolic process;biological regulation;multicellular organismal process;cellular process	organelle;cell part;cell	binding;catalytic activity
	sp|P22789|ST2A2_RAT	Alcohol sulfotransferase A OS=Rattus norvegicus GN=St2a2 PE=1 SV=2	up	2.93436	0.00150163	response to stimulus;metabolic process;cellular process	cell part;cell	binding;catalytic activity	Steroid hormone biosynthesis;Microbial metabolism in diverse environments;Sulfur metabolism;Bile secretion
	tr|Q6P2A5|Q6P2A5_RAT	GTP:AMP phosphotransferase AK3, mitochondrial OS=Rattus norvegicus GN=Ak3 PE=2 SV=1	up	1.52785	0.032829	response to stimulus;cellular component organization or biogenesis;developmental process;metabolic process;biological regulation;multicellular organismal process;cellular process	organelle;cell part;cell;organelle part	binding;catalytic activity	Pyrimidine metabolism
	sp|Q68FT3|PYRD2_RAT	Pyridine nucleotide-disulfide oxidoreductase domain-containing protein 2 OS=Rattus norvegicus GN=Pyroxd2 PE=2 SV=1	up	1.64654	0.00094904			catalytic activity
	tr|H6X338|H6X338_RAT	SAP OS=Rattus norvegicus GN=sap PE=4 SV=1	up	1.71919	0.000109271	response to stimulus;cellular component organization or biogenesis;metabolic process;cellular process	extracellular region part;extracellular region;macromolecular complex	binding	Nitrogen metabolism
	tr|M0RDH0|M0RDH0_RAT	Glycine N-methyltransferase OS=Rattus norvegicus GN=LOC100911564 PE=3 SV=1	up	1.5098	0.0023145	cellular component organization or biogenesis;metabolic process;cellular process	organelle;cell part;cell	binding;catalytic activity	Glycine, serine and threonine metabolism
	sp|Q3MIE0|ECHD3_RAT	Enoyl-CoA hydratase domain-containing protein 3, mitochondrial OS=Rattus norvegicus GN=Echdc3 PE=2 SV=1	up	1.58967	0.0243736		organelle;cell part;cell		Caprolactam degradation;Tryptophan metabolism;Aminobenzoate degradation;Fatty acid elongation in mitochondria;beta-Alanine metabolism;Biosynthesis of secondary metabolites;Butanoate metabolism;Lysine degradation;Metabolic pathways;Propanoate metabolism;Benzoate degradation;Valine, leucine and isoleucine degradation;Microbial metabolism in diverse environments;Fatty acid metabolism
	tr|O70631|O70631_RAT	Carboxylesterase OS=Rattus norvegicus GN=Ces2c PE=2 SV=1	up	1.68946	0.0117124				Drug metabolism - other enzymes
	tr|C8YL70|C8YL70_RAT	DNA-directed polymerase delta interacting protein 2 OS=Rattus norvegicus GN=Poldip2 PE=2 SV=1	up	1.55803	0.0334122	cellular component organization or biogenesis;cellular process	organelle;cell part;cell	binding
	sp|P13697|MAOX_RAT	NADP-dependent malic enzyme OS=Rattus norvegicus GN=Me1 PE=1 SV=2	up	2.04679	0.000854695	response to stimulus;cellular component organization or biogenesis;metabolic process;cellular process	organelle;cell part;cell	binding;catalytic activity	Metabolic pathways;Carbon fixation in photosynthetic organisms;Pyruvate metabolism;Microbial metabolism in diverse environments
	sp|Q4V8F9|HSDL2_RAT	Hydroxysteroid dehydrogenase-like protein 2 OS=Rattus norvegicus GN=Hsdl2 PE=2 SV=1	up	1.63881	0.0037424		organelle;cell part;cell	binding;catalytic activity	Metabolic pathways;Primary bile acid biosynthesis;PPAR signaling pathway;Peroxisome
	sp|Q9Z2M4|DECR2_RAT	Peroxisomal 2,4-dienoyl-CoA reductase OS=Rattus norvegicus GN=Decr2 PE=2 SV=1	up	1.66811	0.00524743	establishment of localization;localization;metabolic process;cellular process	organelle;macromolecular complex;cell part;cell;organelle part	structural molecule activity;binding;catalytic activity	Peroxisome
	tr|B6DYQ8|B6DYQ8_RAT	Glutathione S-transferase theta 1 OS=Rattus norvegicus GN=Gstt1 PE=2 SV=1	up	1.56996	0.0224959	response to stimulus;metabolic process;cellular process	organelle;cell part;cell	catalytic activity;antioxidant activity	Glutathione metabolism;Metabolism of xenobiotics by cytochrome P450;Drug metabolism - cytochrome P450
	sp|P02761|MUP_RAT	Major urinary protein OS=Rattus norvegicus PE=1 SV=1	up	1.59005	0.0456502	regulation of biological process;establishment of localization;cellular component organization or biogenesis;positive regulation of biological process;multicellular organismal process;cellular process;response to stimulus;signaling;localization;biological regulation;metabolic process	extracellular region part;extracellular region;organelle;cell part;cell	binding	Metabolic pathways;Arachidonic acid metabolism
	sp|Q562C4|MET7B_RAT	Methyltransferase-like protein 7B OS=Rattus norvegicus GN=Mettl7b PE=1 SV=1	up	1.59497	0.00655188	metabolic process	cell part;cell	catalytic activity
	tr|D4A0T0|D4A0T0_RAT	Protein Ndufb10 OS=Rattus norvegicus GN=Ndufb10 PE=4 SV=1	up	1.55934	0.00660593	establishment of localization;localization;metabolic process;cellular process	organelle;cell part;cell;organelle part	binding;catalytic activity	Metabolic pathways;Alzheimer's disease;Oxidative phosphorylation;Parkinson's disease;Huntington's disease
	tr|D3ZNH4|D3ZNH4_RAT	Histone H2B OS=Rattus norvegicus GN=Hist1h2bo PE=3 SV=1	up	1.8836	0.000152241	cellular component organization or biogenesis;cellular process	organelle;cell part;cell;organelle part	binding	Systemic lupus erythematosus
	sp|Q66H45|TTC36_RAT	Tetratricopeptide repeat protein 36 OS=Rattus norvegicus GN=Ttc36 PE=2 SV=1	up	1.82407	0.00165131
	sp|P49432|ODPB_RAT	Pyruvate dehydrogenase E1 component subunit beta, mitochondrial OS=Rattus norvegicus GN=Pdhb PE=1 SV=2	up	2.5964	0.017114	metabolic process;cellular process	organelle;macromolecular complex;cell part;cell;organelle part	catalytic activity	Glycolysis / Gluconeogenesis;Biosynthesis of secondary metabolites;Butanoate metabolism;Metabolic pathways;Valine, leucine and isoleucine biosynthesis;Pyruvate metabolism;Microbial metabolism in diverse environments;Citrate cycle (TCA cycle)
	sp|P13601|AL1A7_RAT	Aldehyde dehydrogenase, cytosolic 1 OS=Rattus norvegicus GN=Aldh1a7 PE=1 SV=2	up	1.72833	0.00796656	reproductive process;reproduction;regulation of biological process;cellular component organization or biogenesis;developmental process;rhythmic process;multicellular organismal process;cellular process;response to stimulus;signaling;biological regulation;metabolic process;death	organelle;cell part;cell	enzyme regulator activity;binding;catalytic activity	Glycerolipid metabolism;Pentose and glucuronate interconversions;Biosynthesis of secondary metabolites;Chloroalkane and chloroalkene degradation;Lysine degradation;Histidine metabolism;Valine, leucine and isoleucine degradation;Pyruvate metabolism;Microbial metabolism in diverse environments;Tryptophan metabolism;Ascorbate and aldarate metabolism;Glycolysis / Gluconeogenesis;beta-Alanine metaboli…
	sp|P27605|HPRT_RAT	Hypoxanthine-guanine phosphoribosyltransferase OS=Rattus norvegicus GN=Hprt1 PE=1 SV=1	up	1.53385	0.0189373				Metabolic pathways;Drug metabolism - other enzymes;Purine metabolism;Biosynthesis of secondary metabolites
	tr|Q5FVS1|Q5FVS1_RAT	Ferritin (Fragment) OS=Rattus norvegicus GN=Fth1 PE=2 SV=1	up	3.10651	0.00189477	cell proliferation;immune system process;regulation of biological process;establishment of localization;negative regulation of biological process;localization;biological regulation;death;cellular process	organelle;cell part;cell	binding;catalytic activity	Porphyrin and chlorophyll metabolism
	sp|P11240|COX5A_RAT	Cytochrome c oxidase subunit 5A, mitochondrial OS=Rattus norvegicus GN=Cox5a PE=1 SV=1	up	1.99993	0.0103819	metabolic process;cellular process	organelle;cell part;cell;organelle part	binding;catalytic activity	Metabolic pathways;Alzheimer's disease;Oxidative phosphorylation;Parkinson's disease;Huntington's disease;Cardiac muscle contraction
	sp|P05545|SPA3K_RAT	Serine protease inhibitor A3K OS=Rattus norvegicus GN=Serpina3k PE=1 SV=3	up	1.72683	0.00832431
	sp|P29117|PPIF_RAT	Peptidyl-prolyl cis-trans isomerase F, mitochondrial OS=Rattus norvegicus GN=Ppif PE=1 SV=2	up	1.67664	0.00670979	establishment of localization;localization;metabolic process;death;cellular process	organelle;cell part;cell;organelle part	binding;catalytic activity	Toxoplasmosis
	tr|D3Z8I7|D3Z8I7_RAT	Protein Gstt3 OS=Rattus norvegicus GN=Gstt3 PE=4 SV=1	up	2.18898	0.000320485	metabolic process;cellular process	cell part;cell	catalytic activity;antioxidant activity	Glutathione metabolism;Metabolism of xenobiotics by cytochrome P450;Drug metabolism - cytochrome P450
	sp|Q66H71|CPPED_RAT	Serine/threonine-protein phosphatase CPPED1 OS=Rattus norvegicus GN=Cpped1 PE=2 SV=1	up	1.63085	0.00984487			binding;catalytic activity
	tr|B2RZD6|B2RZD6_RAT	Ndufa4 protein OS=Rattus norvegicus GN=Ndufa4 PE=2 SV=1	up	3.01926	0.00482739	establishment of localization;localization;metabolic process;cellular process	organelle;cell part;cell;organelle part	catalytic activity	Metabolic pathways;Alzheimer's disease;Oxidative phosphorylation;Parkinson's disease;Huntington's disease
	tr|D3ZGK7|D3ZGK7_RAT	Carboxylesterase 1C OS=Rattus norvegicus GN=Ces1c PE=3 SV=2	up	1.63631	0.0117371	response to stimulus;metabolic process;cellular process	extracellular region part;extracellular region;organelle;cell part;cell;organelle part	catalytic activity	Metabolic pathways;Drug metabolism - other enzymes;Tropane, piperidine and pyridine alkaloid biosynthesis;Biosynthesis of secondary metabolites
	tr|B2RZC1|B2RZC1_RAT	Retinol binding protein 4, plasma OS=Rattus norvegicus GN=Rbp4 PE=2 SV=1	up	1.83744	0.021378	reproductive process;reproduction;immune system process;regulation of biological process;establishment of localization;developmental process;multicellular organismal process;cellular process;cell proliferation;response to stimulus;signaling;negative regulation of biological process;localization;biological regulation;metabolic process	extracellular region part;extracellular region;macromolecular complex	transporter activity;binding
	sp|P61314|RL15_RAT	60S ribosomal protein L15 OS=Rattus norvegicus GN=Rpl15 PE=1 SV=2	up	1.7238	0.0115847	reproductive process;reproduction;establishment of localization;viral reproduction;localization;metabolic process;cellular process	organelle;macromolecular complex;cell part;cell;organelle part	structural molecule activity;binding	Ribosome
	sp|Q64536|PDK2_RAT	[Pyruvate dehydrogenase (acetyl-transferring)] kinase isozyme 2, mitochondrial OS=Rattus norvegicus GN=Pdk2 PE=1 SV=1	up	1.53636	0.0185653	metabolic process;cellular process	organelle;macromolecular complex;cell part;cell;organelle part;membrane-enclosed lumen	binding;catalytic activity
	sp|P11232|THIO_RAT	Thioredoxin OS=Rattus norvegicus GN=Txn PE=1 SV=2	up	2.77334	0.010253	regulation of biological process;establishment of localization;cellular process;response to stimulus;signaling;localization;biological regulation;metabolic process	organelle;cell part;cell;organelle part;membrane-enclosed lumen	binding;catalytic activity;antioxidant activity
	sp|P02793|FRIL1_RAT	Ferritin light chain 1 OS=Rattus norvegicus GN=Ftl1 PE=1 SV=3	up	2.99355	0.00103605	response to stimulus;establishment of localization;localization;biological regulation;cellular process	cell part;cell	binding;catalytic activity	Porphyrin and chlorophyll metabolism
	sp|O70490|ACSM2_RAT	Acyl-coenzyme A synthetase ACSM2, mitochondrial OS=Rattus norvegicus GN=Acsm2 PE=2 SV=2	up	5.05328	0.000970136	metabolic process;biological regulation;cellular process	organelle;cell part;cell;organelle part	binding;catalytic activity	Metabolic pathways;Butanoate metabolism
	tr|M3ZCQ0|M3ZCQ0_RAT	Sulfotransferase OS=Rattus norvegicus GN=Sult2a1 PE=3 SV=1	up	1.84998	0.0133273	response to stimulus;metabolic process;cellular process	cell part;cell	binding;catalytic activity	Steroid hormone biosynthesis;Microbial metabolism in diverse environments;Sulfur metabolism;Bile secretion
	tr|Q06884|Q06884_RAT	Cytochrome P-450 OS=Rattus norvegicus GN=Cyp3a23/3a1 PE=2 SV=1	up	1.80914	0.00646232	response to stimulus;metabolic process;cellular process	organelle;cell part;cell;organelle part	binding;catalytic activity	Linoleic acid metabolism;Aminobenzoate degradation;Drug metabolism - other enzymes;Retinol metabolism;Metabolism of xenobiotics by cytochrome P450;Drug metabolism - cytochrome P450;Metabolic pathways;Steroid hormone biosynthesis;Microbial metabolism in diverse environments
	sp|P55051|FABP7_RAT	Fatty acid-binding protein, brain OS=Rattus norvegicus GN=Fabp7 PE=1 SV=2	up	1.68241	0.0434965	cell proliferation;response to stimulus;establishment of localization;developmental process;localization;multicellular organismal process	organelle;cell part;cell	binding	PPAR signaling pathway
	tr|Q5M9I2|Q5M9I2_RAT	Alpha-mannosidase OS=Rattus norvegicus GN=Man2c1 PE=2 SV=1	up	1.59765	0.0363971	metabolic process;cellular process	organelle;cell part;cell	binding;catalytic activity	Other glycan degradation
	sp|P21571|ATP5J_RAT	ATP synthase-coupling factor 6, mitochondrial OS=Rattus norvegicus GN=Atp5j PE=1 SV=1	up	1.8821	0.0125693	establishment of localization;localization;metabolic process;cellular process	organelle;cell part;cell;organelle part	transporter activity;catalytic activity	Metabolic pathways;Alzheimer's disease;Oxidative phosphorylation;Parkinson's disease;Huntington's disease
	sp|Q5XI95|ADH6_RAT	Alcohol dehydrogenase 6 OS=Rattus norvegicus GN=Adh6 PE=2 SV=1	up	1.92334	0.0356131	metabolic process;cellular process	cell part;cell	binding;catalytic activity	Metabolic pathways;Glycolysis / Gluconeogenesis;Retinol metabolism;Metabolism of xenobiotics by cytochrome P450;Tyrosine metabolism;Fatty acid metabolism;Drug metabolism - cytochrome P450
	tr|D3ZS58|D3ZS58_RAT	NADH dehydrogenase [ubiquinone] 1 alpha subcomplex subunit 2 OS=Rattus norvegicus GN=Ndufa2 PE=4 SV=1	up	1.88964	0.036897	establishment of localization;localization;metabolic process;cellular process	organelle;cell part;cell;organelle part	catalytic activity	Metabolic pathways;Alzheimer's disease;Oxidative phosphorylation;Parkinson's disease;Huntington's disease
	sp|Q01460|DIAC_RAT	Di-N-acetylchitobiase OS=Rattus norvegicus GN=Ctbs PE=1 SV=1	up	1.5094	0.0485754	metabolic process	organelle;cell part;cell	binding;catalytic activity
	sp|P62268|RS23_RAT	40S ribosomal protein S23 OS=Rattus norvegicus GN=Rps23 PE=1 SV=3	up	1.62654	0.0367336	reproductive process;reproduction;establishment of localization;viral reproduction;localization;metabolic process;cellular process	organelle;macromolecular complex;cell part;cell;organelle part	structural molecule activity;binding	Ribosome
	tr|Q99N59|Q99N59_RAT	Alpha-amylase OS=Rattus norvegicus GN=Amy1a PE=2 SV=1	up	1.73613	0.0437397	metabolic process	extracellular region part;extracellular region	binding;catalytic activity	Carbohydrate digestion and absorption;Metabolic pathways;Starch and sucrose metabolism
	tr|Q63910|Q63910_RAT	Alpha globin OS=Rattus norvegicus GN=LOC287167 PE=3 SV=2	up	1.5267	0.00709766	immune system process;establishment of localization;cellular component organization or biogenesis;developmental process;multicellular organismal process;cellular process;response to stimulus;localization;biological regulation;metabolic process;death	organelle;macromolecular complex;cell part;cell;organelle part	transporter activity;binding	Malaria
	tr|Q4FZZ3|Q4FZZ3_RAT	Glutathione S-transferase OS=Rattus norvegicus GN=Gsta5 PE=2 SV=1	up	2.78571	0.0266084	response to stimulus;metabolic process;cellular process	organelle;cell part;cell;organelle part	binding;catalytic activity	Glutathione metabolism;Metabolism of xenobiotics by cytochrome P450;Drug metabolism - cytochrome P450
	sp|P25886|RL29_RAT	60S ribosomal protein L29 OS=Rattus norvegicus GN=Rpl29 PE=1 SV=3	up	1.6085	0.016718	biological adhesion;growth;metabolic process;cellular process	organelle;macromolecular complex;cell part;cell;organelle part	binding	Ribosome
	sp|P46418|GSTA5_RAT	Glutathione S-transferase alpha-5 OS=Rattus norvegicus GN=Gsta5 PE=1 SV=2	up	2.41153	0.0131984	metabolic process;cellular process	cell part;cell	catalytic activity	Glutathione metabolism;Metabolism of xenobiotics by cytochrome P450;Drug metabolism - cytochrome P450
	sp|P29418|ATP5E_RAT	ATP synthase subunit epsilon, mitochondrial OS=Rattus norvegicus GN=Atp5e PE=1 SV=2	up	1.76793	0.03718	establishment of localization;localization;metabolic process;cellular process	organelle;macromolecular complex;cell part;cell;organelle part	transporter activity;catalytic activity	Metabolic pathways;Alzheimer's disease;Oxidative phosphorylation;Parkinson's disease;Huntington's disease
	tr|D3ZRL3|D3ZRL3_RAT	Protein Dusp23 OS=Rattus norvegicus GN=Dusp23 PE=4 SV=1	up	10.2195	0.0312389	metabolic process;cellular process	organelle;cell part;cell;organelle part;membrane-enclosed lumen	catalytic activity
	tr|F1M3T7|F1M3T7_RAT	Uncharacterized protein (Fragment) OS=Rattus norvegicus GN=Lrba PE=4 SV=2	up	2.05066	0.0283163	cellular process	organelle;cell part;cell
	tr|D4A2B0|D4A2B0_RAT	Polymerase (DNA-directed), delta interacting protein 3 (Predicted), isoform CRA_a OS=Rattus norvegicus GN=Poldip3 PE=4 SV=1	up	7.74536	0.0365646	metabolic process;cellular process	organelle;macromolecular complex;cell part;cell;organelle part;membrane-enclosed lumen	binding	mRNA surveillance pathway;RNA transport;Spliceosome
