# Supplementary material for: Data for iTRAQ-based quantification of the effect of HuganQingzhi on non-alcoholic fatty liver disease in rats
Source: Data Brief. 2017 Oct 16;15:612–4. doi: 10.1016/j.dib.2017.10.027 (PMC5655393; doi:10.1016/j.dib.2017.10.027)
Supplement: Supplementary file 4 — Supplementary material [file mmc4.xlsx]

## Sheet: Sheet1
Supplemental Table S3. KEGG analysis of all differentially expressed proteins (DEPs) in HFD: control, HH: control, and HH: HFD, respectively
Down-regulated DEPs in HFD:Con	Pathway ID	Pathway	Count (100)	Proteins	KOs
	ko01100	Metabolic pathways	66	sp|A2VCW9|AASS_RAT;sp|D3ZAF6|ATPK_RAT;sp|O09171|BHMT1_RAT;sp|O88989|MDHC_RAT;sp|O88994|MARC2_RAT;sp|P02761|MUP_RAT;sp|P04182|OAT_RAT;sp|P04799|CP1A2_RAT;sp|P05182|CP2E1_RAT;sp|P05370|G6PD_RAT;sp|P07379|PCKGC_RAT;sp|P07824|ARGI1_RAT;sp|P08461|ODP2_RAT;sp|P08683|CP2CB_RAT;sp|P09034|ASSY_RAT;sp|P09606|GLNA_RAT;sp|P09875|UD2B1_RAT;sp|P13107|CP2B3_RAT;sp|P13221|AATC_RAT;sp|P13697|MAOX_RAT;sp|P15149|CP…	K14157+K02130+K00544+K00025+K01205+K01830+K00819+K07409+K07415+K00036+K01596+K01476+K00627+K07413+K01940+K01915+K00699+K07412+K00813+K00029+K07411+K00071+K01897+K07425+K01745+K00100+K00037+K00814+K01425+K00162+K13524+K01958+K09478+K00033+K01904+K11151+K00626+K00164+K07424+K00825+K01594+K05917+K01763+K01436+K01061+K08748+K00939+K00213+K03965+K00294+K13811+K00541+K00953+K00281+K01468+K00787+K01816+…
	ko01120	Microbial metabolism in diverse environments	23	sp|O88989|MDHC_RAT;sp|P05370|G6PD_RAT;sp|P07379|PCKGC_RAT;sp|P08461|ODP2_RAT;sp|P09606|GLNA_RAT;sp|P13221|AATC_RAT;sp|P13697|MAOX_RAT;sp|P22789|ST2A2_RAT;sp|P23457|DIDH_RAT;sp|P25409|ALAT1_RAT;sp|P28492|GLSL_RAT;sp|P36365|FMO1_RAT;sp|P49432|ODPB_RAT;sp|P52873|PYC_RAT;sp|P85968|6PGD_RAT;sp|Q5XI22|THIC_RAT;sp|Q5XI78|ODO1_RAT;sp|Q64581|CP3AI_RAT;sp|Q7TP52|CMBL_RAT;tr|B5DFH4|B5DFH4_RAT;tr|G3V872|G3V8…	K00025+K00036+K01596+K00627+K01915+K00813+K00029+K01015+K00100+K00814+K01425+K00485+K00162+K01958+K00033+K00626+K00164+K07424+K01061+K13811+K00161
	ko01110	Biosynthesis of secondary metabolites	21	sp|A2VCW9|AASS_RAT;sp|O88989|MDHC_RAT;sp|P04182|OAT_RAT;sp|P05370|G6PD_RAT;sp|P07379|PCKGC_RAT;sp|P07824|ARGI1_RAT;sp|P08461|ODP2_RAT;sp|P09034|ASSY_RAT;sp|P13221|AATC_RAT;sp|P49432|ODPB_RAT;sp|P70584|ACDSB_RAT;sp|P85968|6PGD_RAT;sp|Q499N5|ACSF2_RAT;sp|Q5XI22|THIC_RAT;sp|Q5XI78|ODO1_RAT;sp|Q64654|CP51A_RAT;sp|Q6AYS7|ACY1A_RAT;sp|Q9WUS0|KAD4_RAT;sp|Q9Z2Z8|DHCR7_RAT;tr|F1LND7|F1LND7_RAT;tr|Q4FZZ4|Q…	K14157+K00025+K00819+K00036+K01596+K01476+K00627+K01940+K00813+K00162+K09478+K00033+K01904+K00626+K00164+K05917+K01436+K00939+K00213+K00787+K00161
	ko03320	PPAR signaling pathway	11	sp|P02692|FABPL_RAT;sp|P04638|APOA2_RAT;sp|P07379|PCKGC_RAT;sp|P11030|ACBP_RAT;sp|P18163|ACSL1_RAT;sp|P20816|CP4A2_RAT;sp|P20817|CP4AE_RAT;sp|P55051|FABP7_RAT;sp|Q499N5|ACSF2_RAT;sp|Q9ES38|S27A5_RAT;tr|Q9WVT5|Q9WVT5_RAT	K08750+K08758+K01596+K08762+K01897+K07425+K08756+K08748+K07431
	ko00830	Retinol metabolism	10	sp|P04799|CP1A2_RAT;sp|P08683|CP2CB_RAT;sp|P09875|UD2B1_RAT;sp|P13107|CP2B3_RAT;sp|P15149|CP2A2_RAT;sp|P20816|CP4A2_RAT;sp|P20817|CP4AE_RAT;sp|Q5M875|DHB13_RAT;sp|Q64581|CP3AI_RAT;tr|F1LSA2|F1LSA2_RAT	K07409+K07413+K00699+K07412+K07411+K07425+K11151+K07424
	ko00620	Pyruvate metabolism	10	sp|O88989|MDHC_RAT;sp|P07379|PCKGC_RAT;sp|P08461|ODP2_RAT;sp|P13697|MAOX_RAT;sp|P49432|ODPB_RAT;sp|P52873|PYC_RAT;sp|Q5XI22|THIC_RAT;tr|B0BNJ4|B0BNJ4_RAT;tr|Q1HEC0|Q1HEC0_RAT;tr|Q4FZZ4|Q4FZZ4_RAT	K00025+K01596+K00627+K00029+K00162+K01958+K00626+K01069+K11262+K00161
	ko00982	Drug metabolism - cytochrome P450	9	sp|P04799|CP1A2_RAT;sp|P05182|CP2E1_RAT;sp|P08683|CP2CB_RAT;sp|P09875|UD2B1_RAT;sp|P13107|CP2B3_RAT;sp|P15149|CP2A2_RAT;sp|P36365|FMO1_RAT;sp|Q64581|CP3AI_RAT;tr|F1LSA2|F1LSA2_RAT	K07409+K07415+K07413+K00699+K07412+K07411+K00485+K07424
	ko00140	Steroid hormone biosynthesis	8	sp|P09875|UD2B1_RAT;sp|P16232|DHI1_RAT;sp|P22789|ST2A2_RAT;sp|P23457|DIDH_RAT;sp|P49889|ST1E3_RAT;sp|P49890|STE2_RAT;sp|Q64581|CP3AI_RAT;tr|M3ZCQ0|M3ZCQ0_RAT	K00699+K00071+K01015+K00037+K00089+K05295+K01016+K07424
	ko00590	Arachidonic acid metabolism	8	sp|P02761|MUP_RAT;sp|P05182|CP2E1_RAT;sp|P08683|CP2CB_RAT;sp|P13107|CP2B3_RAT;sp|P20816|CP4A2_RAT;sp|P20817|CP4AE_RAT;sp|P23457|DIDH_RAT;tr|F1LSA2|F1LSA2_RAT	K01830+K07415+K07413+K07412+K07425+K04119
	ko00980	Metabolism of xenobiotics by cytochrome P450	8	sp|P04799|CP1A2_RAT;sp|P05182|CP2E1_RAT;sp|P08683|CP2CB_RAT;sp|P09875|UD2B1_RAT;sp|P13107|CP2B3_RAT;sp|P23457|DIDH_RAT;sp|Q64581|CP3AI_RAT;tr|F1LSA2|F1LSA2_RAT	K07409+K07415+K07413+K00699+K07412+K00212+K07424
	ko00250	Alanine, aspartate and glutamate metabolism	8	sp|P09034|ASSY_RAT;sp|P09606|GLNA_RAT;sp|P13221|AATC_RAT;sp|P25409|ALAT1_RAT;sp|P28492|GLSL_RAT;sp|P50554|GABT_RAT;tr|B4F768|B4F768_RAT;tr|G3V872|G3V872_RAT	K01940+K01915+K00813+K00814+K01425+K13524+K00294
	ko00330	Arginine and proline metabolism	8	sp|P04182|OAT_RAT;sp|P07824|ARGI1_RAT;sp|P09034|ASSY_RAT;sp|P09606|GLNA_RAT;sp|P13221|AATC_RAT;sp|P28492|GLSL_RAT;sp|Q6AYS7|ACY1A_RAT;tr|B4F768|B4F768_RAT	K00819+K01476+K01940+K01915+K00813+K01425+K01436+K00294
	ko00071	Fatty acid metabolism	7	sp|P18163|ACSL1_RAT;sp|P20816|CP4A2_RAT;sp|P20817|CP4AE_RAT;sp|P23965|ECI1_RAT;sp|P70584|ACDSB_RAT;sp|Q499N5|ACSF2_RAT;sp|Q5XI22|THIC_RAT	K01897+K07425+K13238+K09478+K00626
	ko00020	Citrate cycle (TCA cycle)	7	sp|O88989|MDHC_RAT;sp|P07379|PCKGC_RAT;sp|P08461|ODP2_RAT;sp|P49432|ODPB_RAT;sp|P52873|PYC_RAT;sp|Q5XI78|ODO1_RAT;tr|Q4FZZ4|Q4FZZ4_RAT	K00025+K01596+K00627+K00162+K01958+K00164+K00161
	ko00591	Linoleic acid metabolism	5	sp|P04799|CP1A2_RAT;sp|P05182|CP2E1_RAT;sp|P08683|CP2CB_RAT;sp|P23457|DIDH_RAT;sp|Q64581|CP3AI_RAT	K07409+K07415+K07413+K00100+K07424
	ko00650	Butanoate metabolism	5	sp|P23457|DIDH_RAT;sp|P49432|ODPB_RAT;sp|P50554|GABT_RAT;sp|Q5XI22|THIC_RAT;tr|Q4FZZ4|Q4FZZ4_RAT	K00100+K00162+K13524+K00626+K00161
	ko00380	Tryptophan metabolism	5	sp|P04799|CP1A2_RAT;sp|Q5XI22|THIC_RAT;sp|Q5XI78|ODO1_RAT;sp|Q64602|AADAT_RAT;tr|D3ZNJ5|D3ZNJ5_RAT	K07409+K00626+K00164+K00825+K00562
	ko00710	Carbon fixation in photosynthetic organisms	5	sp|O88989|MDHC_RAT;sp|P13221|AATC_RAT;sp|P13697|MAOX_RAT;sp|P25409|ALAT1_RAT;tr|G3V872|G3V872_RAT	K00025+K00813+K00029+K00814
	ko00920	Sulfur metabolism	5	sp|P22789|ST2A2_RAT;sp|P49889|ST1E3_RAT;sp|P49890|STE2_RAT;tr|B5DFH4|B5DFH4_RAT;tr|M3ZCQ0|M3ZCQ0_RAT	K01015+K01016+K13811
	ko00260	Glycine, serine and threonine metabolism	5	sp|O09171|BHMT1_RAT;sp|Q6UPE0|CHDH_RAT;tr|D4A5Q9|D4A5Q9_RAT;tr|Q562C3|Q562C3_RAT;tr|Q9EQS4|Q9EQS4_RAT	K00544+K00108+K00281+K00639+K01758
	ko04146	Peroxisome	4	sp|P18163|ACSL1_RAT;sp|P57093|PAHX_RAT;sp|Q499N5|ACSF2_RAT;sp|Q8CHM7|HACL1_RAT	K01897+K00477+K12261
	ko00310	Lysine degradation	4	sp|A2VCW9|AASS_RAT;sp|Q5XI22|THIC_RAT;sp|Q5XI78|ODO1_RAT;sp|Q64602|AADAT_RAT	K14157+K00626+K00164+K00825
	ko00010	Glycolysis / Gluconeogenesis	4	sp|P07379|PCKGC_RAT;sp|P08461|ODP2_RAT;sp|P49432|ODPB_RAT;tr|Q4FZZ4|Q4FZZ4_RAT	K01596+K00627+K00162+K00161
	ko00910	Nitrogen metabolism	4	sp|P09606|GLNA_RAT;sp|P21213|HUTH_RAT;sp|P28492|GLSL_RAT;tr|Q9EQS4|Q9EQS4_RAT	K01915+K01745+K01425+K01758
	ko04964	Proximal tubule bicarbonate reclamation	4	sp|O88989|MDHC_RAT;sp|P07379|PCKGC_RAT;sp|P28492|GLSL_RAT;tr|G3V6H5|G3V6H5_RAT	K00025+K01596+K01425+K13577
	ko00630	Glyoxylate and dicarboxylate metabolism	3	sp|O88989|MDHC_RAT;tr|F1LZJ4|F1LZJ4_RAT;tr|G3V6S5|G3V6S5_RAT	K00025+K01816+K00288
	ko00983	Drug metabolism - other enzymes	3	sp|P09875|UD2B1_RAT;sp|P15149|CP2A2_RAT;sp|Q64581|CP3AI_RAT	K00699+K07411+K07424
	ko00450	Selenoamino acid metabolism	3	sp|Q68FT9|SCLY_RAT;tr|B5DFH4|B5DFH4_RAT;tr|Q9EQS4|Q9EQS4_RAT	K01763+K13811+K01758
	ko00860	Porphyrin and chlorophyll metabolism	3	sp|P02793|FRIL1_RAT;sp|P09875|UD2B1_RAT;tr|Q5FVS1|Q5FVS1_RAT	K13625+K00699+K00522
	ko04976	Bile secretion	3	sp|P22789|ST2A2_RAT;sp|Q9ES38|S27A5_RAT;tr|M3ZCQ0|M3ZCQ0_RAT	K11822+K08748
	ko00270	Cysteine and methionine metabolism	3	sp|O09171|BHMT1_RAT;sp|P13221|AATC_RAT;tr|Q9EQS4|Q9EQS4_RAT	K00544+K00813+K01758
	ko00120	Primary bile acid biosynthesis	3	sp|P23457|DIDH_RAT;sp|Q9ES38|S27A5_RAT;tr|Q9WVT5|Q9WVT5_RAT	K00037+K08748+K07431
	ko04920	Adipocytokine signaling pathway	3	sp|P07379|PCKGC_RAT;sp|P18163|ACSL1_RAT;sp|Q499N5|ACSF2_RAT	K01596+K01897
	ko00640	Propanoate metabolism	3	sp|P50554|GABT_RAT;sp|Q5XI22|THIC_RAT;tr|Q1HEC0|Q1HEC0_RAT	K13524+K00626+K11262
	ko00480	Glutathione metabolism	3	sp|P05370|G6PD_RAT;sp|P85968|6PGD_RAT;sp|P97608|OPLA_RAT	K00036+K00033+K01469
	ko00280	Valine, leucine and isoleucine degradation	3	sp|P50554|GABT_RAT;sp|P70584|ACDSB_RAT;sp|Q5XI22|THIC_RAT	K13524+K09478+K00626
	ko00230	Purine metabolism	2	sp|Q9WUS0|KAD4_RAT;tr|B5DFH4|B5DFH4_RAT	K00939+K13811
	ko00030	Pentose phosphate pathway	2	sp|P05370|G6PD_RAT;sp|P85968|6PGD_RAT	K00036+K00033
	ko05012	Parkinson's disease	2	sp|Q09073|ADT2_RAT;tr|B2RYW3|B2RYW3_RAT	K05863+K03965
	ko04910	Insulin signaling pathway	2	sp|P07379|PCKGC_RAT;tr|Q1HEC0|Q1HEC0_RAT	K01596+K11262
	ko05016	Huntington's disease	2	sp|Q09073|ADT2_RAT;tr|B2RYW3|B2RYW3_RAT	K05863+K03965
	ko00190	Oxidative phosphorylation	2	sp|D3ZAF6|ATPK_RAT;tr|B2RYW3|B2RYW3_RAT	K02130+K03965
	ko00900	Terpenoid backbone biosynthesis	2	sp|Q5XI22|THIC_RAT;tr|F1LND7|F1LND7_RAT	K00626+K00787
	ko00531	Glycosaminoglycan degradation	2	sp|O88994|MARC2_RAT;tr|G3V6I4|G3V6I4_RAT	K01205
	ko04020	Calcium signaling pathway	2	sp|Q09073|ADT2_RAT;tr|G3V6K6|G3V6K6_RAT	K05863+K04361
	ko04270	Vascular smooth muscle contraction	2	sp|P20816|CP4A2_RAT;sp|P20817|CP4AE_RAT	K07425
	ko00340	Histidine metabolism	2	sp|P21213|HUTH_RAT;tr|D4AAV1|D4AAV1_RAT	K01745+K01468
	ko00360	Phenylalanine metabolism	2	sp|P13221|AATC_RAT;sp|Q499N5|ACSF2_RAT	K00813+K01904
	ko00100	Steroid biosynthesis	2	sp|Q64654|CP51A_RAT;sp|Q9Z2Z8|DHCR7_RAT	K05917+K00213
	ko00300	Lysine biosynthesis	2	sp|A2VCW9|AASS_RAT;sp|Q64602|AADAT_RAT	K14157+K00825
	ko04142	Lysosome	2	sp|O88994|MARC2_RAT;tr|G3V6I4|G3V6I4_RAT	K01205
	ko00290	Valine, leucine and isoleucine biosynthesis	2	sp|P49432|ODPB_RAT;tr|Q4FZZ4|Q4FZZ4_RAT	K00162+K00161
	ko02020	Two-component system	2	sp|P09606|GLNA_RAT;sp|Q5XI22|THIC_RAT	K01915+K00626
	ko00232	Caffeine metabolism	2	sp|P04799|CP1A2_RAT;sp|P15149|CP2A2_RAT	K07409+K07411
	ko05218	Melanoma	1	tr|G3V6K6|G3V6K6_RAT	K04361
	ko00364	Fluorobenzoate degradation	1	sp|Q7TP52|CMBL_RAT	K01061
	ko05160	Hepatitis C	1	tr|G3V6K6|G3V6K6_RAT	K04361
	ko04960	Aldosterone-regulated sodium reabsorption	1	sp|P16232|DHI1_RAT	K00071
	ko00061	Fatty acid biosynthesis	1	tr|Q1HEC0|Q1HEC0_RAT	K11262
	ko00362	Benzoate degradation	1	sp|Q5XI22|THIC_RAT	K00626
	ko04144	Endocytosis	1	tr|G3V6K6|G3V6K6_RAT	K04361
	ko04540	Gap junction	1	tr|G3V6K6|G3V6K6_RAT	K04361
	ko00520	Amino sugar and nucleotide sugar metabolism	1	tr|B1H249|B1H249_RAT	K00621
	ko00500	Starch and sucrose metabolism	1	sp|P09875|UD2B1_RAT	K00699
	ko04012	ErbB signaling pathway	1	tr|G3V6K6|G3V6K6_RAT	K04361
	ko05215	Prostate cancer	1	tr|G3V6K6|G3V6K6_RAT	K04361
	ko05416	Viral myocarditis	1	tr|E9PTU4|E9PTU4_RAT	K10352
	ko04912	GnRH signaling pathway	1	tr|G3V6K6|G3V6K6_RAT	K04361
	ko00960	Tropane, piperidine and pyridine alkaloid biosynthesis	1	sp|P13221|AATC_RAT	K00813
	ko04010	MAPK signaling pathway	1	tr|G3V6K6|G3V6K6_RAT	K04361
	ko00625	Chloroalkane and chloroalkene degradation	1	sp|P23457|DIDH_RAT	K00100
	ko03013	RNA transport	1	tr|D4A2B0|D4A2B0_RAT	K12881
	ko00680	Methane metabolism	1	sp|P36365|FMO1_RAT	K00485
	ko04141	Protein processing in endoplasmic reticulum	1	tr|G3V743|G3V743_RAT	K01228
	ko05223	Non-small cell lung cancer	1	tr|G3V6K6|G3V6K6_RAT	K04361
	ko00510	N-Glycan biosynthesis	1	tr|G3V743|G3V743_RAT	K01228
	ko00363	Bisphenol degradation	1	sp|P23457|DIDH_RAT	K00100
	ko00430	Taurine and hypotaurine metabolism	1	sp|Q64611|CSAD_RAT	K01594
	ko05146	Amoebiasis	1	sp|P07824|ARGI1_RAT	K01476
	ko04810	Regulation of actin cytoskeleton	1	tr|G3V6K6|G3V6K6_RAT	K04361
	ko00623	Toluene degradation	1	sp|Q7TP52|CMBL_RAT	K01061
	ko03040	Spliceosome	1	tr|D4A2B0|D4A2B0_RAT	K12881
	ko05010	Alzheimer's disease	1	tr|B2RYW3|B2RYW3_RAT	K03965
	ko00400	Phenylalanine, tyrosine and tryptophan biosynthesis	1	sp|P13221|AATC_RAT	K00813
	ko03015	mRNA surveillance pathway	1	tr|D4A2B0|D4A2B0_RAT	K12881
	ko00053	Ascorbate and aldarate metabolism	1	sp|P09875|UD2B1_RAT	K00699
	ko00940	Phenylpropanoid biosynthesis	1	sp|Q499N5|ACSF2_RAT	K01904
	ko05120	Epithelial cell signaling in Helicobacter pylori infection	1	tr|G3V6K6|G3V6K6_RAT	K04361
	ko05219	Bladder cancer	1	tr|G3V6K6|G3V6K6_RAT	K04361
	ko00627	Aminobenzoate degradation	1	sp|Q64581|CP3AI_RAT	K07424
	ko00514	Other types of O-glycan biosynthesis	1	sp|P09875|UD2B1_RAT	K00699
	ko05145	Toxoplasmosis	1	sp|P29117|PPIF_RAT	K09565
	ko00950	Isoquinoline alkaloid biosynthesis	1	sp|P13221|AATC_RAT	K00813
	ko00471	D-Glutamine and D-glutamate metabolism	1	sp|P28492|GLSL_RAT	K01425
	ko04320	Dorso-ventral axis formation	1	tr|G3V6K6|G3V6K6_RAT	K04361
	ko04510	Focal adhesion	1	tr|G3V6K6|G3V6K6_RAT	K04361
	ko00361	Chlorocyclohexane and chlorobenzene degradation	1	sp|Q7TP52|CMBL_RAT	K01061
	ko00072	Synthesis and degradation of ketone bodies	1	sp|Q5XI22|THIC_RAT	K00626
	ko00130	Ubiquinone and other terpenoid-quinone biosynthesis	1	sp|Q499N5|ACSF2_RAT	K01904
	ko00760	Nicotinate and nicotinamide metabolism	1	tr|D3ZNJ5|D3ZNJ5_RAT	K00541
	ko05200	Pathways in cancer	1	tr|G3V6K6|G3V6K6_RAT	K04361
	ko04530	Tight junction	1	tr|E9PTU4|E9PTU4_RAT	K10352
	ko00051	Fructose and mannose metabolism	1	sp|P23457|DIDH_RAT	K00100
	ko00740	Riboflavin metabolism	1	tr|D4A4P4|D4A4P4_RAT	K00953
	ko00670	One carbon pool by folate	1	tr|G3V6S5|G3V6S5_RAT	K00288
	ko04013	MAPK signaling pathway - fly	1	tr|G3V6K6|G3V6K6_RAT	K04361
	ko00410	beta-Alanine metabolism	1	sp|P50554|GABT_RAT	K13524
	ko05214	Glioma	1	tr|G3V6K6|G3V6K6_RAT	K04361
	ko00401	Novobiocin biosynthesis	1	sp|P13221|AATC_RAT	K00813
	ko00040	Pentose and glucuronate interconversions	1	sp|P09875|UD2B1_RAT	K00699
	ko05212	Pancreatic cancer	1	tr|G3V6K6|G3V6K6_RAT	K04361
	ko05213	Endometrial cancer	1	tr|G3V6K6|G3V6K6_RAT	K04361
	ko04060	Cytokine-cytokine receptor interaction	1	tr|G3V6K6|G3V6K6_RAT	K04361
	ko04520	Adherens junction	1	tr|G3V6K6|G3V6K6_RAT	K04361
	ko00350	Tyrosine metabolism	1	sp|P13221|AATC_RAT	K00813
Up-regulated DEPs in HFD:Con	Pathway ID	Pathway	Count (159)	Proteins	KOs
	ko01100	Metabolic pathways	34	sp|O35244|PRDX6_RAT;sp|P00481|OTC_RAT;sp|P00507|AATM_RAT;sp|P04797|G3P_RAT;sp|P07896|ECHP_RAT;sp|P09118|URIC_RAT;sp|P11884|ALDH2_RAT;sp|P13601|AL1A7_RAT;sp|P16303|CES1D_RAT;sp|P16617|PGK1_RAT;sp|P25113|PGAM1_RAT;sp|P48500|TPIS_RAT;sp|P51647|AL1A1_RAT;sp|P55159|PON1_RAT;sp|P56574|IDHP_RAT;sp|P63245|GBLP_RAT;sp|P97852|DHB4_RAT;sp|Q5FVR5|ACNT2_RAT;sp|Q63060|GLPK_RAT;sp|Q63276|BAAT_RAT;sp|Q64428|ECHA…	K11188+K00611+K00813+K00134+K07514+K00365+K00128+K07249+K01044+K00927+K01834+K01803+K01045+K00031+K01062+K12405+K00659+K00864+K07515+K11151+K00382+K01835+K11517+K07413+K05546+K00149+K00012+K02133+K01689+K00306+K01623
	ko01120	Microbial metabolism in diverse environments	19	sp|O35244|PRDX6_RAT;sp|P00507|AATM_RAT;sp|P04797|G3P_RAT;sp|P07896|ECHP_RAT;sp|P09118|URIC_RAT;sp|P11884|ALDH2_RAT;sp|P13601|AL1A7_RAT;sp|P16617|PGK1_RAT;sp|P25113|PGAM1_RAT;sp|P48500|TPIS_RAT;sp|P51647|AL1A1_RAT;sp|P55159|PON1_RAT;sp|P56574|IDHP_RAT;sp|Q64428|ECHA_RAT;sp|Q6P6R2|DLDH_RAT;tr|A1A5L2|A1A5L2_RAT;tr|D3ZXY4|D3ZXY4_RAT;tr|M0R5J4|M0R5J4_RAT;tr|Q66HT1|Q66HT1_RAT	K11188+K00813+K00134+K07514+K00365+K00128+K00927+K01834+K01803+K01045+K00031+K07515+K00382+K01835+K00149+K01689+K01623
	ko01110	Biosynthesis of secondary metabolites	19	sp|O35244|PRDX6_RAT;sp|P00481|OTC_RAT;sp|P00507|AATM_RAT;sp|P04797|G3P_RAT;sp|P11884|ALDH2_RAT;sp|P13601|AL1A7_RAT;sp|P16303|CES1D_RAT;sp|P16617|PGK1_RAT;sp|P25113|PGAM1_RAT;sp|P48500|TPIS_RAT;sp|P51647|AL1A1_RAT;sp|P56574|IDHP_RAT;sp|Q64428|ECHA_RAT;sp|Q6P6R2|DLDH_RAT;tr|A1A5L2|A1A5L2_RAT;tr|D3ZXY4|D3ZXY4_RAT;tr|G3V6C4|G3V6C4_RAT;tr|M0R5J4|M0R5J4_RAT;tr|Q66HT1|Q66HT1_RAT	K11188+K00611+K00813+K00134+K00128+K01044+K00927+K01834+K01803+K00031+K07515+K00382+K01835+K00149+K00012+K01689+K01623
	ko03010	Ribosome	18	sp|P05426|RL7_RAT;sp|P09895|RL5_RAT;sp|P17078|RL35_RAT;sp|P21531|RL3_RAT;sp|P41123|RL13_RAT;sp|P61314|RL15_RAT;sp|P61354|RL27_RAT;sp|P62246|RS15A_RAT;sp|P62271|RS18_RAT;sp|P62919|RL8_RAT;sp|P83732|RL24_RAT;sp|P84100|RL19_RAT;tr|D4A4D5|D4A4D5_RAT;tr|F1M013|F1M013_RAT;tr|G3V6I9|G3V6I9_RAT;tr|Q5RK10|Q5RK10_RAT;tr|Q6P3V9|Q6P3V9_RAT;tr|X1WI37|X1WI37_RAT	K02937+K02932+K02918+K02925+K02873+K02877+K02901+K02957+K02964+K02938+K02896+K02885+K02943+K02936+K02898+K02872+K02930+K02987
	ko04141	Protein processing in endoplasmic reticulum	14	sp|P04785|PDIA1_RAT;sp|P06761|GRP78_RAT;sp|P11598|PDIA3_RAT;sp|P18418|CALR_RAT;sp|P34058|HS90B_RAT;sp|P52555|ERP29_RAT;sp|P63018|HSP7C_RAT;sp|P82995|HS90A_RAT;sp|Q63081|PDIA6_RAT;sp|Q66HD0|ENPL_RAT;sp|Q9JLA3|UGGG1_RAT;tr|B1WC34|B1WC34_RAT;tr|D3ZAN3|D3ZAN3_RAT;tr|G3V6T7|G3V6T7_RAT	K09580+K09490+K08056+K08057+K04079+K09586+K03283+K09584+K09487+K11718+K08288+K05546+K09582
	ko04610	Complement and coagulation cascades	13	sp|P02680|FIBG_RAT;sp|P06866|HPT_RAT;sp|P14046|A1I3_RAT;sp|P14480|FIBB_RAT;sp|Q63041|A1M_RAT;tr|A1L114|A1L114_RAT;tr|F1M983|F1M983_RAT;tr|G3V843|G3V843_RAT;tr|M0RBF1|M0RBF1_RAT;tr|Q5BKC4|Q5BKC4_RAT;tr|Q5M891|Q5M891_RAT;tr|Q63581|Q63581_RAT;tr|Q6MG79|Q6MG79_RAT	K03905+K01330+K03910+K03904+K03903+K04004+K01313+K03990+K04000+K04002+K03898+K03989
	ko00010	Glycolysis / Gluconeogenesis	12	sp|P04797|G3P_RAT;sp|P11884|ALDH2_RAT;sp|P13601|AL1A7_RAT;sp|P16617|PGK1_RAT;sp|P25113|PGAM1_RAT;sp|P48500|TPIS_RAT;sp|P51647|AL1A1_RAT;sp|Q6P6R2|DLDH_RAT;tr|A1A5L2|A1A5L2_RAT;tr|D3ZXY4|D3ZXY4_RAT;tr|M0R5J4|M0R5J4_RAT;tr|Q66HT1|Q66HT1_RAT	K00134+K00128+K00927+K01834+K01803+K00382+K01835+K00149+K01689+K01623
	ko04146	Peroxisome	9	sp|P07896|ECHP_RAT;sp|P56574|IDHP_RAT;sp|P97524|S27A2_RAT;sp|P97852|DHB4_RAT;sp|Q5FVR5|ACNT2_RAT;sp|Q63276|BAAT_RAT;sp|Q63716|PRDX1_RAT;tr|B0BNF9|B0BNF9_RAT;tr|Q5I0K1|Q5I0K1_RAT	K07514+K00031+K08746+K12405+K00659+K13279+K11517+K00306
	ko05322	Systemic lupus erythematosus	8	sp|P06866|HPT_RAT;sp|P62804|H4_RAT;tr|F1LPQ6|F1LPQ6_RAT;tr|M0RBF1|M0RBF1_RAT;tr|Q4KM66|Q4KM66_RAT;tr|Q5BKC4|Q5BKC4_RAT;tr|Q5M7V3|Q5M7V3_RAT;tr|Q6MG79|Q6MG79_RAT	K01330+K11254+K06856+K03990+K10785+K04000+K03989
	ko05150	Staphylococcus aureus infection	8	sp|P02680|FIBG_RAT;sp|P06866|HPT_RAT;tr|F1LPQ6|F1LPQ6_RAT;tr|F1M983|F1M983_RAT;tr|M0RBF1|M0RBF1_RAT;tr|Q4KM66|Q4KM66_RAT;tr|Q5M7V3|Q5M7V3_RAT;tr|Q6MG79|Q6MG79_RAT	K03905+K01330+K06856+K04004+K03990+K10785+K03989
	ko00280	Valine, leucine and isoleucine degradation	7	sp|P07896|ECHP_RAT;sp|P11884|ALDH2_RAT;sp|P13601|AL1A7_RAT;sp|P51647|AL1A1_RAT;sp|Q64428|ECHA_RAT;sp|Q6P6R2|DLDH_RAT;tr|D3ZXY4|D3ZXY4_RAT	K07514+K00128+K07515+K00382+K00149
	ko00310	Lysine degradation	7	sp|P07896|ECHP_RAT;sp|P11884|ALDH2_RAT;sp|P13601|AL1A7_RAT;sp|P51647|AL1A1_RAT;sp|Q64428|ECHA_RAT;tr|D3ZXY4|D3ZXY4_RAT;tr|Q5I0K1|Q5I0K1_RAT	K07514+K00128+K07515+K00149+K00306
	ko04612	Antigen processing and presentation	7	sp|P11598|PDIA3_RAT;sp|P18418|CALR_RAT;sp|P34058|HS90B_RAT;sp|P63018|HSP7C_RAT;sp|P82995|HS90A_RAT;tr|Q4KM66|Q4KM66_RAT;tr|Q6P9V7|Q6P9V7_RAT	K08056+K08057+K04079+K03283+K10785+K06696
	ko03320	PPAR signaling pathway	6	sp|P00173|CYB5_RAT;sp|P07896|ECHP_RAT;sp|P97524|S27A2_RAT;sp|Q63060|GLPK_RAT;tr|Q5U2U5|Q5U2U5_RAT;tr|Q5XFV4|Q5XFV4_RAT	K10226+K07514+K08746+K00864+K08768+K08753
	ko00980	Metabolism of xenobiotics by cytochrome P450	6	tr|B5AMZ7|B5AMZ7_RAT;tr|B6DYQ2|B6DYQ2_RAT;tr|B6DYQ4|B6DYQ4_RAT;tr|D3Z8I7|D3Z8I7_RAT;tr|G3V983|G3V983_RAT;tr|Q4QQW7|Q4QQW7_RAT	K07413+K00799
	ko00640	Propanoate metabolism	6	sp|P07896|ECHP_RAT;sp|P11884|ALDH2_RAT;sp|P13601|AL1A7_RAT;sp|P51647|AL1A1_RAT;sp|Q64428|ECHA_RAT;tr|D3ZXY4|D3ZXY4_RAT	K07514+K00128+K07515+K00149
	ko00480	Glutathione metabolism	6	sp|P56574|IDHP_RAT;tr|B6DYQ2|B6DYQ2_RAT;tr|B6DYQ4|B6DYQ4_RAT;tr|D3Z8I7|D3Z8I7_RAT;tr|F1LRE1|F1LRE1_RAT;tr|G3V983|G3V983_RAT	K00031+K00799+K00383
	ko00380	Tryptophan metabolism	6	sp|P07896|ECHP_RAT;sp|P11884|ALDH2_RAT;sp|P13601|AL1A7_RAT;sp|P51647|AL1A1_RAT;sp|Q64428|ECHA_RAT;tr|D3ZXY4|D3ZXY4_RAT	K07514+K00128+K07515+K00149
	ko04510	Focal adhesion	6	sp|P04937|FINC_RAT;tr|C0JPT7|C0JPT7_RAT;tr|D3ZL10|D3ZL10_RAT;tr|D3ZUL3|D3ZUL3_RAT;tr|D4A115|D4A115_RAT;tr|F1LNH3|F1LNH3_RAT	K05717+K04437+K06238
	ko00410	beta-Alanine metabolism	6	sp|P07896|ECHP_RAT;sp|P11884|ALDH2_RAT;sp|P13601|AL1A7_RAT;sp|P51647|AL1A1_RAT;sp|Q64428|ECHA_RAT;tr|D3ZXY4|D3ZXY4_RAT	K07514+K00128+K07515+K00149
	ko00982	Drug metabolism - cytochrome P450	6	tr|B5AMZ7|B5AMZ7_RAT;tr|B6DYQ2|B6DYQ2_RAT;tr|B6DYQ4|B6DYQ4_RAT;tr|D3Z8I7|D3Z8I7_RAT;tr|G3V983|G3V983_RAT;tr|Q4QQW7|Q4QQW7_RAT	K07413+K00799
	ko00071	Fatty acid metabolism	6	sp|P07896|ECHP_RAT;sp|P11884|ALDH2_RAT;sp|P13601|AL1A7_RAT;sp|P51647|AL1A1_RAT;sp|Q64428|ECHA_RAT;tr|D3ZXY4|D3ZXY4_RAT	K07514+K00128+K07515+K00149
	ko00330	Arginine and proline metabolism	6	sp|P00481|OTC_RAT;sp|P00507|AATM_RAT;sp|P11884|ALDH2_RAT;sp|P13601|AL1A7_RAT;sp|P51647|AL1A1_RAT;tr|D3ZXY4|D3ZXY4_RAT	K00611+K00813+K00128+K00149
	ko04810	Regulation of actin cytoskeleton	5	sp|O88656|ARC1B_RAT;sp|P04937|FINC_RAT;sp|P62329|TYB4_RAT;sp|P62963|PROF1_RAT;tr|G3V843|G3V843_RAT	K05757+K05717+K05764+K05759+K01313
	ko04974	Protein digestion and absorption	5	tr|D3ZL10|D3ZL10_RAT;tr|D3ZUL3|D3ZUL3_RAT;tr|D3ZZT9|D3ZZT9_RAT;tr|D4A115|D4A115_RAT;tr|F1LNH3|F1LNH3_RAT	K06238+K08133
	ko05200	Pathways in cancer	5	sp|P04937|FINC_RAT;sp|P34058|HS90B_RAT;sp|P52631|STAT3_RAT;sp|P82995|HS90A_RAT;sp|Q66HD0|ENPL_RAT	K05717+K04079+K04692+K09487
	ko00830	Retinol metabolism	5	sp|P13601|AL1A7_RAT;sp|P51647|AL1A1_RAT;sp|Q6AYS8|DHB11_RAT;tr|B5AMZ7|B5AMZ7_RAT;tr|Q4QQW7|Q4QQW7_RAT	K07249+K11151+K07413
	ko04145	Phagosome	5	sp|P06866|HPT_RAT;sp|P18418|CALR_RAT;tr|F1LPQ6|F1LPQ6_RAT;tr|M0RBF1|M0RBF1_RAT;tr|Q5M7V3|Q5M7V3_RAT	K01330+K08057+K06856+K03990
	ko00040	Pentose and glucuronate interconversions	5	sp|P11884|ALDH2_RAT;sp|P13601|AL1A7_RAT;sp|P51647|AL1A1_RAT;tr|D3ZXY4|D3ZXY4_RAT;tr|G3V6C4|G3V6C4_RAT	K00128+K00012
	ko00620	Pyruvate metabolism	5	sp|P11884|ALDH2_RAT;sp|P13601|AL1A7_RAT;sp|P51647|AL1A1_RAT;sp|Q6P6R2|DLDH_RAT;tr|D3ZXY4|D3ZXY4_RAT	K00128+K00382+K00149
	ko00053	Ascorbate and aldarate metabolism	5	sp|P11884|ALDH2_RAT;sp|P13601|AL1A7_RAT;sp|P51647|AL1A1_RAT;tr|D3ZXY4|D3ZXY4_RAT;tr|G3V6C4|G3V6C4_RAT	K00128+K00149+K00012
	ko00561	Glycerolipid metabolism	5	sp|P11884|ALDH2_RAT;sp|P13601|AL1A7_RAT;sp|P51647|AL1A1_RAT;sp|Q63060|GLPK_RAT;tr|D3ZXY4|D3ZXY4_RAT	K00128+K00864+K00149
	ko04512	ECM-receptor interaction	5	sp|P04937|FINC_RAT;tr|D3ZL10|D3ZL10_RAT;tr|D3ZUL3|D3ZUL3_RAT;tr|D4A115|D4A115_RAT;tr|F1LNH3|F1LNH3_RAT	K05717+K06238
	ko00903	Limonene and pinene degradation	4	sp|P11884|ALDH2_RAT;sp|P13601|AL1A7_RAT;sp|P51647|AL1A1_RAT;tr|D3ZXY4|D3ZXY4_RAT	K00128
	ko05146	Amoebiasis	4	sp|P04937|FINC_RAT;tr|F1LPQ6|F1LPQ6_RAT;tr|Q5BKC4|Q5BKC4_RAT;tr|Q5M7V3|Q5M7V3_RAT	K05717+K06856+K04000
	ko00340	Histidine metabolism	4	sp|P11884|ALDH2_RAT;sp|P13601|AL1A7_RAT;sp|P51647|AL1A1_RAT;tr|D3ZXY4|D3ZXY4_RAT	K00128+K00149
	ko01040	Biosynthesis of unsaturated fatty acids	4	sp|P00173|CYB5_RAT;sp|Q5FVR5|ACNT2_RAT;sp|Q63276|BAAT_RAT;sp|Q64428|ECHA_RAT	K10226+K00659+K07515
	ko04626	Plant-pathogen interaction	4	sp|P34058|HS90B_RAT;sp|P82995|HS90A_RAT;sp|Q63060|GLPK_RAT;sp|Q66HD0|ENPL_RAT	K04079+K00864+K09487
	ko05416	Viral myocarditis	4	tr|F1LPQ6|F1LPQ6_RAT;tr|G3V6P7|G3V6P7_RAT;tr|Q4KM66|Q4KM66_RAT;tr|Q5M7V3|Q5M7V3_RAT	K06856+K10352+K10785
	ko00625	Chloroalkane and chloroalkene degradation	4	sp|P11884|ALDH2_RAT;sp|P13601|AL1A7_RAT;sp|P51647|AL1A1_RAT;tr|D3ZXY4|D3ZXY4_RAT	K00128
	ko00710	Carbon fixation in photosynthetic organisms	4	sp|P00507|AATM_RAT;sp|P16617|PGK1_RAT;sp|P48500|TPIS_RAT;tr|Q66HT1|Q66HT1_RAT	K00813+K00927+K01803+K01623
	ko00983	Drug metabolism - other enzymes	3	sp|P16303|CES1D_RAT;tr|O70631|O70631_RAT;tr|Q8K3R0|Q8K3R0_RAT	K01044+K03927
	ko05100	Bacterial invasion of epithelial cells	3	sp|O88656|ARC1B_RAT;sp|P04937|FINC_RAT;tr|F1M779|F1M779_RAT	K05757+K05717+K04646
	ko00680	Methane metabolism	3	sp|O35244|PRDX6_RAT;sp|P25113|PGAM1_RAT;tr|M0R5J4|M0R5J4_RAT	K11188+K01834+K01689
	ko05142	Chagas disease	3	sp|P18418|CALR_RAT;tr|M0RBF1|M0RBF1_RAT;tr|Q4KM66|Q4KM66_RAT	K08057+K03990+K10785
	ko04020	Calcium signaling pathway	3	tr|F1LPQ6|F1LPQ6_RAT;tr|Q4KM66|Q4KM66_RAT;tr|Q5M7V3|Q5M7V3_RAT	K06856+K10785
	ko00120	Primary bile acid biosynthesis	3	sp|P97852|DHB4_RAT;sp|Q5FVR5|ACNT2_RAT;sp|Q63276|BAAT_RAT	K12405+K00659
	ko04621	NOD-like receptor signaling pathway	3	sp|P34058|HS90B_RAT;sp|P82995|HS90A_RAT;sp|Q66HD0|ENPL_RAT	K04079+K09487
	ko05140	Leishmaniasis	3	tr|F1LPQ6|F1LPQ6_RAT;tr|M0RBF1|M0RBF1_RAT;tr|Q5M7V3|Q5M7V3_RAT	K06856+K03990
	ko00627	Aminobenzoate degradation	3	sp|P07896|ECHP_RAT;sp|P55159|PON1_RAT;sp|Q64428|ECHA_RAT	K07514+K01045+K07515
	ko05145	Toxoplasmosis	3	sp|P52631|STAT3_RAT;sp|P63018|HSP7C_RAT;tr|F7F469|F7F469_RAT	K04692+K03283+K14140
	ko05320	Autoimmune thyroid disease	3	tr|F1LPQ6|F1LPQ6_RAT;tr|Q4KM66|Q4KM66_RAT;tr|Q5M7V3|Q5M7V3_RAT	K06856+K10785
	ko05330	Allograft rejection	3	tr|F1LPQ6|F1LPQ6_RAT;tr|Q4KM66|Q4KM66_RAT;tr|Q5M7V3|Q5M7V3_RAT	K06856+K10785
	ko04666	Fc gamma R-mediated phagocytosis	3	sp|O88656|ARC1B_RAT;tr|F1LPQ6|F1LPQ6_RAT;tr|Q5M7V3|Q5M7V3_RAT	K05757+K06856
	ko05215	Prostate cancer	3	sp|P34058|HS90B_RAT;sp|P82995|HS90A_RAT;sp|Q66HD0|ENPL_RAT	K04079+K09487
	ko04010	MAPK signaling pathway	3	sp|P63018|HSP7C_RAT;tr|C0JPT7|C0JPT7_RAT;tr|D3ZBS2|D3ZBS2_RAT	K03283+K04437+K05316
	ko05016	Huntington's disease	3	tr|D4A8U7|D4A8U7_RAT;tr|F1M779|F1M779_RAT;tr|G3V6D3|G3V6D3_RAT	K04648+K04646+K02133
	ko03013	RNA transport	3	sp|P62630|EF1A1_RAT;sp|P62828|RAN_RAT;tr|F2Z3Q8|F2Z3Q8_RAT	K03231+K07936+K14293
	ko05310	Asthma	3	tr|F1LPQ6|F1LPQ6_RAT;tr|Q4KM66|Q4KM66_RAT;tr|Q5M7V3|Q5M7V3_RAT	K06856+K10785
	ko05020	Prion diseases	3	sp|O35814|STIP1_RAT;sp|P06761|GRP78_RAT;tr|Q5BKC4|Q5BKC4_RAT	K09553+K09490+K04000
	ko05414	Dilated cardiomyopathy	3	sp|P09495|TPM4_RAT;tr|F1LPQ6|F1LPQ6_RAT;tr|Q5M7V3|Q5M7V3_RAT	K10375+K06856
	ko04672	Intestinal immune network for IgA production	3	tr|F1LPQ6|F1LPQ6_RAT;tr|Q4KM66|Q4KM66_RAT;tr|Q5M7V3|Q5M7V3_RAT	K06856+K10785
	ko04650	Natural killer cell mediated cytotoxicity	2	tr|F1LPQ6|F1LPQ6_RAT;tr|Q5M7V3|Q5M7V3_RAT	K06856
	ko00230	Purine metabolism	2	sp|P09118|URIC_RAT;tr|A1A5L2|A1A5L2_RAT	K00365+K01835
	ko04144	Endocytosis	2	sp|P63018|HSP7C_RAT;tr|F1M779|F1M779_RAT	K03283+K04646
	ko00520	Amino sugar and nucleotide sugar metabolism	2	tr|A1A5L2|A1A5L2_RAT;tr|G3V6C4|G3V6C4_RAT	K01835+K00012
	ko05144	Malaria	2	tr|B1H216|B1H216_RAT;tr|Q4KM66|Q4KM66_RAT	K13822+K10785
	ko00591	Linoleic acid metabolism	2	tr|B5AMZ7|B5AMZ7_RAT;tr|Q4QQW7|Q4QQW7_RAT	K07413
	ko04380	Osteoclast differentiation	2	tr|F1LPQ6|F1LPQ6_RAT;tr|Q5M7V3|Q5M7V3_RAT	K06551
	ko04976	Bile secretion	2	sp|Q5FVR5|ACNT2_RAT;sp|Q63276|BAAT_RAT	K00659
	ko00430	Taurine and hypotaurine metabolism	2	sp|Q5FVR5|ACNT2_RAT;sp|Q63276|BAAT_RAT	K00659
	ko03040	Spliceosome	2	sp|P63018|HSP7C_RAT;tr|D4AAT4|D4AAT4_RAT	K03283+K11098
	ko00930	Caprolactam degradation	2	sp|P07896|ECHP_RAT;sp|Q64428|ECHA_RAT	K07514+K07515
	ko05340	Primary immunodeficiency	2	tr|F1LPQ6|F1LPQ6_RAT;tr|Q5M7V3|Q5M7V3_RAT	K06856
	ko04664	Fc epsilon RI signaling pathway	2	tr|F1LPQ6|F1LPQ6_RAT;tr|Q5M7V3|Q5M7V3_RAT	K06856
	ko04662	B cell receptor signaling pathway	2	tr|F1LPQ6|F1LPQ6_RAT;tr|Q5M7V3|Q5M7V3_RAT	K06856
	ko00260	Glycine, serine and threonine metabolism	2	sp|Q6P6R2|DLDH_RAT;tr|Q5I0K1|Q5I0K1_RAT	K00382+K00306
	ko00030	Pentose phosphate pathway	2	tr|A1A5L2|A1A5L2_RAT;tr|Q66HT1|Q66HT1_RAT	K01835+K01623
	ko00362	Benzoate degradation	2	sp|P07896|ECHP_RAT;sp|Q64428|ECHA_RAT	K07514+K07515
	ko00500	Starch and sucrose metabolism	2	tr|A1A5L2|A1A5L2_RAT;tr|G3V6C4|G3V6C4_RAT	K01835+K00012
	ko05012	Parkinson's disease	2	tr|B2GVB4|B2GVB4_RAT;tr|G3V6D3|G3V6D3_RAT	K04557+K02133
	ko00960	Tropane, piperidine and pyridine alkaloid biosynthesis	2	sp|P00507|AATM_RAT;sp|P16303|CES1D_RAT	K00813+K01044
	ko04640	Hematopoietic cell lineage	2	tr|F1LPQ6|F1LPQ6_RAT;tr|Q5M7V3|Q5M7V3_RAT	K06856
	ko00590	Arachidonic acid metabolism	2	tr|B5AMZ7|B5AMZ7_RAT;tr|Q4QQW7|Q4QQW7_RAT	K07413
	ko05010	Alzheimer's disease	2	sp|P04797|G3P_RAT;tr|G3V6D3|G3V6D3_RAT	K00134+K02133
	ko05131	Shigellosis	2	sp|O88656|ARC1B_RAT;sp|P62963|PROF1_RAT	K05757+K05759
	ko00650	Butanoate metabolism	2	sp|P07896|ECHP_RAT;sp|Q64428|ECHA_RAT	K07514+K07515
	ko04914	Progesterone-mediated oocyte maturation	2	sp|P34058|HS90B_RAT;sp|P82995|HS90A_RAT	K04079
	ko00020	Citrate cycle (TCA cycle)	2	sp|P56574|IDHP_RAT;sp|Q6P6R2|DLDH_RAT	K00031+K00382
	ko00360	Phenylalanine metabolism	2	sp|O35244|PRDX6_RAT;sp|P00507|AATM_RAT	K11188+K00813
	ko04940	Type I diabetes mellitus	2	sp|P63039|CH60_RAT;tr|Q4KM66|Q4KM66_RAT	K04077+K10785
	ko00051	Fructose and mannose metabolism	2	sp|P48500|TPIS_RAT;tr|Q66HT1|Q66HT1_RAT	K01803+K01623
	ko04142	Lysosome	2	tr|F1M779|F1M779_RAT;tr|Q6AYS3|Q6AYS3_RAT	K04646+K13289
	ko03018	RNA degradation	2	sp|P63039|CH60_RAT;tr|M0R5J4|M0R5J4_RAT	K04077+K01689
	ko05160	Hepatitis C	1	sp|P52631|STAT3_RAT	K04692
	ko00860	Porphyrin and chlorophyll metabolism	1	tr|G3V7K3|G3V7K3_RAT	K13624
	ko00510	N-Glycan biosynthesis	1	tr|D3ZAN3|D3ZAN3_RAT	K05546
	ko03060	Protein export	1	sp|P06761|GRP78_RAT	K09490
	ko04270	Vascular smooth muscle contraction	1	sp|Q64119|MYL6_RAT	K12751
	ko00270	Cysteine and methionine metabolism	1	sp|P00507|AATM_RAT	K00813
	ko04062	Chemokine signaling pathway	1	sp|P52631|STAT3_RAT	K04692
	ko04080	Neuroactive ligand-receptor interaction	1	tr|G3V843|G3V843_RAT	K01313
	ko05221	Acute myeloid leukemia	1	sp|P52631|STAT3_RAT	K04692
	ko00950	Isoquinoline alkaloid biosynthesis	1	sp|P00507|AATM_RAT	K00813
	ko00052	Galactose metabolism	1	tr|A1A5L2|A1A5L2_RAT	K01835
	ko00564	Glycerophospholipid metabolism	1	sp|O35077|GPDA_RAT	K00006
	ko05110	Vibrio cholerae infection	1	tr|G3V6T7|G3V6T7_RAT	K09582
	ko04260	Cardiac muscle contraction	1	sp|P09495|TPM4_RAT	K10375
	ko04115	p53 signaling pathway	1	sp|Q3MIE4|VAT1_RAT	K10133
	ko00521	Streptomycin biosynthesis	1	tr|A1A5L2|A1A5L2_RAT	K01835
	ko00232	Caffeine metabolism	1	sp|P09118|URIC_RAT	K00365
	ko00350	Tyrosine metabolism	1	sp|P00507|AATM_RAT	K00813
	ko00630	Glyoxylate and dicarboxylate metabolism	1	tr|B0BNF9|B0BNF9_RAT	K11517
	ko00592	alpha-Linolenic acid metabolism	1	sp|P00173|CYB5_RAT	K10226
	ko04912	GnRH signaling pathway	1	sp|P20059|HEMO_RAT	K07763
	ko00190	Oxidative phosphorylation	1	tr|G3V6D3|G3V6D3_RAT	K02133
	ko00562	Inositol phosphate metabolism	1	sp|P48500|TPIS_RAT	K01803
	ko00363	Bisphenol degradation	1	sp|P55159|PON1_RAT	K01045
	ko00565	Ether lipid metabolism	1	sp|P63245|GBLP_RAT	K01062
	ko04920	Adipocytokine signaling pathway	1	sp|P52631|STAT3_RAT	K04692
	ko00400	Phenylalanine, tyrosine and tryptophan biosynthesis	1	sp|P00507|AATM_RAT	K00813
	ko04630	Jak-STAT signaling pathway	1	sp|P52631|STAT3_RAT	K04692
	ko05332	Graft-versus-host disease	1	tr|Q4KM66|Q4KM66_RAT	K10785
	ko00910	Nitrogen metabolism	1	sp|B0BNN3|CAH1_RAT	K01672
	ko00940	Phenylpropanoid biosynthesis	1	sp|O35244|PRDX6_RAT	K11188
	ko00062	Fatty acid elongation in mitochondria	1	sp|Q64428|ECHA_RAT	K07515
	ko05222	Small cell lung cancer	1	sp|P04937|FINC_RAT	K05717
	ko04962	Vasopressin-regulated water reabsorption	1	tr|D4A8U7|D4A8U7_RAT	K04648
	ko00250	Alanine, aspartate and glutamate metabolism	1	sp|P00507|AATM_RAT	K00813
	ko04660	T cell receptor signaling pathway	1	tr|Q4KM66|Q4KM66_RAT	K10785
	ko04210	Apoptosis	1	sp|Q9JM53|AIFM1_RAT	K04727
	ko03050	Proteasome	1	tr|Q6P9V7|Q6P9V7_RAT	K06696
	ko04530	Tight junction	1	tr|G3V6P7|G3V6P7_RAT	K10352
	ko04514	Cell adhesion molecules (CAMs)	1	tr|Q4KM66|Q4KM66_RAT	K10785
	ko00720	Reductive carboxylate cycle (CO2 fixation)	1	sp|P56574|IDHP_RAT	K00031
	ko05130	Pathogenic Escherichia coli infection	1	sp|O88656|ARC1B_RAT	K05757
	ko04614	Renin-angiotensin system	1	tr|Q6AYS3|Q6AYS3_RAT	K13289
	ko05410	Hypertrophic cardiomyopathy (HCM)	1	sp|P09495|TPM4_RAT	K10375
	ko00401	Novobiocin biosynthesis	1	sp|P00507|AATM_RAT	K00813
	ko05212	Pancreatic cancer	1	sp|P52631|STAT3_RAT	K04692
	ko04120	Ubiquitin mediated proteolysis	1	sp|P00173|CYB5_RAT	K10595
Down-regulated DEPs in HH:Con	Pathway ID	Pathway	Count (102)	Proteins	KOs
	ko01100	Metabolic pathways	57	sp|A2VCW9|AASS_RAT;sp|D3ZAF6|ATPK_RAT;sp|O09171|BHMT1_RAT;sp|O88989|MDHC_RAT;sp|O88994|MARC2_RAT;sp|P04182|OAT_RAT;sp|P04799|CP1A2_RAT;sp|P05178|CP2C6_RAT;sp|P05182|CP2E1_RAT;sp|P05370|G6PD_RAT;sp|P07379|PCKGC_RAT;sp|P08542|UDB17_RAT;sp|P08683|CP2CB_RAT;sp|P09139|SPYA_RAT;sp|P09875|UD2B1_RAT;sp|P10888|COX41_RAT;sp|P11711|CP2A1_RAT;sp|P12785|FAS_RAT;sp|P13107|CP2B3_RAT;sp|P13221|AATC_RAT;sp|P15149…	K14157+K02130+K00544+K00025+K01205+K00819+K07409+K07413+K07415+K00036+K01596+K00699+K00830+K02263+K07411+K00665+K07412+K00813+K07425+K01745+K12667+K11154+K01796+K00033+K11517+K00758+K11151+K00157+K00626+K13368+K00827+K05917+K01099+K08748+K00213+K12406+K07151+K00541+K05285+K01752+K00787+K01816+K01228+K11140+K00814+K01648+K12669+K11262+K07431
	ko00982	Drug metabolism - cytochrome P450	15	sp|P04799|CP1A2_RAT;sp|P05178|CP2C6_RAT;sp|P05182|CP2E1_RAT;sp|P08542|UDB17_RAT;sp|P08683|CP2CB_RAT;sp|P09875|UD2B1_RAT;sp|P10634|CP2DQ_RAT;sp|P11711|CP2A1_RAT;sp|P12938|CP2D3_RAT;sp|P13107|CP2B3_RAT;sp|P15149|CP2A2_RAT;sp|P20814|CP2CD_RAT;sp|P36365|FMO1_RAT;sp|Q5QE80|AOXC_RAT;tr|F1LSA2|F1LSA2_RAT	K07409+K07413+K07415+K00699+K07414+K07411+K07412+K00485+K00157
	ko00830	Retinol metabolism	14	sp|P04799|CP1A2_RAT;sp|P05178|CP2C6_RAT;sp|P08542|UDB17_RAT;sp|P08683|CP2CB_RAT;sp|P09875|UD2B1_RAT;sp|P11711|CP2A1_RAT;sp|P13107|CP2B3_RAT;sp|P15149|CP2A2_RAT;sp|P20814|CP2CD_RAT;sp|P20816|CP4A2_RAT;sp|P20817|CP4AE_RAT;sp|P50169|RDH3_RAT;sp|Q5M875|DHB13_RAT;tr|F1LSA2|F1LSA2_RAT	K07409+K07413+K00699+K07411+K07412+K07425+K11154+K11151
	ko01110	Biosynthesis of secondary metabolites	14	sp|A2VCW9|AASS_RAT;sp|O88989|MDHC_RAT;sp|P04182|OAT_RAT;sp|P05370|G6PD_RAT;sp|P07379|PCKGC_RAT;sp|P09139|SPYA_RAT;sp|P13221|AATC_RAT;sp|P85968|6PGD_RAT;sp|Q5XI22|THIC_RAT;sp|Q64654|CP51A_RAT;sp|Q9Z2Z8|DHCR7_RAT;tr|F1LMK6|F1LMK6_RAT;tr|F1LND7|F1LND7_RAT;tr|G3V888|G3V888_RAT	K14157+K00025+K00819+K00036+K01596+K00830+K00813+K00033+K00626+K05917+K00213+K01752+K00787+K01648
	ko01120	Microbial metabolism in diverse environments	12	sp|O88989|MDHC_RAT;sp|P05370|G6PD_RAT;sp|P07379|PCKGC_RAT;sp|P09139|SPYA_RAT;sp|P13221|AATC_RAT;sp|P36365|FMO1_RAT;sp|P85968|6PGD_RAT;sp|Q5QE80|AOXC_RAT;sp|Q5XI22|THIC_RAT;tr|G3V872|G3V872_RAT;tr|G3V888|G3V888_RAT;tr|M3ZCQ0|M3ZCQ0_RAT	K00025+K00036+K01596+K00830+K00813+K00485+K00033+K00157+K00626+K00814+K01648+K01015
	ko00980	Metabolism of xenobiotics by cytochrome P450	9	sp|P04799|CP1A2_RAT;sp|P05178|CP2C6_RAT;sp|P05182|CP2E1_RAT;sp|P08542|UDB17_RAT;sp|P08683|CP2CB_RAT;sp|P09875|UD2B1_RAT;sp|P13107|CP2B3_RAT;sp|P20814|CP2CD_RAT;tr|F1LSA2|F1LSA2_RAT	K07409+K07413+K07415+K00699+K07412
	ko04141	Protein processing in endoplasmic reticulum	8	sp|P25235|RPN2_RAT;sp|P35565|CALX_RAT;tr|B0BNG3|B0BNG3_RAT;tr|B4F7C9|B4F7C9_RAT;tr|G3V6W2|G3V6W2_RAT;tr|G3V743|G3V743_RAT;tr|G3V9X8|G3V9X8_RAT;tr|Q6AY58|Q6AY58_RAT	K12667+K08054+K10082+K07151+K14003+K01228+K12669+K14009
	ko00590	Arachidonic acid metabolism	8	sp|P05178|CP2C6_RAT;sp|P05182|CP2E1_RAT;sp|P08683|CP2CB_RAT;sp|P13107|CP2B3_RAT;sp|P20814|CP2CD_RAT;sp|P20816|CP4A2_RAT;sp|P20817|CP4AE_RAT;tr|F1LSA2|F1LSA2_RAT	K07413+K07415+K07412+K07425
	ko03320	PPAR signaling pathway	7	sp|P04166|CYB5B_RAT;sp|P07379|PCKGC_RAT;sp|P11030|ACBP_RAT;sp|P20816|CP4A2_RAT;sp|P20817|CP4AE_RAT;sp|Q9ES38|S27A5_RAT;tr|Q9WVT5|Q9WVT5_RAT	K10226+K01596+K08762+K07425+K08748+K07431
	ko00591	Linoleic acid metabolism	5	sp|P04799|CP1A2_RAT;sp|P05178|CP2C6_RAT;sp|P05182|CP2E1_RAT;sp|P08683|CP2CB_RAT;sp|P20814|CP2CD_RAT	K07409+K07413+K07415
	ko00983	Drug metabolism - other enzymes	5	sp|P08542|UDB17_RAT;sp|P09875|UD2B1_RAT;sp|P11711|CP2A1_RAT;sp|P15149|CP2A2_RAT;sp|Q5FVR2|TYPH_RAT	K00699+K07411+K00758
	ko04976	Bile secretion	5	sp|P06685|AT1A1_RAT;sp|Q63120|MRP2_RAT;sp|Q9ES38|S27A5_RAT;tr|M3ZCQ0|M3ZCQ0_RAT;tr|O88331|O88331_RAT	K01539+K05666+K08748+K11822+K05664
	ko00620	Pyruvate metabolism	5	sp|O88989|MDHC_RAT;sp|P07379|PCKGC_RAT;sp|Q5XI22|THIC_RAT;tr|B1WBN9|B1WBN9_RAT;tr|Q1HEC0|Q1HEC0_RAT	K00025+K01596+K00626+K12406+K11262
	ko00260	Glycine, serine and threonine metabolism	5	sp|O09171|BHMT1_RAT;sp|P09139|SPYA_RAT;sp|Q64565|AGT2_RAT;sp|Q68FT5|BHMT2_RAT;tr|F1LMK6|F1LMK6_RAT	K00544+K00830+K00827+K01752
	ko00510	N-Glycan biosynthesis	4	sp|P25235|RPN2_RAT;tr|B4F7C9|B4F7C9_RAT;tr|G3V743|G3V743_RAT;tr|G3V9X8|G3V9X8_RAT	K12667+K07151+K01228+K12669
	ko00270	Cysteine and methionine metabolism	4	sp|O09171|BHMT1_RAT;sp|P13221|AATC_RAT;sp|Q68FT5|BHMT2_RAT;tr|F1LMK6|F1LMK6_RAT	K00544+K00813+K01752
	ko00120	Primary bile acid biosynthesis	4	sp|P70473|AMACR_RAT;sp|Q9ES38|S27A5_RAT;tr|D4AE09|D4AE09_RAT;tr|Q9WVT5|Q9WVT5_RAT	K01796+K08748+K07439+K07431
	ko00380	Tryptophan metabolism	4	sp|P04799|CP1A2_RAT;sp|Q5QE80|AOXC_RAT;sp|Q5XI22|THIC_RAT;tr|D3ZNJ5|D3ZNJ5_RAT	K07409+K00157+K00626+K00562
	ko04510	Focal adhesion	4	sp|P02454|CO1A1_RAT;sp|Q8CFN2|CDC42_RAT;tr|F1LS40|F1LS40_RAT;tr|G3V6K6|G3V6K6_RAT	K06236+K04393+K04361
	ko04910	Insulin signaling pathway	4	sp|P07379|PCKGC_RAT;sp|P12785|FAS_RAT;tr|B1WBN9|B1WBN9_RAT;tr|Q1HEC0|Q1HEC0_RAT	K01596+K00665+K12406+K11262
	ko00140	Steroid hormone biosynthesis	4	sp|P08542|UDB17_RAT;sp|P09875|UD2B1_RAT;sp|Q62730|DHB2_RAT;tr|M3ZCQ0|M3ZCQ0_RAT	K00699+K13368+K01015
	ko00250	Alanine, aspartate and glutamate metabolism	4	sp|P09139|SPYA_RAT;sp|P13221|AATC_RAT;sp|Q64565|AGT2_RAT;tr|G3V872|G3V872_RAT	K00830+K00813+K00827+K00814
	ko04964	Proximal tubule bicarbonate reclamation	4	sp|O88989|MDHC_RAT;sp|P06685|AT1A1_RAT;sp|P07379|PCKGC_RAT;tr|G3V6H5|G3V6H5_RAT	K00025+K01539+K01596+K13577
	ko04144	Endocytosis	3	sp|O35509|RB11B_RAT;sp|Q8CFN2|CDC42_RAT;tr|G3V6K6|G3V6K6_RAT	K07905+K04393+K04361
	ko04146	Peroxisome	3	sp|P09139|SPYA_RAT;sp|P70473|AMACR_RAT;sp|Q07523|HAOX2_RAT	K00830+K01796+K11517
	ko04020	Calcium signaling pathway	3	sp|Q09073|ADT2_RAT;tr|E9PSX6|E9PSX6_RAT;tr|G3V6K6|G3V6K6_RAT	K05863+K05853+K04361
	ko04974	Protein digestion and absorption	3	sp|P02454|CO1A1_RAT;sp|P06685|AT1A1_RAT;tr|F1LS40|F1LS40_RAT	K06236+K01539
	ko00480	Glutathione metabolism	3	sp|P05370|G6PD_RAT;sp|P85968|6PGD_RAT;tr|G3V7W7|G3V7W7_RAT	K00036+K00033+K11140
	ko00232	Caffeine metabolism	3	sp|P04799|CP1A2_RAT;sp|P11711|CP2A1_RAT;sp|P15149|CP2A2_RAT	K07409+K07411
	ko05012	Parkinson's disease	3	sp|P10888|COX41_RAT;sp|Q09073|ADT2_RAT;tr|F1LZC5|F1LZC5_RAT	K02263+K05863+K11353
	ko02010	ABC transporters	3	sp|O88269|MRP6_RAT;sp|Q63120|MRP2_RAT;tr|O88331|O88331_RAT	K05669+K05666+K05664
	ko00630	Glyoxylate and dicarboxylate metabolism	3	sp|O88989|MDHC_RAT;sp|Q07523|HAOX2_RAT;tr|F1LZJ4|F1LZJ4_RAT	K00025+K11517+K01816
	ko05016	Huntington's disease	3	sp|P10888|COX41_RAT;sp|Q09073|ADT2_RAT;tr|F1LZC5|F1LZC5_RAT	K02263+K05863+K11353
	ko00190	Oxidative phosphorylation	3	sp|D3ZAF6|ATPK_RAT;sp|P10888|COX41_RAT;tr|F1LZC5|F1LZC5_RAT	K02130+K02263+K11353
	ko00071	Fatty acid metabolism	3	sp|P20816|CP4A2_RAT;sp|P20817|CP4AE_RAT;sp|Q5XI22|THIC_RAT	K07425+K00626
	ko05010	Alzheimer's disease	3	sp|P10888|COX41_RAT;tr|E9PSX6|E9PSX6_RAT;tr|F1LZC5|F1LZC5_RAT	K02263+K05853+K11353
	ko05120	Epithelial cell signaling in Helicobacter pylori infection	3	sp|Q8CFN2|CDC42_RAT;tr|F1M4A0|F1M4A0_RAT;tr|G3V6K6|G3V6K6_RAT	K04393+K05701+K04361
	ko00020	Citrate cycle (TCA cycle)	3	sp|O88989|MDHC_RAT;sp|P07379|PCKGC_RAT;tr|G3V888|G3V888_RAT	K00025+K01596+K01648
	ko04530	Tight junction	3	sp|Q8CFN2|CDC42_RAT;tr|E9PTU4|E9PTU4_RAT;tr|F1M4A0|F1M4A0_RAT	K04393+K10352+K05701
	ko00710	Carbon fixation in photosynthetic organisms	3	sp|O88989|MDHC_RAT;sp|P13221|AATC_RAT;tr|G3V872|G3V872_RAT	K00025+K00813+K00814
	ko04520	Adherens junction	3	sp|Q8CFN2|CDC42_RAT;tr|F1M4A0|F1M4A0_RAT;tr|G3V6K6|G3V6K6_RAT	K04393+K05701+K04361
	ko00061	Fatty acid biosynthesis	2	sp|P12785|FAS_RAT;tr|Q1HEC0|Q1HEC0_RAT	K00665+K11262
	ko04540	Gap junction	2	tr|F1M4A0|F1M4A0_RAT;tr|G3V6K6|G3V6K6_RAT	K05701+K04361
	ko00860	Porphyrin and chlorophyll metabolism	2	sp|P08542|UDB17_RAT;sp|P09875|UD2B1_RAT	K00699
	ko00680	Methane metabolism	2	sp|P09139|SPYA_RAT;sp|P36365|FMO1_RAT	K00830+K00485
	ko00531	Glycosaminoglycan degradation	2	sp|O88994|MARC2_RAT;tr|G3V6I4|G3V6I4_RAT	K01205
	ko04270	Vascular smooth muscle contraction	2	sp|P20816|CP4A2_RAT;sp|P20817|CP4AE_RAT	K07425
	ko05146	Amoebiasis	2	sp|P02454|CO1A1_RAT;tr|F1LS40|F1LS40_RAT	K06236
	ko04810	Regulation of actin cytoskeleton	2	sp|Q8CFN2|CDC42_RAT;tr|G3V6K6|G3V6K6_RAT	K04393+K04361
	ko01040	Biosynthesis of unsaturated fatty acids	2	sp|P04166|CYB5B_RAT;tr|B3SVE9|B3SVE9_RAT	K10224+K10226+K10258
	ko00640	Propanoate metabolism	2	sp|Q5XI22|THIC_RAT;tr|Q1HEC0|Q1HEC0_RAT	K00626+K11262
	ko00100	Steroid biosynthesis	2	sp|Q64654|CP51A_RAT;sp|Q9Z2Z8|DHCR7_RAT	K05917+K00213
	ko05200	Pathways in cancer	2	sp|Q8CFN2|CDC42_RAT;tr|G3V6K6|G3V6K6_RAT	K04393+K04361
	ko00280	Valine, leucine and isoleucine degradation	2	sp|Q5QE80|AOXC_RAT;sp|Q5XI22|THIC_RAT	K00157+K00626
	ko04260	Cardiac muscle contraction	2	sp|P06685|AT1A1_RAT;sp|P10888|COX41_RAT	K01539+K02263
	ko00040	Pentose and glucuronate interconversions	2	sp|P08542|UDB17_RAT;sp|P09875|UD2B1_RAT	K00699
	ko00350	Tyrosine metabolism	2	sp|P13221|AATC_RAT;sp|Q5QE80|AOXC_RAT	K00813+K00157
	ko00030	Pentose phosphate pathway	2	sp|P05370|G6PD_RAT;sp|P85968|6PGD_RAT	K00036+K00033
	ko00500	Starch and sucrose metabolism	2	sp|P08542|UDB17_RAT;sp|P09875|UD2B1_RAT	K00699
	ko00310	Lysine degradation	2	sp|A2VCW9|AASS_RAT;sp|Q5XI22|THIC_RAT	K14157+K00626
	ko04912	GnRH signaling pathway	2	sp|Q8CFN2|CDC42_RAT;tr|G3V6K6|G3V6K6_RAT	K04393+K04361
	ko04010	MAPK signaling pathway	2	sp|Q8CFN2|CDC42_RAT;tr|G3V6K6|G3V6K6_RAT	K04393+K04361
	ko00900	Terpenoid backbone biosynthesis	2	sp|Q5XI22|THIC_RAT;tr|F1LND7|F1LND7_RAT	K00626+K00787
	ko00010	Glycolysis / Gluconeogenesis	2	sp|P07379|PCKGC_RAT;tr|B1WBN9|B1WBN9_RAT	K01596+K12406
	ko00053	Ascorbate and aldarate metabolism	2	sp|P08542|UDB17_RAT;sp|P09875|UD2B1_RAT	K00699
	ko00910	Nitrogen metabolism	2	sp|P14141|CAH3_RAT;sp|P21213|HUTH_RAT	K01672+K01745
	ko05219	Bladder cancer	2	sp|Q5FVR2|TYPH_RAT;tr|G3V6K6|G3V6K6_RAT	K00758+K04361
	ko00514	Other types of O-glycan biosynthesis	2	sp|P08542|UDB17_RAT;sp|P09875|UD2B1_RAT	K00699
	ko00330	Arginine and proline metabolism	2	sp|P04182|OAT_RAT;sp|P13221|AATC_RAT	K00819+K00813
	ko00760	Nicotinate and nicotinamide metabolism	2	sp|Q5QE80|AOXC_RAT;tr|D3ZNJ5|D3ZNJ5_RAT	K00157+K00541
	ko04142	Lysosome	2	sp|O88994|MARC2_RAT;tr|G3V6I4|G3V6I4_RAT	K01205
	ko04512	ECM-receptor interaction	2	sp|P02454|CO1A1_RAT;tr|F1LS40|F1LS40_RAT	K06236
	ko04972	Pancreatic secretion	2	sp|P06685|AT1A1_RAT;tr|E9PSX6|E9PSX6_RAT	K01539+K05853
	ko05212	Pancreatic cancer	2	sp|Q8CFN2|CDC42_RAT;tr|G3V6K6|G3V6K6_RAT	K04393+K04361
	ko05218	Melanoma	1	tr|G3V6K6|G3V6K6_RAT	K04361
	ko00230	Purine metabolism	1	tr|B1WBN9|B1WBN9_RAT	K12406
	ko05160	Hepatitis C	1	tr|G3V6K6|G3V6K6_RAT	K04361
	ko05211	Renal cell carcinoma	1	sp|Q8CFN2|CDC42_RAT	K04393
	ko04012	ErbB signaling pathway	1	tr|G3V6K6|G3V6K6_RAT	K04361
	ko05100	Bacterial invasion of epithelial cells	1	sp|Q8CFN2|CDC42_RAT	K04393
	ko05223	Non-small cell lung cancer	1	tr|G3V6K6|G3V6K6_RAT	K04361
	ko04360	Axon guidance	1	sp|Q8CFN2|CDC42_RAT	K04393
	ko03060	Protein export	1	tr|Q7TMC7|Q7TMC7_RAT	K12272
	ko04670	Leukocyte transendothelial migration	1	sp|Q8CFN2|CDC42_RAT	K04393
	ko00340	Histidine metabolism	1	sp|P21213|HUTH_RAT	K01745
	ko03040	Spliceosome	1	tr|Q4KLK7|Q4KLK7_RAT	K12844
	ko04062	Chemokine signaling pathway	1	sp|Q8CFN2|CDC42_RAT	K04393
	ko00950	Isoquinoline alkaloid biosynthesis	1	sp|P13221|AATC_RAT	K00813
	ko04320	Dorso-ventral axis formation	1	tr|G3V6K6|G3V6K6_RAT	K04361
	ko04070	Phosphatidylinositol signaling system	1	sp|Q9ES21|SAC1_RAT	K01099
	ko00300	Lysine biosynthesis	1	sp|A2VCW9|AASS_RAT	K14157
	ko05110	Vibrio cholerae infection	1	tr|F1M4A0|F1M4A0_RAT	K05701
	ko04971	Gastric acid secretion	1	sp|P06685|AT1A1_RAT	K01539
	ko02020	Two-component system	1	sp|Q5XI22|THIC_RAT	K00626
	ko00920	Sulfur metabolism	1	tr|M3ZCQ0|M3ZCQ0_RAT	K01015
	ko04145	Phagosome	1	sp|P35565|CALX_RAT	K08054
	ko05213	Endometrial cancer	1	tr|G3V6K6|G3V6K6_RAT	K04361
	ko04960	Aldosterone-regulated sodium reabsorption	1	sp|P06685|AT1A1_RAT	K01539
	ko00362	Benzoate degradation	1	sp|Q5XI22|THIC_RAT	K00626
	ko00563	Glycosylphosphatidylinositol(GPI)-anchor biosynthesis	1	tr|E9PTA5|E9PTA5_RAT	K05285
	ko04666	Fc gamma R-mediated phagocytosis	1	sp|Q8CFN2|CDC42_RAT	K04393
	ko05215	Prostate cancer	1	tr|G3V6K6|G3V6K6_RAT	K04361
	ko05416	Viral myocarditis	1	tr|E9PTU4|E9PTU4_RAT	K10352
	ko04970	Salivary secretion	1	sp|P06685|AT1A1_RAT	K01539
	ko00592	alpha-Linolenic acid metabolism	1	sp|P04166|CYB5B_RAT	K10226
	ko00960	Tropane, piperidine and pyridine alkaloid biosynthesis	1	sp|P13221|AATC_RAT	K00813
	ko04722	Neurotrophin signaling pathway	1	sp|Q8CFN2|CDC42_RAT	K04393
	ko00562	Inositol phosphate metabolism	1	sp|Q9ES21|SAC1_RAT	K01099
	ko04640	Hematopoietic cell lineage	1	tr|G3V7W7|G3V7W7_RAT	K11140
	ko04973	Carbohydrate digestion and absorption	1	sp|P06685|AT1A1_RAT	K01539
	ko04011	MAPK signaling pathway - yeast	1	sp|Q8CFN2|CDC42_RAT	K04393
	ko04920	Adipocytokine signaling pathway	1	sp|P07379|PCKGC_RAT	K01596
	ko00400	Phenylalanine, tyrosine and tryptophan biosynthesis	1	sp|P13221|AATC_RAT	K00813
	ko00650	Butanoate metabolism	1	sp|Q5XI22|THIC_RAT	K00626
	ko05131	Shigellosis	1	sp|Q8CFN2|CDC42_RAT	K04393
	ko04370	VEGF signaling pathway	1	sp|Q8CFN2|CDC42_RAT	K04393
	ko04962	Vasopressin-regulated water reabsorption	1	sp|O35509|RB11B_RAT	K07905
	ko04930	Type II diabetes mellitus	1	tr|B1WBN9|B1WBN9_RAT	K12406
	ko04660	T cell receptor signaling pathway	1	sp|Q8CFN2|CDC42_RAT	K04393
	ko00360	Phenylalanine metabolism	1	sp|P13221|AATC_RAT	K00813
	ko00072	Synthesis and degradation of ketone bodies	1	sp|Q5XI22|THIC_RAT	K00626
	ko00240	Pyrimidine metabolism	1	sp|Q5FVR2|TYPH_RAT	K00758
	ko03050	Proteasome	1	tr|Q5U2S7|Q5U2S7_RAT	K03033
	ko04950	Maturity onset diabetes of the young	1	tr|B1WBN9|B1WBN9_RAT	K12406
	ko00720	Reductive carboxylate cycle (CO2 fixation)	1	tr|G3V888|G3V888_RAT	K01648
	ko05130	Pathogenic Escherichia coli infection	1	sp|Q8CFN2|CDC42_RAT	K04393
	ko04614	Renin-angiotensin system	1	tr|G3V7W7|G3V7W7_RAT	K11140
	ko04013	MAPK signaling pathway - fly	1	tr|G3V6K6|G3V6K6_RAT	K04361
	ko05214	Glioma	1	tr|G3V6K6|G3V6K6_RAT	K04361
	ko00750	Vitamin B6 metabolism	1	sp|Q5QE80|AOXC_RAT	K00157
	ko00401	Novobiocin biosynthesis	1	sp|P13221|AATC_RAT	K00813
	ko04612	Antigen processing and presentation	1	sp|P35565|CALX_RAT	K08054
	ko04120	Ubiquitin mediated proteolysis	1	sp|P04166|CYB5B_RAT	K10595
	ko04060	Cytokine-cytokine receptor interaction	1	tr|G3V6K6|G3V6K6_RAT	K04361
Up-regulated DEPs in HH:Con	Pathway ID	Pathway	Count (194)	Proteins	KOs
	ko01100	Metabolic pathways	61	sp|O35244|PRDX6_RAT;sp|O70490|ACSM2_RAT;sp|P00507|AATM_RAT;sp|P04762|CATA_RAT;sp|P04797|G3P_RAT;sp|P07896|ECHP_RAT;sp|P09118|URIC_RAT;sp|P11240|COX5A_RAT;sp|P11884|ALDH2_RAT;sp|P13601|AL1A7_RAT;sp|P14408|FUMH_RAT;sp|P15999|ATPA_RAT;sp|P16303|CES1D_RAT;sp|P16617|PGK1_RAT;sp|P17764|THIL_RAT;sp|P19468|GSH1_RAT;sp|P25093|FAAA_RAT;sp|P27605|HPRT_RAT;sp|P27867|DHSO_RAT;sp|P29266|3HIDH_RAT;sp|P29418|ATP…	K11188+K01896+K00813+K03781+K00134+K07514+K00365+K02264+K00128+K07249+K01679+K02132+K01044+K00927+K00626+K11204+K01555+K00760+K00008+K00020+K02135+K00251+K00457+K00031+K01045+K01062+K03783+K12405+K00767+K07509+K00864+K00659+K07515+K00856+K11151+K01810+K00149+K00022+K07512+K09699+K03948+K07413+K05546+K01196+K01900+K00232+K00012+K02133+K01681+K00079+K00081+K13485+K00306+K09479+K01623+K01641+K00248
	ko01110	Biosynthesis of secondary metabolites	29	sp|O35244|PRDX6_RAT;sp|P00507|AATM_RAT;sp|P04797|G3P_RAT;sp|P11884|ALDH2_RAT;sp|P13601|AL1A7_RAT;sp|P14408|FUMH_RAT;sp|P16303|CES1D_RAT;sp|P16617|PGK1_RAT;sp|P17764|THIL_RAT;sp|P27605|HPRT_RAT;sp|P41562|IDHC_RAT;sp|P51647|AL1A1_RAT;sp|P56574|IDHP_RAT;sp|P85973|PNPH_RAT;sp|Q60587|ECHB_RAT;sp|Q64428|ECHA_RAT;sp|Q64573|EST4_RAT;sp|Q6P6V0|G6PI_RAT;sp|Q9JLJ3|AL9A1_RAT;sp|Q9WVK7|HCDH_RAT;tr|B1WC61|B1WC…	K11188+K00813+K00134+K00128+K01679+K01044+K00927+K00626+K00760+K00031+K03783+K07509+K07515+K01810+K00149+K00022+K00257+K09699+K01900+K00012+K01681+K01623+K01641+K00248
	ko01120	Microbial metabolism in diverse environments	27	sp|O35244|PRDX6_RAT;sp|P00507|AATM_RAT;sp|P04762|CATA_RAT;sp|P04797|G3P_RAT;sp|P07896|ECHP_RAT;sp|P09118|URIC_RAT;sp|P11884|ALDH2_RAT;sp|P13601|AL1A7_RAT;sp|P14408|FUMH_RAT;sp|P16617|PGK1_RAT;sp|P17764|THIL_RAT;sp|P22789|ST2A2_RAT;sp|P25093|FAAA_RAT;sp|P41562|IDHC_RAT;sp|P51647|AL1A1_RAT;sp|P55159|PON1_RAT;sp|P56574|IDHP_RAT;sp|Q60587|ECHB_RAT;sp|Q64428|ECHA_RAT;sp|Q6P6V0|G6PI_RAT;sp|Q9JLJ3|AL9A1…	K11188+K00813+K03781+K00134+K07514+K00365+K00128+K01679+K00927+K00626+K01015+K01555+K00031+K01045+K07509+K07515+K01810+K00149+K00022+K00257+K01900+K01681+K01623
	ko03010	Ribosome	19	sp|P04646|RL35A_RAT;sp|P05426|RL7_RAT;sp|P12001|RL18_RAT;sp|P17078|RL35_RAT;sp|P21531|RL3_RAT;sp|P25886|RL29_RAT;sp|P41123|RL13_RAT;sp|P61314|RL15_RAT;sp|P61354|RL27_RAT;sp|P62246|RS15A_RAT;sp|P62271|RS18_RAT;sp|P62919|RL8_RAT;tr|B2RYR8|B2RYR8_RAT;tr|D3ZJD3|D3ZJD3_RAT;tr|D4A4D5|D4A4D5_RAT;tr|F1M013|F1M013_RAT;tr|Q5RK10|Q5RK10_RAT;tr|Q6P3V9|Q6P3V9_RAT;tr|X1WI37|X1WI37_RAT	K02917+K02937+K02883+K02918+K02925+K02905+K02873+K02877+K02901+K02957+K02964+K02938+K02995+K02903+K02943+K02936+K02872+K02930+K02987
	ko04146	Peroxisome	14	sp|P04762|CATA_RAT;sp|P07896|ECHP_RAT;sp|P41562|IDHC_RAT;sp|P56574|IDHP_RAT;sp|P97524|S27A2_RAT;sp|P97852|DHB4_RAT;sp|Q63276|BAAT_RAT;sp|Q63716|PRDX1_RAT;sp|Q9R063|PRDX5_RAT;sp|Q9Z2M4|DECR2_RAT;tr|B6DYQ0|B6DYQ0_RAT;tr|F1M609|F1M609_RAT;tr|Q5I0K1|Q5I0K1_RAT;tr|Q6LDS4|Q6LDS4_RAT	K03781+K07514+K00031+K08746+K12405+K00659+K13279+K11187+K13237+K13299+K00232+K00306+K04565
	ko04141	Protein processing in endoplasmic reticulum	14	sp|O35987|NSF1C_RAT;sp|P04785|PDIA1_RAT;sp|P06761|GRP78_RAT;sp|P11598|PDIA3_RAT;sp|P18418|CALR_RAT;sp|P34058|HS90B_RAT;sp|P52555|ERP29_RAT;sp|P63018|HSP7C_RAT;sp|P82995|HS90A_RAT;sp|Q63081|PDIA6_RAT;sp|Q66HD0|ENPL_RAT;tr|B1WC34|B1WC34_RAT;tr|D3ZAN3|D3ZAN3_RAT;tr|G3V6T7|G3V6T7_RAT	K14012+K09580+K09490+K08056+K08057+K04079+K09586+K03283+K09584+K09487+K08288+K05546+K09582
	ko00280	Valine, leucine and isoleucine degradation	14	sp|P07896|ECHP_RAT;sp|P11884|ALDH2_RAT;sp|P13601|AL1A7_RAT;sp|P17764|THIL_RAT;sp|P29266|3HIDH_RAT;sp|P51647|AL1A1_RAT;sp|Q60587|ECHB_RAT;sp|Q64428|ECHA_RAT;sp|Q9JLJ3|AL9A1_RAT;sp|Q9WVK7|HCDH_RAT;tr|B2GV15|B2GV15_RAT;tr|D3ZXY4|D3ZXY4_RAT;tr|Q68G44|Q68G44_RAT;tr|Q6IMX3|Q6IMX3_RAT	K07514+K00128+K00626+K00020+K07509+K07515+K00149+K00022+K09699+K01641+K00248
	ko00071	Fatty acid metabolism	14	sp|P07896|ECHP_RAT;sp|P11884|ALDH2_RAT;sp|P13601|AL1A7_RAT;sp|P17764|THIL_RAT;sp|P18886|CPT2_RAT;sp|P51647|AL1A1_RAT;sp|Q60587|ECHB_RAT;sp|Q64428|ECHA_RAT;sp|Q9JLJ3|AL9A1_RAT;sp|Q9WVK7|HCDH_RAT;tr|D3ZXY4|D3ZXY4_RAT;tr|F1M609|F1M609_RAT;tr|Q5M9H2|Q5M9H2_RAT;tr|Q6IMX3|Q6IMX3_RAT	K07514+K00128+K00626+K08766+K07509+K07515+K00149+K00022+K00232+K09479+K00248
	ko00480	Glutathione metabolism	11	sp|P19468|GSH1_RAT;sp|P41562|IDHC_RAT;sp|P46418|GSTA5_RAT;sp|P56574|IDHP_RAT;tr|B6DYQ0|B6DYQ0_RAT;tr|B6DYQ2|B6DYQ2_RAT;tr|B6DYQ8|B6DYQ8_RAT;tr|D3Z8I7|D3Z8I7_RAT;tr|F1LRE1|F1LRE1_RAT;tr|G3V983|G3V983_RAT;tr|Q6AXR6|Q6AXR6_RAT	K11204+K00031+K00799+K13299+K00383
	ko00380	Tryptophan metabolism	10	sp|P04762|CATA_RAT;sp|P07896|ECHP_RAT;sp|P11884|ALDH2_RAT;sp|P13601|AL1A7_RAT;sp|P17764|THIL_RAT;sp|P51647|AL1A1_RAT;sp|Q64428|ECHA_RAT;sp|Q9JLJ3|AL9A1_RAT;sp|Q9WVK7|HCDH_RAT;tr|D3ZXY4|D3ZXY4_RAT	K03781+K07514+K00128+K00626+K07515+K00149+K00022
	ko00310	Lysine degradation	10	sp|P07896|ECHP_RAT;sp|P11884|ALDH2_RAT;sp|P13601|AL1A7_RAT;sp|P17764|THIL_RAT;sp|P51647|AL1A1_RAT;sp|Q64428|ECHA_RAT;sp|Q9JLJ3|AL9A1_RAT;sp|Q9WVK7|HCDH_RAT;tr|D3ZXY4|D3ZXY4_RAT;tr|Q5I0K1|Q5I0K1_RAT	K07514+K00128+K00626+K07515+K00149+K00022+K00306
	ko00640	Propanoate metabolism	9	sp|P07896|ECHP_RAT;sp|P11884|ALDH2_RAT;sp|P13601|AL1A7_RAT;sp|P17764|THIL_RAT;sp|P51647|AL1A1_RAT;sp|Q64428|ECHA_RAT;sp|Q9JLJ3|AL9A1_RAT;tr|D3ZXY4|D3ZXY4_RAT;tr|F1LM47|F1LM47_RAT	K07514+K00128+K00626+K07515+K00149+K01900
	ko05016	Huntington's disease	9	sp|P08082|CLCB_RAT;sp|P11240|COX5A_RAT;sp|P15999|ATPA_RAT;sp|P29418|ATP5E_RAT;tr|B2RZD6|B2RZD6_RAT;tr|D4A8U7|D4A8U7_RAT;tr|F1M779|F1M779_RAT;tr|G3V6D3|G3V6D3_RAT;tr|Q6LDS4|Q6LDS4_RAT	K04645+K02264+K02132+K02135+K03948+K04648+K04646+K02133+K04565
	ko00010	Glycolysis / Gluconeogenesis	9	sp|P04797|G3P_RAT;sp|P11884|ALDH2_RAT;sp|P13601|AL1A7_RAT;sp|P16617|PGK1_RAT;sp|P51647|AL1A1_RAT;sp|Q6P6V0|G6PI_RAT;sp|Q9JLJ3|AL9A1_RAT;tr|D3ZXY4|D3ZXY4_RAT;tr|Q66HT1|Q66HT1_RAT	K00134+K00128+K00927+K01810+K00149+K01623
	ko00980	Metabolism of xenobiotics by cytochrome P450	8	sp|P46418|GSTA5_RAT;tr|B5AMZ7|B5AMZ7_RAT;tr|B6DYQ0|B6DYQ0_RAT;tr|B6DYQ2|B6DYQ2_RAT;tr|B6DYQ8|B6DYQ8_RAT;tr|D3Z8I7|D3Z8I7_RAT;tr|G3V983|G3V983_RAT;tr|Q6AXR6|Q6AXR6_RAT	K00799+K07413+K13299
	ko00982	Drug metabolism - cytochrome P450	8	sp|P46418|GSTA5_RAT;tr|B5AMZ7|B5AMZ7_RAT;tr|B6DYQ0|B6DYQ0_RAT;tr|B6DYQ2|B6DYQ2_RAT;tr|B6DYQ8|B6DYQ8_RAT;tr|D3Z8I7|D3Z8I7_RAT;tr|G3V983|G3V983_RAT;tr|Q6AXR6|Q6AXR6_RAT	K00799+K07413+K13299
	ko00650	Butanoate metabolism	8	sp|O70490|ACSM2_RAT;sp|P07896|ECHP_RAT;sp|P17764|THIL_RAT;sp|Q64428|ECHA_RAT;sp|Q6AYT9|ACSM5_RAT;sp|Q9WVK7|HCDH_RAT;tr|Q68G44|Q68G44_RAT;tr|Q6IMX3|Q6IMX3_RAT	K01896+K07514+K00626+K07515+K00022+K01641+K00248
	ko04610	Complement and coagulation cascades	8	sp|P02680|FIBG_RAT;sp|P06866|HPT_RAT;sp|P14046|A1I3_RAT;sp|P14480|FIBB_RAT;sp|Q03626|MUG1_RAT;sp|Q63041|A1M_RAT;tr|G3V843|G3V843_RAT;tr|M0RBF1|M0RBF1_RAT	K03905+K01330+K03910+K03904+K01313+K03990
	ko05322	Systemic lupus erythematosus	7	sp|P06866|HPT_RAT;sp|P62804|H4_RAT;sp|Q9QXQ0|ACTN4_RAT;tr|D3ZNH4|D3ZNH4_RAT;tr|F1LPQ6|F1LPQ6_RAT;tr|M0RBF1|M0RBF1_RAT;tr|Q5M7V3|Q5M7V3_RAT	K01330+K11254+K05699+K11252+K06856+K03990
	ko03320	PPAR signaling pathway	7	sp|P00173|CYB5_RAT;sp|P07896|ECHP_RAT;sp|P18886|CPT2_RAT;sp|P97524|S27A2_RAT;sp|Q63060|GLPK_RAT;tr|F1M609|F1M609_RAT;tr|Q5U2U5|Q5U2U5_RAT	K10226+K07514+K08766+K08746+K00864+K00232+K08768
	ko00410	beta-Alanine metabolism	7	sp|P07896|ECHP_RAT;sp|P11884|ALDH2_RAT;sp|P13601|AL1A7_RAT;sp|P51647|AL1A1_RAT;sp|Q64428|ECHA_RAT;sp|Q9JLJ3|AL9A1_RAT;tr|D3ZXY4|D3ZXY4_RAT	K07514+K00128+K07515+K00149
	ko05010	Alzheimer's disease	7	sp|P04797|G3P_RAT;sp|P11240|COX5A_RAT;sp|P15999|ATPA_RAT;sp|P29418|ATP5E_RAT;tr|B2RZD6|B2RZD6_RAT;tr|G3V6D3|G3V6D3_RAT;tr|Q65ZS7|Q65ZS7_RAT	K00134+K02264+K02132+K02135+K03948+K02133+K04524
	ko00620	Pyruvate metabolism	6	sp|P11884|ALDH2_RAT;sp|P13601|AL1A7_RAT;sp|P17764|THIL_RAT;sp|P51647|AL1A1_RAT;sp|Q9JLJ3|AL9A1_RAT;tr|D3ZXY4|D3ZXY4_RAT	K00128+K00626+K00149
	ko00053	Ascorbate and aldarate metabolism	6	sp|P11884|ALDH2_RAT;sp|P13601|AL1A7_RAT;sp|P51647|AL1A1_RAT;sp|Q9JLJ3|AL9A1_RAT;tr|D3ZXY4|D3ZXY4_RAT;tr|G3V6C4|G3V6C4_RAT	K00128+K00149+K00012
	ko00330	Arginine and proline metabolism	6	sp|P00507|AATM_RAT;sp|P11884|ALDH2_RAT;sp|P13601|AL1A7_RAT;sp|P51647|AL1A1_RAT;sp|Q9JLJ3|AL9A1_RAT;tr|D3ZXY4|D3ZXY4_RAT	K00813+K00128+K00149
	ko00561	Glycerolipid metabolism	6	sp|P11884|ALDH2_RAT;sp|P13601|AL1A7_RAT;sp|P51647|AL1A1_RAT;sp|Q63060|GLPK_RAT;sp|Q9JLJ3|AL9A1_RAT;tr|D3ZXY4|D3ZXY4_RAT	K00128+K00864+K00149
	ko04612	Antigen processing and presentation	6	sp|P11598|PDIA3_RAT;sp|P18418|CALR_RAT;sp|P34058|HS90B_RAT;sp|P63018|HSP7C_RAT;sp|P82995|HS90A_RAT;tr|Q6P9V7|Q6P9V7_RAT	K08056+K08057+K04079+K03283+K06696
	ko00230	Purine metabolism	5	sp|P09118|URIC_RAT;sp|P27605|HPRT_RAT;sp|P85973|PNPH_RAT;sp|Q64640|ADK_RAT;tr|M0RCU5|M0RCU5_RAT	K00365+K00760+K03783+K00856+K13485
	ko00983	Drug metabolism - other enzymes	5	sp|P16303|CES1D_RAT;sp|P27605|HPRT_RAT;sp|Q64573|EST4_RAT;tr|O70631|O70631_RAT;tr|Q8K3R0|Q8K3R0_RAT	K01044+K00760+K03927
	ko00340	Histidine metabolism	5	sp|P11884|ALDH2_RAT;sp|P13601|AL1A7_RAT;sp|P51647|AL1A1_RAT;sp|Q9JLJ3|AL9A1_RAT;tr|D3ZXY4|D3ZXY4_RAT	K00128+K00149
	ko04510	Focal adhesion	5	sp|Q9QXQ0|ACTN4_RAT;tr|D3ZL10|D3ZL10_RAT;tr|D3ZUL3|D3ZUL3_RAT;tr|D4A115|D4A115_RAT;tr|F1LNH3|F1LNH3_RAT	K05699+K06238
	ko04145	Phagosome	5	sp|P06866|HPT_RAT;sp|P18418|CALR_RAT;tr|F1LPQ6|F1LPQ6_RAT;tr|M0RBF1|M0RBF1_RAT;tr|Q5M7V3|Q5M7V3_RAT	K01330+K08057+K06856+K03990
	ko00040	Pentose and glucuronate interconversions	5	sp|P11884|ALDH2_RAT;sp|P13601|AL1A7_RAT;sp|P51647|AL1A1_RAT;tr|D3ZXY4|D3ZXY4_RAT;tr|G3V6C4|G3V6C4_RAT	K00128+K00012
	ko05012	Parkinson's disease	5	sp|P11240|COX5A_RAT;sp|P15999|ATPA_RAT;sp|P29418|ATP5E_RAT;tr|B2RZD6|B2RZD6_RAT;tr|G3V6D3|G3V6D3_RAT	K02264+K02132+K02135+K03948+K02133
	ko00190	Oxidative phosphorylation	5	sp|P11240|COX5A_RAT;sp|P15999|ATPA_RAT;sp|P29418|ATP5E_RAT;tr|B2RZD6|B2RZD6_RAT;tr|G3V6D3|G3V6D3_RAT	K02264+K02132+K02135+K03948+K02133
	ko00020	Citrate cycle (TCA cycle)	5	sp|P14408|FUMH_RAT;sp|P41562|IDHC_RAT;sp|P56574|IDHP_RAT;tr|F1LM47|F1LM47_RAT;tr|G3V6S2|G3V6S2_RAT	K01679+K00031+K01900+K01681
	ko05150	Staphylococcus aureus infection	5	sp|P02680|FIBG_RAT;sp|P06866|HPT_RAT;tr|F1LPQ6|F1LPQ6_RAT;tr|M0RBF1|M0RBF1_RAT;tr|Q5M7V3|Q5M7V3_RAT	K03905+K01330+K06856+K03990
	ko04144	Endocytosis	4	sp|P08082|CLCB_RAT;sp|P63018|HSP7C_RAT;sp|Q641Z6|EHD1_RAT;tr|F1M779|F1M779_RAT	K04645+K03283+K12483+K04646
	ko00903	Limonene and pinene degradation	4	sp|P11884|ALDH2_RAT;sp|P13601|AL1A7_RAT;sp|P51647|AL1A1_RAT;tr|D3ZXY4|D3ZXY4_RAT	K00128
	ko04810	Regulation of actin cytoskeleton	4	sp|P62963|PROF1_RAT;sp|P85970|ARPC2_RAT;sp|Q9QXQ0|ACTN4_RAT;tr|G3V843|G3V843_RAT	K05759+K05758+K05699+K01313
	ko03040	Spliceosome	4	sp|P63018|HSP7C_RAT;sp|Q5RKI0|WDR1_RAT;tr|D4A720|D4A720_RAT;tr|Q6IMY8|Q6IMY8_RAT	K03283+K12662+K12896+K12888
	ko01040	Biosynthesis of unsaturated fatty acids	4	sp|P00173|CYB5_RAT;sp|Q63276|BAAT_RAT;sp|Q64428|ECHA_RAT;tr|F1M609|F1M609_RAT	K10226+K00659+K07515+K00232
	ko04974	Protein digestion and absorption	4	tr|D3ZL10|D3ZL10_RAT;tr|D3ZUL3|D3ZUL3_RAT;tr|D4A115|D4A115_RAT;tr|F1LNH3|F1LNH3_RAT	K06238
	ko05200	Pathways in cancer	4	sp|P14408|FUMH_RAT;sp|P34058|HS90B_RAT;sp|P82995|HS90A_RAT;sp|Q66HD0|ENPL_RAT	K01679+K04079+K09487
	ko04626	Plant-pathogen interaction	4	sp|P34058|HS90B_RAT;sp|P82995|HS90A_RAT;sp|Q63060|GLPK_RAT;sp|Q66HD0|ENPL_RAT	K04079+K00864+K09487
	ko00830	Retinol metabolism	4	sp|P13601|AL1A7_RAT;sp|P51647|AL1A1_RAT;sp|Q6AYS8|DHB11_RAT;tr|B5AMZ7|B5AMZ7_RAT	K07249+K11151+K07413
	ko00362	Benzoate degradation	4	sp|P07896|ECHP_RAT;sp|P17764|THIL_RAT;sp|Q60587|ECHB_RAT;sp|Q64428|ECHA_RAT	K07514+K00626+K07509+K07515
	ko00500	Starch and sucrose metabolism	4	sp|P09811|PYGL_RAT;sp|Q6P6V0|G6PI_RAT;tr|D4AEH9|D4AEH9_RAT;tr|G3V6C4|G3V6C4_RAT	K00688+K01810+K01196+K00012
	ko00625	Chloroalkane and chloroalkene degradation	4	sp|P11884|ALDH2_RAT;sp|P13601|AL1A7_RAT;sp|P51647|AL1A1_RAT;tr|D3ZXY4|D3ZXY4_RAT	K00128
	ko00062	Fatty acid elongation in mitochondria	4	sp|Q60587|ECHB_RAT;sp|Q64428|ECHA_RAT;sp|Q9WVK7|HCDH_RAT;sp|Q9Z311|MECR_RAT	K07509+K07515+K00022+K07512
	ko00720	Reductive carboxylate cycle (CO2 fixation)	4	sp|P14408|FUMH_RAT;sp|P41562|IDHC_RAT;sp|P56574|IDHP_RAT;tr|G3V6S2|G3V6S2_RAT	K01679+K00031+K01681
	ko04142	Lysosome	4	sp|P08082|CLCB_RAT;sp|Q66H12|NAGAB_RAT;tr|F1M779|F1M779_RAT;tr|Q6AYS3|Q6AYS3_RAT	K04645+K01204+K04646+K13289
	ko04512	ECM-receptor interaction	4	tr|D3ZL10|D3ZL10_RAT;tr|D3ZUL3|D3ZUL3_RAT;tr|D4A115|D4A115_RAT;tr|F1LNH3|F1LNH3_RAT	K06238
	ko05100	Bacterial invasion of epithelial cells	3	sp|P08082|CLCB_RAT;sp|P85970|ARPC2_RAT;tr|F1M779|F1M779_RAT	K04645+K05758+K04646
	ko05146	Amoebiasis	3	sp|Q9QXQ0|ACTN4_RAT;tr|F1LPQ6|F1LPQ6_RAT;tr|Q5M7V3|Q5M7V3_RAT	K05699+K06856
	ko00120	Primary bile acid biosynthesis	3	sp|P31210|AK1D1_RAT;sp|P97852|DHB4_RAT;sp|Q63276|BAAT_RAT	K00251+K12405+K00659
	ko04621	NOD-like receptor signaling pathway	3	sp|P34058|HS90B_RAT;sp|P82995|HS90A_RAT;sp|Q66HD0|ENPL_RAT	K04079+K09487
	ko00930	Caprolactam degradation	3	sp|P07896|ECHP_RAT;sp|Q64428|ECHA_RAT;sp|Q9WVK7|HCDH_RAT	K07514+K07515+K00022
	ko05140	Leishmaniasis	3	tr|F1LPQ6|F1LPQ6_RAT;tr|M0RBF1|M0RBF1_RAT;tr|Q5M7V3|Q5M7V3_RAT	K06856+K03990
	ko00627	Aminobenzoate degradation	3	sp|P07896|ECHP_RAT;sp|P55159|PON1_RAT;sp|Q64428|ECHA_RAT	K07514+K01045+K07515
	ko00350	Tyrosine metabolism	3	sp|P00507|AATM_RAT;sp|P25093|FAAA_RAT;sp|P32755|HPPD_RAT	K00813+K01555+K00457
	ko04666	Fc gamma R-mediated phagocytosis	3	sp|P85970|ARPC2_RAT;tr|F1LPQ6|F1LPQ6_RAT;tr|Q5M7V3|Q5M7V3_RAT	K05758+K06856
	ko05215	Prostate cancer	3	sp|P34058|HS90B_RAT;sp|P82995|HS90A_RAT;sp|Q66HD0|ENPL_RAT	K04079+K09487
	ko05416	Viral myocarditis	3	tr|F1LPQ6|F1LPQ6_RAT;tr|G3V6P7|G3V6P7_RAT;tr|Q5M7V3|Q5M7V3_RAT	K06856+K10352
	ko00960	Tropane, piperidine and pyridine alkaloid biosynthesis	3	sp|P00507|AATM_RAT;sp|P16303|CES1D_RAT;sp|Q64573|EST4_RAT	K00813+K01044
	ko03013	RNA transport	3	sp|P62630|EF1A1_RAT;sp|P62828|RAN_RAT;tr|F2Z3Q8|F2Z3Q8_RAT	K03231+K07936+K14293
	ko05020	Prion diseases	3	sp|O35814|STIP1_RAT;sp|P06761|GRP78_RAT;tr|Q6LDS4|Q6LDS4_RAT	K09553+K09490+K04565
	ko05414	Dilated cardiomyopathy	3	tr|F1LPQ6|F1LPQ6_RAT;tr|G3V8L3|G3V8L3_RAT;tr|Q5M7V3|Q5M7V3_RAT	K06856+K12641
	ko00360	Phenylalanine metabolism	3	sp|O35244|PRDX6_RAT;sp|P00507|AATM_RAT;sp|P32755|HPPD_RAT	K11188+K00813+K00457
	ko00710	Carbon fixation in photosynthetic organisms	3	sp|P00507|AATM_RAT;sp|P16617|PGK1_RAT;tr|Q66HT1|Q66HT1_RAT	K00813+K00927+K01623
	ko04650	Natural killer cell mediated cytotoxicity	2	tr|F1LPQ6|F1LPQ6_RAT;tr|Q5M7V3|Q5M7V3_RAT	K06856
	ko00520	Amino sugar and nucleotide sugar metabolism	2	sp|Q6P6V0|G6PI_RAT;tr|G3V6C4|G3V6C4_RAT	K01810+K00012
	ko04380	Osteoclast differentiation	2	tr|F1LPQ6|F1LPQ6_RAT;tr|Q5M7V3|Q5M7V3_RAT	K06551
	ko04976	Bile secretion	2	sp|P22789|ST2A2_RAT;sp|Q63276|BAAT_RAT	K11822+K00659
	ko00680	Methane metabolism	2	sp|O35244|PRDX6_RAT;sp|P04762|CATA_RAT	K11188+K03781
	ko05142	Chagas disease	2	sp|P18418|CALR_RAT;tr|M0RBF1|M0RBF1_RAT	K08057+K03990
	ko04020	Calcium signaling pathway	2	tr|F1LPQ6|F1LPQ6_RAT;tr|Q5M7V3|Q5M7V3_RAT	K06856
	ko00281	Geraniol degradation	2	sp|Q9WVK7|HCDH_RAT;tr|B1WC61|B1WC61_RAT	K00022+K00257
	ko05340	Primary immunodeficiency	2	tr|F1LPQ6|F1LPQ6_RAT;tr|Q5M7V3|Q5M7V3_RAT	K06856
	ko04664	Fc epsilon RI signaling pathway	2	tr|F1LPQ6|F1LPQ6_RAT;tr|Q5M7V3|Q5M7V3_RAT	K06856
	ko04662	B cell receptor signaling pathway	2	tr|F1LPQ6|F1LPQ6_RAT;tr|Q5M7V3|Q5M7V3_RAT	K06856
	ko05320	Autoimmune thyroid disease	2	tr|F1LPQ6|F1LPQ6_RAT;tr|Q5M7V3|Q5M7V3_RAT	K06856
	ko05330	Allograft rejection	2	tr|F1LPQ6|F1LPQ6_RAT;tr|Q5M7V3|Q5M7V3_RAT	K06856
	ko00030	Pentose phosphate pathway	2	sp|Q6P6V0|G6PI_RAT;tr|Q66HT1|Q66HT1_RAT	K01810+K01623
	ko00592	alpha-Linolenic acid metabolism	2	sp|P00173|CYB5_RAT;tr|F1M609|F1M609_RAT	K10226+K00232
	ko04010	MAPK signaling pathway	2	sp|P63018|HSP7C_RAT;tr|D3ZBS2|D3ZBS2_RAT	K03283+K05316
	ko04640	Hematopoietic cell lineage	2	tr|F1LPQ6|F1LPQ6_RAT;tr|Q5M7V3|Q5M7V3_RAT	K06856
	ko00900	Terpenoid backbone biosynthesis	2	sp|P17764|THIL_RAT;tr|Q68G44|Q68G44_RAT	K00626+K01641
	ko05310	Asthma	2	tr|F1LPQ6|F1LPQ6_RAT;tr|Q5M7V3|Q5M7V3_RAT	K06856
	ko00140	Steroid hormone biosynthesis	2	sp|P22789|ST2A2_RAT;sp|P31210|AK1D1_RAT	K01015+K00251
	ko00590	Arachidonic acid metabolism	2	tr|B5AMZ7|B5AMZ7_RAT;tr|M0R3X6|M0R3X6_RAT	K07413+K00079+K00081
	ko05131	Shigellosis	2	sp|P62963|PROF1_RAT;sp|P85970|ARPC2_RAT	K05759+K05758
	ko04914	Progesterone-mediated oocyte maturation	2	sp|P34058|HS90B_RAT;sp|P82995|HS90A_RAT	K04079
	ko05412	Arrhythmogenic right ventricular cardiomyopathy (ARVC)	2	sp|Q9QXQ0|ACTN4_RAT;tr|G3V8L3|G3V8L3_RAT	K05699+K12641
	ko04672	Intestinal immune network for IgA production	2	tr|F1LPQ6|F1LPQ6_RAT;tr|Q5M7V3|Q5M7V3_RAT	K06856
	ko00072	Synthesis and degradation of ketone bodies	2	sp|P17764|THIL_RAT;tr|Q68G44|Q68G44_RAT	K00626+K01641
	ko00760	Nicotinate and nicotinamide metabolism	2	sp|P85973|PNPH_RAT;sp|Q5I0M2|NADC_RAT	K03783+K00767
	ko03050	Proteasome	2	sp|Q4FZT9|PSMD2_RAT;tr|Q6P9V7|Q6P9V7_RAT	K03028+K06696
	ko04530	Tight junction	2	sp|Q9QXQ0|ACTN4_RAT;tr|G3V6P7|G3V6P7_RAT	K05699+K10352
	ko05014	Amyotrophic lateral sclerosis (ALS)	2	sp|P04762|CATA_RAT;tr|Q6LDS4|Q6LDS4_RAT	K03781+K04565
	ko00051	Fructose and mannose metabolism	2	sp|P27867|DHSO_RAT;tr|Q66HT1|Q66HT1_RAT	K00008+K01623
	ko03018	RNA degradation	2	sp|P63039|CH60_RAT;tr|F1M953|F1M953_RAT	K04077+K04043
	ko05211	Renal cell carcinoma	1	sp|P14408|FUMH_RAT	K01679
	ko05144	Malaria	1	tr|B1H216|B1H216_RAT	K13822
	ko00591	Linoleic acid metabolism	1	tr|B5AMZ7|B5AMZ7_RAT	K07413
	ko00860	Porphyrin and chlorophyll metabolism	1	tr|B5DF65|B5DF65_RAT	K05901
	ko00510	N-Glycan biosynthesis	1	tr|D3ZAN3|D3ZAN3_RAT	K05546
	ko03060	Protein export	1	sp|P06761|GRP78_RAT	K09490
	ko00430	Taurine and hypotaurine metabolism	1	sp|Q63276|BAAT_RAT	K00659
	ko00270	Cysteine and methionine metabolism	1	sp|P00507|AATM_RAT	K00813
	ko04670	Leukocyte transendothelial migration	1	sp|Q9QXQ0|ACTN4_RAT	K05699
	ko05145	Toxoplasmosis	1	sp|P63018|HSP7C_RAT	K03283
	ko04080	Neuroactive ligand-receptor interaction	1	tr|G3V843|G3V843_RAT	K01313
	ko00643	Styrene degradation	1	sp|P25093|FAAA_RAT	K01555
	ko00950	Isoquinoline alkaloid biosynthesis	1	sp|P00507|AATM_RAT	K00813
	ko05110	Vibrio cholerae infection	1	tr|G3V6T7|G3V6T7_RAT	K09582
	ko04260	Cardiac muscle contraction	1	sp|P11240|COX5A_RAT	K02264
	ko00626	Naphthalene degradation	1	tr|B1WC61|B1WC61_RAT	K00257
	ko02020	Two-component system	1	sp|P17764|THIL_RAT	K00626
	ko00920	Sulfur metabolism	1	sp|P22789|ST2A2_RAT	K01015
	ko00603	Glycosphingolipid biosynthesis - globo series	1	sp|Q66H12|NAGAB_RAT	K01204
	ko00232	Caffeine metabolism	1	sp|P09118|URIC_RAT	K00365
	ko03410	Base excision repair	1	tr|F1MA29|F1MA29_RAT	K10802
	ko00260	Glycine, serine and threonine metabolism	1	tr|Q5I0K1|Q5I0K1_RAT	K00306
	ko00630	Glyoxylate and dicarboxylate metabolism	1	tr|G3V6S2|G3V6S2_RAT	K01681
	ko04910	Insulin signaling pathway	1	sp|P09811|PYGL_RAT	K00688
	ko00363	Bisphenol degradation	1	sp|P55159|PON1_RAT	K01045
	ko00565	Ether lipid metabolism	1	sp|P63245|GBLP_RAT	K01062
	ko00400	Phenylalanine, tyrosine and tryptophan biosynthesis	1	sp|P00507|AATM_RAT	K00813
	ko00910	Nitrogen metabolism	1	sp|B0BNN3|CAH1_RAT	K01672
	ko00940	Phenylpropanoid biosynthesis	1	sp|O35244|PRDX6_RAT	K11188
	ko00970	Aminoacyl-tRNA biosynthesis	1	sp|Q4KM49|SYYC_RAT	K01866
	ko04962	Vasopressin-regulated water reabsorption	1	tr|D4A8U7|D4A8U7_RAT	K04648
	ko00250	Alanine, aspartate and glutamate metabolism	1	sp|P00507|AATM_RAT	K00813
	ko04940	Type I diabetes mellitus	1	sp|P63039|CH60_RAT	K04077
	ko04210	Apoptosis	1	sp|Q9JM53|AIFM1_RAT	K04727
	ko00130	Ubiquinone and other terpenoid-quinone biosynthesis	1	sp|P32755|HPPD_RAT	K00457
	ko00240	Pyrimidine metabolism	1	sp|P85973|PNPH_RAT	K03783
	ko05130	Pathogenic Escherichia coli infection	1	sp|P85970|ARPC2_RAT	K05758
	ko04614	Renin-angiotensin system	1	tr|Q6AYS3|Q6AYS3_RAT	K13289
	ko05410	Hypertrophic cardiomyopathy (HCM)	1	tr|G3V8L3|G3V8L3_RAT	K12641
	ko00401	Novobiocin biosynthesis	1	sp|P00507|AATM_RAT	K00813
	ko04120	Ubiquitin mediated proteolysis	1	sp|P00173|CYB5_RAT	K10595
	ko04520	Adherens junction	1	sp|Q9QXQ0|ACTN4_RAT	K05699
Down-regulated DEPs in HH:HFD	Pathway ID	Pathway	Count (71)	Proteins	KOs
	ko01100	Metabolic pathways	32	sp|O09171|BHMT1_RAT;sp|P05178|CP2C6_RAT;sp|P05183|CP3A2_RAT;sp|P08542|UDB17_RAT;sp|P08683|CP2CB_RAT;sp|P11711|CP2A1_RAT;sp|P12785|FAS_RAT;sp|P13107|CP2B3_RAT;sp|P15149|CP2A2_RAT;sp|P20814|CP2CD_RAT;sp|P20816|CP4A2_RAT;sp|P25235|RPN2_RAT;sp|P50169|RDH3_RAT;sp|Q07523|HAOX2_RAT;sp|Q4KLZ6|DHAK_RAT;sp|Q5M875|DHB13_RAT;sp|Q5QE80|AOXC_RAT;sp|Q62730|DHB2_RAT;sp|Q64565|AGT2_RAT;sp|Q9ES21|SAC1_RAT;tr|B1WBN…	K00544+K07413+K07424+K00699+K07411+K00665+K07412+K07425+K12667+K11154+K11517+K00863+K11151+K00157+K13368+K00827+K01099+K12406+K07151+K00016+K00232+K00128+K11140+K01648+K00323
	ko00982	Drug metabolism - cytochrome P450	16	sp|P05178|CP2C6_RAT;sp|P05183|CP3A2_RAT;sp|P08542|UDB17_RAT;sp|P08683|CP2CB_RAT;sp|P10634|CP2DQ_RAT;sp|P11711|CP2A1_RAT;sp|P13107|CP2B3_RAT;sp|P15149|CP2A2_RAT;sp|P20814|CP2CD_RAT;sp|P36365|FMO1_RAT;sp|Q5QE80|AOXC_RAT;sp|Q9EQ76|FMO3_RAT;tr|B5AMZ7|B5AMZ7_RAT;tr|B6DYQ4|B6DYQ4_RAT;tr|F1M3E3|F1M3E3_RAT;tr|Q4QQW7|Q4QQW7_RAT	K07413+K07424+K00699+K07414+K07411+K07412+K00485+K00157+K00799
	ko00830	Retinol metabolism	15	sp|P05178|CP2C6_RAT;sp|P05183|CP3A2_RAT;sp|P08542|UDB17_RAT;sp|P08683|CP2CB_RAT;sp|P11711|CP2A1_RAT;sp|P13107|CP2B3_RAT;sp|P15149|CP2A2_RAT;sp|P20814|CP2CD_RAT;sp|P20816|CP4A2_RAT;sp|P50169|RDH3_RAT;sp|Q5M875|DHB13_RAT;tr|B5AMZ7|B5AMZ7_RAT;tr|F1M3E3|F1M3E3_RAT;tr|G3V7V6|G3V7V6_RAT;tr|Q4QQW7|Q4QQW7_RAT	K07413+K07424+K00699+K07411+K07412+K07425+K11154+K11151+K09516
	ko00980	Metabolism of xenobiotics by cytochrome P450	10	sp|P05178|CP2C6_RAT;sp|P05183|CP3A2_RAT;sp|P08542|UDB17_RAT;sp|P08683|CP2CB_RAT;sp|P13107|CP2B3_RAT;sp|P20814|CP2CD_RAT;tr|B5AMZ7|B5AMZ7_RAT;tr|B6DYQ4|B6DYQ4_RAT;tr|F1M3E3|F1M3E3_RAT;tr|Q4QQW7|Q4QQW7_RAT	K07413+K07424+K00699+K07412+K00799
	ko01120	Microbial metabolism in diverse environments	9	sp|P05183|CP3A2_RAT;sp|P36365|FMO1_RAT;sp|Q4KLZ6|DHAK_RAT;sp|Q5QE80|AOXC_RAT;sp|Q9EQ76|FMO3_RAT;tr|B5DEN4|B5DEN4_RAT;tr|G3V7I5|G3V7I5_RAT;tr|G3V888|G3V888_RAT;tr|G3V9W6|G3V9W6_RAT	K07424+K00485+K00863+K00157+K00016+K00128+K01648
	ko04141	Protein processing in endoplasmic reticulum	7	sp|P25235|RPN2_RAT;sp|P35565|CALX_RAT;tr|B0BNG3|B0BNG3_RAT;tr|B4F7C9|B4F7C9_RAT;tr|D4A2Z6|D4A2Z6_RAT;tr|F1M5X1|F1M5X1_RAT;tr|Q6AY58|Q6AY58_RAT	K12667+K08054+K10082+K07151+K09540+K14000+K14009
	ko00590	Arachidonic acid metabolism	7	sp|P05178|CP2C6_RAT;sp|P08683|CP2CB_RAT;sp|P13107|CP2B3_RAT;sp|P20814|CP2CD_RAT;sp|P20816|CP4A2_RAT;tr|B5AMZ7|B5AMZ7_RAT;tr|Q4QQW7|Q4QQW7_RAT	K07413+K07412+K07425
	ko00591	Linoleic acid metabolism	6	sp|P05178|CP2C6_RAT;sp|P05183|CP3A2_RAT;sp|P08683|CP2CB_RAT;sp|P20814|CP2CD_RAT;tr|B5AMZ7|B5AMZ7_RAT;tr|Q4QQW7|Q4QQW7_RAT	K07413+K07424
	ko00983	Drug metabolism - other enzymes	5	sp|P05183|CP3A2_RAT;sp|P08542|UDB17_RAT;sp|P11711|CP2A1_RAT;sp|P15149|CP2A2_RAT;tr|F1M3E3|F1M3E3_RAT	K07424+K00699+K07411
	ko04145	Phagosome	5	sp|P06866|HPT_RAT;sp|P09527|RAB7A_RAT;sp|P35565|CALX_RAT;sp|Q4KM74|SC22B_RAT;tr|Q5M7V3|Q5M7V3_RAT	K01330+K07897+K08054+K08517+K06856
	ko03320	PPAR signaling pathway	4	sp|P04166|CYB5B_RAT;sp|P20816|CP4A2_RAT;tr|F1M9A7|F1M9A7_RAT;tr|Q5XFV4|Q5XFV4_RAT	K10226+K07425+K00232+K08753
	ko01110	Biosynthesis of secondary metabolites	4	tr|B5DEN4|B5DEN4_RAT;tr|G3V7I5|G3V7I5_RAT;tr|G3V888|G3V888_RAT;tr|G3V9W6|G3V9W6_RAT	K00016+K00128+K01648
	ko00140	Steroid hormone biosynthesis	4	sp|P05183|CP3A2_RAT;sp|P08542|UDB17_RAT;sp|Q62730|DHB2_RAT;tr|F1M3E3|F1M3E3_RAT	K07424+K00699+K13368
	ko05146	Amoebiasis	4	sp|P02454|CO1A1_RAT;sp|P09527|RAB7A_RAT;tr|F1LS40|F1LS40_RAT;tr|Q5M7V3|Q5M7V3_RAT	K06236+K07897+K06856
	ko00010	Glycolysis / Gluconeogenesis	4	tr|B1WBN9|B1WBN9_RAT;tr|B5DEN4|B5DEN4_RAT;tr|G3V7I5|G3V7I5_RAT;tr|G3V9W6|G3V9W6_RAT	K12406+K00016+K00128
	ko00071	Fatty acid metabolism	4	sp|P20816|CP4A2_RAT;tr|F1M9A7|F1M9A7_RAT;tr|G3V7I5|G3V7I5_RAT;tr|G3V9W6|G3V9W6_RAT	K07425+K00232+K00128
	ko00053	Ascorbate and aldarate metabolism	4	sp|P08542|UDB17_RAT;tr|F1M3E3|F1M3E3_RAT;tr|G3V7I5|G3V7I5_RAT;tr|G3V9W6|G3V9W6_RAT	K00699+K00128
	ko00040	Pentose and glucuronate interconversions	4	sp|P08542|UDB17_RAT;tr|F1M3E3|F1M3E3_RAT;tr|G3V7I5|G3V7I5_RAT;tr|G3V9W6|G3V9W6_RAT	K00699+K00128
	ko00620	Pyruvate metabolism	4	tr|B1WBN9|B1WBN9_RAT;tr|B5DEN4|B5DEN4_RAT;tr|G3V7I5|G3V7I5_RAT;tr|G3V9W6|G3V9W6_RAT	K12406+K00016+K00128
	ko00680	Methane metabolism	3	sp|P36365|FMO1_RAT;sp|Q4KLZ6|DHAK_RAT;sp|Q9EQ76|FMO3_RAT	K00485+K00863
	ko01040	Biosynthesis of unsaturated fatty acids	3	sp|P04166|CYB5B_RAT;tr|B3SVE9|B3SVE9_RAT;tr|F1M9A7|F1M9A7_RAT	K10224+K10226+K10258+K00232
	ko04974	Protein digestion and absorption	3	sp|P02454|CO1A1_RAT;sp|P06685|AT1A1_RAT;tr|F1LS40|F1LS40_RAT	K06236+K01539
	ko00640	Propanoate metabolism	3	tr|B5DEN4|B5DEN4_RAT;tr|G3V7I5|G3V7I5_RAT;tr|G3V9W6|G3V9W6_RAT	K00016+K00128
	ko00380	Tryptophan metabolism	3	sp|Q5QE80|AOXC_RAT;tr|G3V7I5|G3V7I5_RAT;tr|G3V9W6|G3V9W6_RAT	K00157+K00128
	ko04510	Focal adhesion	3	sp|P02454|CO1A1_RAT;sp|Q8CFN2|CDC42_RAT;tr|F1LS40|F1LS40_RAT	K06236+K04393
	ko00561	Glycerolipid metabolism	3	sp|Q4KLZ6|DHAK_RAT;tr|G3V7I5|G3V7I5_RAT;tr|G3V9W6|G3V9W6_RAT	K00863+K00128
	ko04610	Complement and coagulation cascades	3	sp|P06866|HPT_RAT;sp|P14480|FIBB_RAT;tr|A1L114|A1L114_RAT	K01330+K03904+K03903
	ko00280	Valine, leucine and isoleucine degradation	3	sp|Q5QE80|AOXC_RAT;tr|G3V7I5|G3V7I5_RAT;tr|G3V9W6|G3V9W6_RAT	K00157+K00128
	ko00230	Purine metabolism	2	sp|Q5RJR8|LRC59_RAT;tr|B1WBN9|B1WBN9_RAT	K01768+K12406
	ko04144	Endocytosis	2	sp|P09527|RAB7A_RAT;sp|Q8CFN2|CDC42_RAT	K07897+K04393
	ko04666	Fc gamma R-mediated phagocytosis	2	sp|Q8CFN2|CDC42_RAT;tr|Q5M7V3|Q5M7V3_RAT	K04393+K06856
	ko04146	Peroxisome	2	sp|Q07523|HAOX2_RAT;tr|F1M9A7|F1M9A7_RAT	K11517+K00232
	ko00500	Starch and sucrose metabolism	2	sp|P08542|UDB17_RAT;tr|F1M3E3|F1M3E3_RAT	K00699
	ko05416	Viral myocarditis	2	tr|G3V6P7|G3V6P7_RAT;tr|Q5M7V3|Q5M7V3_RAT	K10352+K06856
	ko04910	Insulin signaling pathway	2	sp|P12785|FAS_RAT;tr|B1WBN9|B1WBN9_RAT	K00665+K12406
	ko05322	Systemic lupus erythematosus	2	sp|P06866|HPT_RAT;tr|Q5M7V3|Q5M7V3_RAT	K01330+K06856
	ko00310	Lysine degradation	2	tr|G3V7I5|G3V7I5_RAT;tr|G3V9W6|G3V9W6_RAT	K00128
	ko00860	Porphyrin and chlorophyll metabolism	2	sp|P08542|UDB17_RAT;tr|F1M3E3|F1M3E3_RAT	K00699
	ko00592	alpha-Linolenic acid metabolism	2	sp|P04166|CYB5B_RAT;tr|F1M9A7|F1M9A7_RAT	K10226+K00232
	ko00903	Limonene and pinene degradation	2	tr|G3V7I5|G3V7I5_RAT;tr|G3V9W6|G3V9W6_RAT	K00128
	ko04912	GnRH signaling pathway	2	sp|P20059|HEMO_RAT;sp|Q8CFN2|CDC42_RAT	K07763+K04393
	ko00625	Chloroalkane and chloroalkene degradation	2	tr|G3V7I5|G3V7I5_RAT;tr|G3V9W6|G3V9W6_RAT	K00128
	ko04640	Hematopoietic cell lineage	2	tr|G3V7W7|G3V7W7_RAT;tr|Q5M7V3|Q5M7V3_RAT	K11140+K06856
	ko00510	N-Glycan biosynthesis	2	sp|P25235|RPN2_RAT;tr|B4F7C9|B4F7C9_RAT	K12667+K07151
	ko03060	Protein export	2	tr|D4A2Z6|D4A2Z6_RAT;tr|Q7TMC7|Q7TMC7_RAT	K09540+K12272
	ko04020	Calcium signaling pathway	2	tr|E9PSX6|E9PSX6_RAT;tr|Q5M7V3|Q5M7V3_RAT	K05853+K06856
	ko00270	Cysteine and methionine metabolism	2	sp|O09171|BHMT1_RAT;tr|B5DEN4|B5DEN4_RAT	K00544+K00016
	ko00340	Histidine metabolism	2	tr|G3V7I5|G3V7I5_RAT;tr|G3V9W6|G3V9W6_RAT	K00128
	ko00514	Other types of O-glycan biosynthesis	2	sp|P08542|UDB17_RAT;tr|F1M3E3|F1M3E3_RAT	K00699
	ko00330	Arginine and proline metabolism	2	tr|G3V7I5|G3V7I5_RAT;tr|G3V9W6|G3V9W6_RAT	K00128
	ko00480	Glutathione metabolism	2	tr|B6DYQ4|B6DYQ4_RAT;tr|G3V7W7|G3V7W7_RAT	K00799+K11140
	ko00760	Nicotinate and nicotinamide metabolism	2	sp|Q5QE80|AOXC_RAT;tr|Q5BJZ3|Q5BJZ3_RAT	K00157+K00323
	ko04530	Tight junction	2	sp|Q8CFN2|CDC42_RAT;tr|G3V6P7|G3V6P7_RAT	K04393+K10352
	ko04512	ECM-receptor interaction	2	sp|P02454|CO1A1_RAT;tr|F1LS40|F1LS40_RAT	K06236
	ko00410	beta-Alanine metabolism	2	tr|G3V7I5|G3V7I5_RAT;tr|G3V9W6|G3V9W6_RAT	K00128
	ko04972	Pancreatic secretion	2	sp|P06685|AT1A1_RAT;tr|E9PSX6|E9PSX6_RAT	K01539+K05853
	ko05150	Staphylococcus aureus infection	2	sp|P06866|HPT_RAT;tr|Q5M7V3|Q5M7V3_RAT	K01330+K06856
	ko00232	Caffeine metabolism	2	sp|P11711|CP2A1_RAT;sp|P15149|CP2A2_RAT	K07411
	ko00260	Glycine, serine and threonine metabolism	2	sp|O09171|BHMT1_RAT;sp|Q64565|AGT2_RAT	K00544+K00827
	ko04650	Natural killer cell mediated cytotoxicity	1	tr|Q5M7V3|Q5M7V3_RAT	K06856
	ko04960	Aldosterone-regulated sodium reabsorption	1	sp|P06685|AT1A1_RAT	K01539
	ko00061	Fatty acid biosynthesis	1	sp|P12785|FAS_RAT	K00665
	ko05211	Renal cell carcinoma	1	sp|Q8CFN2|CDC42_RAT	K04393
	ko02010	ABC transporters	1	sp|O88269|MRP6_RAT	K05669
	ko00630	Glyoxylate and dicarboxylate metabolism	1	sp|Q07523|HAOX2_RAT	K11517
	ko04970	Salivary secretion	1	sp|P06685|AT1A1_RAT	K01539
	ko05100	Bacterial invasion of epithelial cells	1	sp|Q8CFN2|CDC42_RAT	K04393
	ko04010	MAPK signaling pathway	1	sp|Q8CFN2|CDC42_RAT	K04393
	ko04380	Osteoclast differentiation	1	tr|Q5M7V3|Q5M7V3_RAT	K06551
	ko04976	Bile secretion	1	sp|P06685|AT1A1_RAT	K01539
	ko00562	Inositol phosphate metabolism	1	sp|Q9ES21|SAC1_RAT	K01099
	ko04722	Neurotrophin signaling pathway	1	sp|Q8CFN2|CDC42_RAT	K04393
	ko04973	Carbohydrate digestion and absorption	1	sp|P06685|AT1A1_RAT	K01539
	ko04360	Axon guidance	1	sp|Q8CFN2|CDC42_RAT	K04393
	ko05310	Asthma	1	tr|Q5M7V3|Q5M7V3_RAT	K06856
	ko04270	Vascular smooth muscle contraction	1	sp|P20816|CP4A2_RAT	K07425
	ko04011	MAPK signaling pathway - yeast	1	sp|Q8CFN2|CDC42_RAT	K04393
	ko04810	Regulation of actin cytoskeleton	1	sp|Q8CFN2|CDC42_RAT	K04393
	ko04670	Leukocyte transendothelial migration	1	sp|Q8CFN2|CDC42_RAT	K04393
	ko05010	Alzheimer's disease	1	tr|E9PSX6|E9PSX6_RAT	K05853
	ko04062	Chemokine signaling pathway	1	sp|Q8CFN2|CDC42_RAT	K04393
	ko05131	Shigellosis	1	sp|Q8CFN2|CDC42_RAT	K04393
	ko04370	VEGF signaling pathway	1	sp|Q8CFN2|CDC42_RAT	K04393
	ko05120	Epithelial cell signaling in Helicobacter pylori infection	1	sp|Q8CFN2|CDC42_RAT	K04393
	ko05140	Leishmaniasis	1	tr|Q5M7V3|Q5M7V3_RAT	K06856
	ko00627	Aminobenzoate degradation	1	sp|P05183|CP3A2_RAT	K07424
	ko04930	Type II diabetes mellitus	1	tr|B1WBN9|B1WBN9_RAT	K12406
	ko00250	Alanine, aspartate and glutamate metabolism	1	sp|Q64565|AGT2_RAT	K00827
	ko04660	T cell receptor signaling pathway	1	sp|Q8CFN2|CDC42_RAT	K04393
	ko05414	Dilated cardiomyopathy	1	tr|Q5M7V3|Q5M7V3_RAT	K06856
	ko04672	Intestinal immune network for IgA production	1	tr|Q5M7V3|Q5M7V3_RAT	K06856
	ko04113	Meiosis - yeast	1	sp|Q5RJR8|LRC59_RAT	K01768
	ko00020	Citrate cycle (TCA cycle)	1	tr|G3V888|G3V888_RAT	K01648
	ko05340	Primary immunodeficiency	1	tr|Q5M7V3|Q5M7V3_RAT	K06856
	ko04070	Phosphatidylinositol signaling system	1	sp|Q9ES21|SAC1_RAT	K01099
	ko05200	Pathways in cancer	1	sp|Q8CFN2|CDC42_RAT	K04393
	ko04664	Fc epsilon RI signaling pathway	1	tr|Q5M7V3|Q5M7V3_RAT	K06856
	ko04950	Maturity onset diabetes of the young	1	tr|B1WBN9|B1WBN9_RAT	K12406
	ko04622	RIG-I-like receptor signaling pathway	1	sp|Q4KLZ6|DHAK_RAT	K00863
	ko04260	Cardiac muscle contraction	1	sp|P06685|AT1A1_RAT	K01539
	ko00720	Reductive carboxylate cycle (CO2 fixation)	1	tr|G3V888|G3V888_RAT	K01648
	ko04115	p53 signaling pathway	1	sp|Q5RJR8|LRC59_RAT	K10130
	ko05130	Pathogenic Escherichia coli infection	1	sp|Q8CFN2|CDC42_RAT	K04393
	ko04964	Proximal tubule bicarbonate reclamation	1	sp|P06685|AT1A1_RAT	K01539
	ko04614	Renin-angiotensin system	1	tr|G3V7W7|G3V7W7_RAT	K11140
	ko04130	SNARE interactions in vesicular transport	1	sp|Q4KM74|SC22B_RAT	K08517
	ko04971	Gastric acid secretion	1	sp|P06685|AT1A1_RAT	K01539
	ko00750	Vitamin B6 metabolism	1	sp|Q5QE80|AOXC_RAT	K00157
	ko04966	Collecting duct acid secretion	1	tr|Q5U329|Q5U329_RAT	K06573
	ko05212	Pancreatic cancer	1	sp|Q8CFN2|CDC42_RAT	K04393
	ko04612	Antigen processing and presentation	1	sp|P35565|CALX_RAT	K08054
	ko04662	B cell receptor signaling pathway	1	tr|Q5M7V3|Q5M7V3_RAT	K06856
	ko04120	Ubiquitin mediated proteolysis	1	sp|P04166|CYB5B_RAT	K10595
	ko05320	Autoimmune thyroid disease	1	tr|Q5M7V3|Q5M7V3_RAT	K06856
	ko05330	Allograft rejection	1	tr|Q5M7V3|Q5M7V3_RAT	K06856
	ko04520	Adherens junction	1	sp|Q8CFN2|CDC42_RAT	K04393
	ko00350	Tyrosine metabolism	1	sp|Q5QE80|AOXC_RAT	K00157
	ko03018	RNA degradation	1	sp|Q5RJR8|LRC59_RAT	K12603
Up-regulated DEPs in HH:HFD	Pathway ID	Pathway	Count (124)	Proteins	KOs
	ko01100	Metabolic pathways	69	sp|O70490|ACSM2_RAT;sp|P02761|MUP_RAT;sp|P04182|OAT_RAT;sp|P04762|CATA_RAT;sp|P04799|CP1A2_RAT;sp|P07379|PCKGC_RAT;sp|P07824|ARGI1_RAT;sp|P07896|ECHP_RAT;sp|P09034|ASSY_RAT;sp|P10860|DHE3_RAT;sp|P11240|COX5A_RAT;sp|P12007|IVD_RAT;sp|P13221|AATC_RAT;sp|P13601|AL1A7_RAT;sp|P13697|MAOX_RAT;sp|P14408|FUMH_RAT;sp|P14604|ECHM_RAT;sp|P15650|ACADL_RAT;sp|P16232|DHI1_RAT;sp|P18163|ACSL1_RAT;sp|P21571|ATP5…	K01896+K01830+K00819+K03781+K07409+K01596+K01476+K07514+K01940+K00261+K02264+K00253+K00813+K00128+K07249+K00029+K01679+K07511+K00255+K00071+K01897+K02131+K00100+K00037+K00814+K00760+K00008+K01425+K00939+K02135+K00251+K00457+K00031+K00452+K00162+K13524+K09478+K12405+K08764+K00816+K00164+K13952+K13951+K07509+K01044+K07424+K00825+K01594+K03934+K01436+K01681+K00149+K00022+K00166+K09699+K03948+K00294+…
	ko01110	Biosynthesis of secondary metabolites	28	sp|P04182|OAT_RAT;sp|P07379|PCKGC_RAT;sp|P07824|ARGI1_RAT;sp|P09034|ASSY_RAT;sp|P13221|AATC_RAT;sp|P13601|AL1A7_RAT;sp|P14408|FUMH_RAT;sp|P14604|ECHM_RAT;sp|P27605|HPRT_RAT;sp|P29410|KAD2_RAT;sp|P41562|IDHC_RAT;sp|P49432|ODPB_RAT;sp|P51647|AL1A1_RAT;sp|P70584|ACDSB_RAT;sp|Q3MIE0|ECHD3_RAT;sp|Q5XI78|ODO1_RAT;sp|Q60587|ECHB_RAT;sp|Q64573|EST4_RAT;sp|Q6AYS7|ACY1A_RAT;sp|Q9ER34|ACON_RAT;sp|Q9JLJ3|AL9…	K00819+K01596+K01476+K01940+K00813+K00128+K01679+K07511+K00760+K00939+K00031+K00162+K09478+K00164+K07509+K01044+K01436+K01681+K00149+K00022+K00166+K09699+K00658+K00963+K01641
	ko01120	Microbial metabolism in diverse environments	25	sp|P04762|CATA_RAT;sp|P07379|PCKGC_RAT;sp|P07896|ECHP_RAT;sp|P13221|AATC_RAT;sp|P13601|AL1A7_RAT;sp|P13697|MAOX_RAT;sp|P14408|FUMH_RAT;sp|P14604|ECHM_RAT;sp|P22789|ST2A2_RAT;sp|P23457|DIDH_RAT;sp|P25409|ALAT1_RAT;sp|P28492|GLSL_RAT;sp|P41562|IDHC_RAT;sp|P49432|ODPB_RAT;sp|P51647|AL1A1_RAT;sp|Q3MIE0|ECHD3_RAT;sp|Q5XI78|ODO1_RAT;sp|Q60587|ECHB_RAT;sp|Q64581|CP3AI_RAT;sp|Q9ER34|ACON_RAT;sp|Q9JLJ3|AL…	K03781+K01596+K07514+K00813+K00128+K00029+K01679+K07511+K01015+K00100+K00814+K01425+K00031+K00162+K00164+K07509+K07424+K01681+K00149+K00022+K00658
	ko00071	Fatty acid metabolism	15	sp|P07896|ECHP_RAT;sp|P13601|AL1A7_RAT;sp|P14604|ECHM_RAT;sp|P15650|ACADL_RAT;sp|P18163|ACSL1_RAT;sp|P18886|CPT2_RAT;sp|P23965|ECI1_RAT;sp|P51647|AL1A1_RAT;sp|P70584|ACDSB_RAT;sp|Q3MIE0|ECHD3_RAT;sp|Q5XI95|ADH6_RAT;sp|Q60587|ECHB_RAT;sp|Q9JLJ3|AL9A1_RAT;sp|Q9WVK7|HCDH_RAT;tr|F1M609|F1M609_RAT	K07514+K00128+K07511+K00255+K01897+K08766+K13238+K09478+K13952+K13951+K07509+K00149+K00022+K00232
	ko00280	Valine, leucine and isoleucine degradation	14	sp|P07896|ECHP_RAT;sp|P12007|IVD_RAT;sp|P13601|AL1A7_RAT;sp|P14604|ECHM_RAT;sp|P50554|GABT_RAT;sp|P51647|AL1A1_RAT;sp|P70584|ACDSB_RAT;sp|Q3MIE0|ECHD3_RAT;sp|Q60587|ECHB_RAT;sp|Q9JLJ3|AL9A1_RAT;sp|Q9WVK7|HCDH_RAT;tr|B1WBN3|B1WBN3_RAT;tr|B2GV15|B2GV15_RAT;tr|Q68G44|Q68G44_RAT	K07514+K00253+K00128+K07511+K13524+K09478+K07509+K00149+K00022+K00166+K09699+K01641
	ko00380	Tryptophan metabolism	13	sp|P04762|CATA_RAT;sp|P04799|CP1A2_RAT;sp|P07896|ECHP_RAT;sp|P13601|AL1A7_RAT;sp|P14604|ECHM_RAT;sp|P46953|3HAO_RAT;sp|P51647|AL1A1_RAT;sp|Q3MIE0|ECHD3_RAT;sp|Q58FK9|KAT3_RAT;sp|Q5XI78|ODO1_RAT;sp|Q64602|AADAT_RAT;sp|Q9JLJ3|AL9A1_RAT;sp|Q9WVK7|HCDH_RAT	K03781+K07409+K07514+K00128+K07511+K00452+K00816+K00164+K00825+K00149+K00022
	ko04146	Peroxisome	12	sp|P04762|CATA_RAT;sp|P07896|ECHP_RAT;sp|P18163|ACSL1_RAT;sp|P41562|IDHC_RAT;sp|P57093|PAHX_RAT;sp|Q4V8F9|HSDL2_RAT;sp|Q62651|ECH1_RAT;sp|Q8CHM7|HACL1_RAT;sp|Q9R063|PRDX5_RAT;sp|Q9Z2M4|DECR2_RAT;tr|B6DYQ0|B6DYQ0_RAT;tr|F1M609|F1M609_RAT	K03781+K07514+K01897+K00031+K00477+K12405+K08764+K12663+K12261+K11187+K13237+K13299+K00232
	ko00980	Metabolism of xenobiotics by cytochrome P450	11	sp|P04799|CP1A2_RAT;sp|P23457|DIDH_RAT;sp|P46418|GSTA5_RAT;sp|Q5XI95|ADH6_RAT;sp|Q64581|CP3AI_RAT;tr|B6DYQ0|B6DYQ0_RAT;tr|B6DYQ2|B6DYQ2_RAT;tr|B6DYQ8|B6DYQ8_RAT;tr|D3Z8I7|D3Z8I7_RAT;tr|Q06884|Q06884_RAT;tr|Q4FZZ3|Q4FZZ3_RAT	K07409+K00212+K00799+K13952+K13951+K07424+K13299
	ko00330	Arginine and proline metabolism	11	sp|P04182|OAT_RAT;sp|P07824|ARGI1_RAT;sp|P09034|ASSY_RAT;sp|P10860|DHE3_RAT;sp|P13221|AATC_RAT;sp|P13601|AL1A7_RAT;sp|P28492|GLSL_RAT;sp|P51647|AL1A1_RAT;sp|Q6AYS7|ACY1A_RAT;sp|Q9JLJ3|AL9A1_RAT;tr|B4F768|B4F768_RAT	K00819+K01476+K01940+K00261+K00813+K00128+K01425+K01436+K00149+K00294
	ko00310	Lysine degradation	10	sp|P07896|ECHP_RAT;sp|P13601|AL1A7_RAT;sp|P14604|ECHM_RAT;sp|P51647|AL1A1_RAT;sp|Q3MIE0|ECHD3_RAT;sp|Q5XI78|ODO1_RAT;sp|Q64602|AADAT_RAT;sp|Q9JLJ3|AL9A1_RAT;sp|Q9WVK7|HCDH_RAT;tr|G3V6P2|G3V6P2_RAT	K07514+K00128+K07511+K00164+K00825+K00149+K00022+K00658
	ko00650	Butanoate metabolism	10	sp|O70490|ACSM2_RAT;sp|P07896|ECHP_RAT;sp|P14604|ECHM_RAT;sp|P23457|DIDH_RAT;sp|P49432|ODPB_RAT;sp|P50554|GABT_RAT;sp|Q3MIE0|ECHD3_RAT;sp|Q6AYT9|ACSM5_RAT;sp|Q9WVK7|HCDH_RAT;tr|Q68G44|Q68G44_RAT	K01896+K07514+K07511+K00100+K00162+K13524+K00022+K01641
	ko00982	Drug metabolism - cytochrome P450	10	sp|P04799|CP1A2_RAT;sp|P46418|GSTA5_RAT;sp|Q5XI95|ADH6_RAT;sp|Q64581|CP3AI_RAT;tr|B6DYQ0|B6DYQ0_RAT;tr|B6DYQ2|B6DYQ2_RAT;tr|B6DYQ8|B6DYQ8_RAT;tr|D3Z8I7|D3Z8I7_RAT;tr|Q06884|Q06884_RAT;tr|Q4FZZ3|Q4FZZ3_RAT	K07409+K00799+K13952+K13951+K07424+K13299
	ko03320	PPAR signaling pathway	9	sp|P02692|FABPL_RAT;sp|P07379|PCKGC_RAT;sp|P07896|ECHP_RAT;sp|P15650|ACADL_RAT;sp|P18163|ACSL1_RAT;sp|P18886|CPT2_RAT;sp|P55051|FABP7_RAT;sp|Q4V8F9|HSDL2_RAT;tr|F1M609|F1M609_RAT	K08750+K01596+K07514+K00255+K01897+K08766+K08756+K08764+K00232
	ko00140	Steroid hormone biosynthesis	8	sp|P16232|DHI1_RAT;sp|P22789|ST2A2_RAT;sp|P23457|DIDH_RAT;sp|P31210|AK1D1_RAT;sp|P49889|ST1E3_RAT;sp|Q64581|CP3AI_RAT;tr|M3ZCQ0|M3ZCQ0_RAT;tr|Q06884|Q06884_RAT	K00071+K01015+K00037+K00089+K05295+K00251+K01016+K07424
	ko05012	Parkinson's disease	7	sp|P11240|COX5A_RAT;sp|P21571|ATP5J_RAT;sp|P29418|ATP5E_RAT;sp|Q66HF1|NDUS1_RAT;tr|B2RZD6|B2RZD6_RAT;tr|D3ZS58|D3ZS58_RAT;tr|D4A0T0|D4A0T0_RAT	K02264+K02131+K02135+K03934+K03948+K03946+K03966
	ko00983	Drug metabolism - other enzymes	7	sp|P27605|HPRT_RAT;sp|Q64573|EST4_RAT;sp|Q64581|CP3AI_RAT;tr|D3ZGK7|D3ZGK7_RAT;tr|O70631|O70631_RAT;tr|Q06884|Q06884_RAT;tr|Q8K3R0|Q8K3R0_RAT	K00760+K01044+K07424+K03927
	ko05016	Huntington's disease	7	sp|P11240|COX5A_RAT;sp|P21571|ATP5J_RAT;sp|P29418|ATP5E_RAT;sp|Q66HF1|NDUS1_RAT;tr|B2RZD6|B2RZD6_RAT;tr|D3ZS58|D3ZS58_RAT;tr|D4A0T0|D4A0T0_RAT	K02264+K02131+K02135+K03934+K03948+K03946+K03966
	ko00190	Oxidative phosphorylation	7	sp|P11240|COX5A_RAT;sp|P21571|ATP5J_RAT;sp|P29418|ATP5E_RAT;sp|Q66HF1|NDUS1_RAT;tr|B2RZD6|B2RZD6_RAT;tr|D3ZS58|D3ZS58_RAT;tr|D4A0T0|D4A0T0_RAT	K02264+K02131+K02135+K03934+K03948+K03946+K03966
	ko05010	Alzheimer's disease	7	sp|P11240|COX5A_RAT;sp|P21571|ATP5J_RAT;sp|P29418|ATP5E_RAT;sp|Q66HF1|NDUS1_RAT;tr|B2RZD6|B2RZD6_RAT;tr|D3ZS58|D3ZS58_RAT;tr|D4A0T0|D4A0T0_RAT	K02264+K02131+K02135+K03934+K03948+K03946+K03966
	ko00640	Propanoate metabolism	7	sp|P07896|ECHP_RAT;sp|P13601|AL1A7_RAT;sp|P14604|ECHM_RAT;sp|P50554|GABT_RAT;sp|P51647|AL1A1_RAT;sp|Q3MIE0|ECHD3_RAT;sp|Q9JLJ3|AL9A1_RAT	K07514+K00128+K07511+K13524+K00149
	ko00250	Alanine, aspartate and glutamate metabolism	7	sp|P09034|ASSY_RAT;sp|P10860|DHE3_RAT;sp|P13221|AATC_RAT;sp|P25409|ALAT1_RAT;sp|P28492|GLSL_RAT;sp|P50554|GABT_RAT;tr|B4F768|B4F768_RAT	K01940+K00261+K00813+K00814+K01425+K13524+K00294
	ko00480	Glutathione metabolism	7	sp|P41562|IDHC_RAT;sp|P46418|GSTA5_RAT;tr|B6DYQ0|B6DYQ0_RAT;tr|B6DYQ2|B6DYQ2_RAT;tr|B6DYQ8|B6DYQ8_RAT;tr|D3Z8I7|D3Z8I7_RAT;tr|Q4FZZ3|Q4FZZ3_RAT	K00031+K00799+K13299
	ko00020	Citrate cycle (TCA cycle)	7	sp|P07379|PCKGC_RAT;sp|P14408|FUMH_RAT;sp|P41562|IDHC_RAT;sp|P49432|ODPB_RAT;sp|Q5XI78|ODO1_RAT;sp|Q9ER34|ACON_RAT;tr|G3V6P2|G3V6P2_RAT	K01596+K01679+K00031+K00162+K00164+K01681+K00658
	ko00410	beta-Alanine metabolism	7	sp|P07896|ECHP_RAT;sp|P13601|AL1A7_RAT;sp|P14604|ECHM_RAT;sp|P50554|GABT_RAT;sp|P51647|AL1A1_RAT;sp|Q3MIE0|ECHD3_RAT;sp|Q9JLJ3|AL9A1_RAT	K07514+K00128+K07511+K13524+K00149
	ko00620	Pyruvate metabolism	7	sp|P07379|PCKGC_RAT;sp|P13601|AL1A7_RAT;sp|P13697|MAOX_RAT;sp|P49432|ODPB_RAT;sp|P51647|AL1A1_RAT;sp|Q9JLJ3|AL9A1_RAT;tr|B0BNJ4|B0BNJ4_RAT	K01596+K00128+K00029+K00162+K00149+K01069
	ko00010	Glycolysis / Gluconeogenesis	6	sp|P07379|PCKGC_RAT;sp|P13601|AL1A7_RAT;sp|P49432|ODPB_RAT;sp|P51647|AL1A1_RAT;sp|Q5XI95|ADH6_RAT;sp|Q9JLJ3|AL9A1_RAT	K01596+K00128+K00162+K13952+K13951+K00149
	ko00830	Retinol metabolism	6	sp|P04799|CP1A2_RAT;sp|P13601|AL1A7_RAT;sp|P51647|AL1A1_RAT;sp|Q5XI95|ADH6_RAT;sp|Q64581|CP3AI_RAT;tr|Q06884|Q06884_RAT	K07409+K07249+K13952+K13951+K07424
	ko00627	Aminobenzoate degradation	5	sp|P07896|ECHP_RAT;sp|P14604|ECHM_RAT;sp|Q3MIE0|ECHD3_RAT;sp|Q64581|CP3AI_RAT;tr|Q06884|Q06884_RAT	K07514+K07511+K07424
	ko00362	Benzoate degradation	4	sp|P07896|ECHP_RAT;sp|P14604|ECHM_RAT;sp|Q3MIE0|ECHD3_RAT;sp|Q60587|ECHB_RAT	K07514+K07511+K07509
	ko00591	Linoleic acid metabolism	4	sp|P04799|CP1A2_RAT;sp|P23457|DIDH_RAT;sp|Q64581|CP3AI_RAT;tr|Q06884|Q06884_RAT	K07409+K00100+K07424
	ko00340	Histidine metabolism	4	sp|P13601|AL1A7_RAT;sp|P51647|AL1A1_RAT;sp|Q9JLJ3|AL9A1_RAT;tr|D4AAV1|D4AAV1_RAT	K00128+K00149+K01468
	ko00930	Caprolactam degradation	4	sp|P07896|ECHP_RAT;sp|P14604|ECHM_RAT;sp|Q3MIE0|ECHD3_RAT;sp|Q9WVK7|HCDH_RAT	K07514+K07511+K00022
	ko00910	Nitrogen metabolism	4	sp|P10860|DHE3_RAT;sp|P28492|GLSL_RAT;tr|H6X338|H6X338_RAT;tr|Q9EQS4|Q9EQS4_RAT	K00261+K01425+K01672+K01758
	ko00062	Fatty acid elongation in mitochondria	4	sp|P14604|ECHM_RAT;sp|Q3MIE0|ECHD3_RAT;sp|Q60587|ECHB_RAT;sp|Q9WVK7|HCDH_RAT	K07511+K07509+K00022
	ko03010	Ribosome	4	sp|P05426|RL7_RAT;sp|P25886|RL29_RAT;sp|P61314|RL15_RAT;sp|P62268|RS23_RAT	K02937+K02905+K02877+K02973
	ko04964	Proximal tubule bicarbonate reclamation	4	sp|P07379|PCKGC_RAT;sp|P10860|DHE3_RAT;sp|P28492|GLSL_RAT;tr|O89035|O89035_RAT	K01596+K00261+K01425+K13577
	ko00860	Porphyrin and chlorophyll metabolism	3	sp|P02793|FRIL1_RAT;tr|B5DF65|B5DF65_RAT;tr|Q5FVS1|Q5FVS1_RAT	K13625+K05901+K00522
	ko00960	Tropane, piperidine and pyridine alkaloid biosynthesis	3	sp|P13221|AATC_RAT;sp|Q64573|EST4_RAT;tr|D3ZGK7|D3ZGK7_RAT	K00813+K01044
	ko00625	Chloroalkane and chloroalkene degradation	3	sp|P13601|AL1A7_RAT;sp|P23457|DIDH_RAT;sp|P51647|AL1A1_RAT	K00128+K00100
	ko00120	Primary bile acid biosynthesis	3	sp|P23457|DIDH_RAT;sp|P31210|AK1D1_RAT;sp|Q4V8F9|HSDL2_RAT	K00037+K00251+K12405+K08764
	ko00053	Ascorbate and aldarate metabolism	3	sp|P13601|AL1A7_RAT;sp|P51647|AL1A1_RAT;sp|Q9JLJ3|AL9A1_RAT	K00128+K00149
	ko00561	Glycerolipid metabolism	3	sp|P13601|AL1A7_RAT;sp|P51647|AL1A1_RAT;sp|Q9JLJ3|AL9A1_RAT	K00128+K00149
	ko00720	Reductive carboxylate cycle (CO2 fixation)	3	sp|P14408|FUMH_RAT;sp|P41562|IDHC_RAT;sp|Q9ER34|ACON_RAT	K01679+K00031+K01681
	ko00710	Carbon fixation in photosynthetic organisms	3	sp|P13221|AATC_RAT;sp|P13697|MAOX_RAT;sp|P25409|ALAT1_RAT	K00813+K00029+K00814
	ko00920	Sulfur metabolism	3	sp|P22789|ST2A2_RAT;sp|P49889|ST1E3_RAT;tr|M3ZCQ0|M3ZCQ0_RAT	K01015+K01016
	ko00040	Pentose and glucuronate interconversions	3	sp|P13601|AL1A7_RAT;sp|P51647|AL1A1_RAT;tr|Q4V8I9|Q4V8I9_RAT	K00128+K00963
	ko00260	Glycine, serine and threonine metabolism	3	tr|D4A5Q9|D4A5Q9_RAT;tr|M0RDH0|M0RDH0_RAT;tr|Q9EQS4|Q9EQS4_RAT	K00281+K00552+K01758
	ko00350	Tyrosine metabolism	3	sp|P13221|AATC_RAT;sp|P32755|HPPD_RAT;sp|Q5XI95|ADH6_RAT	K00813+K00457+K13952+K13951
	ko00230	Purine metabolism	2	sp|P27605|HPRT_RAT;sp|P29410|KAD2_RAT	K00760+K00939
	ko00500	Starch and sucrose metabolism	2	tr|Q4V8I9|Q4V8I9_RAT;tr|Q99N59|Q99N59_RAT	K00963+K01176
	ko00630	Glyoxylate and dicarboxylate metabolism	2	sp|Q9ER34|ACON_RAT;tr|G3V6S5|G3V6S5_RAT	K01681+K00288
	ko00903	Limonene and pinene degradation	2	sp|P13601|AL1A7_RAT;sp|P51647|AL1A1_RAT	K00128
	ko04976	Bile secretion	2	sp|P22789|ST2A2_RAT;tr|M3ZCQ0|M3ZCQ0_RAT	K11822
	ko00270	Cysteine and methionine metabolism	2	sp|P13221|AATC_RAT;tr|Q9EQS4|Q9EQS4_RAT	K00813+K01758
	ko00590	Arachidonic acid metabolism	2	sp|P02761|MUP_RAT;sp|P23457|DIDH_RAT	K01830+K04119
	ko04920	Adipocytokine signaling pathway	2	sp|P07379|PCKGC_RAT;sp|P18163|ACSL1_RAT	K01596+K01897
	ko00471	D-Glutamine and D-glutamate metabolism	2	sp|P10860|DHE3_RAT;sp|P28492|GLSL_RAT	K00261+K01425
	ko00360	Phenylalanine metabolism	2	sp|P13221|AATC_RAT;sp|P32755|HPPD_RAT	K00813+K00457
	ko00051	Fructose and mannose metabolism	2	sp|P23457|DIDH_RAT;sp|P27867|DHSO_RAT	K00100+K00008
	ko00670	One carbon pool by folate	2	tr|D3ZTP0|D3ZTP0_RAT;tr|G3V6S5|G3V6S5_RAT	K00289+K00288
	ko04960	Aldosterone-regulated sodium reabsorption	1	sp|P16232|DHI1_RAT	K00071
	ko05211	Renal cell carcinoma	1	sp|P14408|FUMH_RAT	K01679
	ko00520	Amino sugar and nucleotide sugar metabolism	1	tr|Q4V8I9|Q4V8I9_RAT	K00963
	ko05144	Malaria	1	tr|Q63910|Q63910_RAT	K13822
	ko04910	Insulin signaling pathway	1	sp|P07379|PCKGC_RAT	K01596
	ko05322	Systemic lupus erythematosus	1	tr|D3ZNH4|D3ZNH4_RAT	K11252
	ko00450	Selenoamino acid metabolism	1	tr|Q9EQS4|Q9EQS4_RAT	K01758
	ko00592	alpha-Linolenic acid metabolism	1	tr|F1M609|F1M609_RAT	K00232
	ko03013	RNA transport	1	tr|D4A2B0|D4A2B0_RAT	K12881
	ko04973	Carbohydrate digestion and absorption	1	tr|Q99N59|Q99N59_RAT	K01176
	ko00680	Methane metabolism	1	sp|P04762|CATA_RAT	K03781
	ko00900	Terpenoid backbone biosynthesis	1	tr|Q68G44|Q68G44_RAT	K01641
	ko00363	Bisphenol degradation	1	sp|P23457|DIDH_RAT	K00100
	ko00430	Taurine and hypotaurine metabolism	1	sp|Q64611|CSAD_RAT	K01594
	ko05146	Amoebiasis	1	sp|P07824|ARGI1_RAT	K01476
	ko04810	Regulation of actin cytoskeleton	1	tr|Q5WQV5|Q5WQV5_RAT	K05762
	ko00511	Other glycan degradation	1	tr|Q5M9I2|Q5M9I2_RAT	K01191
	ko01040	Biosynthesis of unsaturated fatty acids	1	tr|F1M609|F1M609_RAT	K00232
	ko03040	Spliceosome	1	tr|D4A2B0|D4A2B0_RAT	K12881
	ko00400	Phenylalanine, tyrosine and tryptophan biosynthesis	1	sp|P13221|AATC_RAT	K00813
	ko03015	mRNA surveillance pathway	1	tr|D4A2B0|D4A2B0_RAT	K12881
	ko00281	Geraniol degradation	1	sp|Q9WVK7|HCDH_RAT	K00022
	ko05145	Toxoplasmosis	1	sp|P29117|PPIF_RAT	K09565
	ko00950	Isoquinoline alkaloid biosynthesis	1	sp|P13221|AATC_RAT	K00813
	ko00052	Galactose metabolism	1	tr|Q4V8I9|Q4V8I9_RAT	K00963
	ko00072	Synthesis and degradation of ketone bodies	1	tr|Q68G44|Q68G44_RAT	K01641
	ko00240	Pyrimidine metabolism	1	tr|Q6P2A5|Q6P2A5_RAT	K00944
	ko00130	Ubiquinone and other terpenoid-quinone biosynthesis	1	sp|P32755|HPPD_RAT	K00457
	ko00300	Lysine biosynthesis	1	sp|Q64602|AADAT_RAT	K00825
	ko05200	Pathways in cancer	1	sp|P14408|FUMH_RAT	K01679
	ko04260	Cardiac muscle contraction	1	sp|P11240|COX5A_RAT	K02264
	ko05014	Amyotrophic lateral sclerosis (ALS)	1	sp|P04762|CATA_RAT	K03781
	ko00290	Valine, leucine and isoleucine biosynthesis	1	sp|P49432|ODPB_RAT	K00162
	ko00401	Novobiocin biosynthesis	1	sp|P13221|AATC_RAT	K00813
	ko00232	Caffeine metabolism	1	sp|P04799|CP1A2_RAT	K07409
	ko03018	RNA degradation	1	tr|F1M953|F1M953_RAT	K04043
